# Supplementary material for: ERAD machinery controls the conditional turnover of PIN-LIKES in plants
Source: Sci Adv. 2025 Sep 19;11(38):eadx5027. doi: 10.1126/sciadv.adx5027 (PMC12448072; doi:10.1126/sciadv.adx5027)
Supplement: Supplementary file 2 — Tables S1 to S3 [file sciadv.adx5027_tables_s1_to_s3.zip]

Archive with 3 entries (3 files):
- adx5027_table_s1.xlsx
- adx5027_table_s2.xlsx
- adx5027_table_s3.xlsx
