# Supplementary material for: ERAD machinery controls the conditional turnover of PIN-LIKES in plants
Source: Sci Adv. 2025 Sep 19;11(38):eadx5027. doi: 10.1126/sciadv.adx5027 (PMC12448072; doi:10.1126/sciadv.adx5027)
Supplement: Supplementary file 2 — Tables S1 to S3 [file sciadv.adx5027_tables_s1_to_s3.zip › adx5027_table_s1.xlsx]

## Sheet: Sheet1
		Rep1						Rep2
		LFQ normalized intensity (log2)			LFQ normalized intensity (log2) relative to bait			LFQ normalized intensity (log2)			LFQ normalized intensity (log2) relative to bait			Average LFQ normalized intensity (log2) relative to bait
ATG	Fasta headers	PILS2 / Col-0	PILS3 / Col-0	PILS6 / Col-0	PILS2 / Col-0	PILS3 / Col-0	PILS6 / Col-0	PILS2 / Col-0	PILS3 / Col-0	PILS6 / Col-0	PILS2 / Col-0	PILS3 / Col-0	PILS6 / Col-0	PILS2 / Col-0	PILS3 / Col-0	PILS6 / Col-0
AT1G01050	Encodes a soluble protein with inorganic pyrophosphatase activity that is highly specific for Mg-inorganic pyrophosphate. protein_coding PYROPHOSPHORYLASE 1 (PPa1) PYROPHOSPHORYLASE 1 (PPa1);PYROPHOSPHORYLASE 1 (AtPPa1)	0	0	1.10253	0	0	0.0973456	0	0	0	0	0	0	0	0	0.0486728
AT1G01090	pyruvate dehydrogenase E1 alpha subunit protein_coding PYRUVATE DEHYDROGENASE E1 ALPHA (PDH-E1 ALPHA) PYRUVATE DEHYDROGENASE E1 ALPHA (PDH-E1 ALPHA)	0.0981439	0.239438	0	0.00710936	0.0182959	0	-0.71988	-1.00649	-0.74028	-0.0595208	-0.0877847	-0.0598683	-0.0262057	-0.0347444	-0.0299341
AT1G01100	Co-orthologous gene of large ribosomal subunit protein RPP1. protein_coding 60S ACIDIC RIBOSOMAL PROTEIN P1-1 (RPP1A) 60S ACIDIC RIBOSOMAL PROTEIN P1-1 (RPP1A);RPP1 CO-ORTHOLOGOUS GENE 1 (RPP1.1)	0	0	0	0	0	0	0	0	0	0	0	0	0	0	0
AT1G01320	Encodes REDUCED CHLOROPLAST COVERAGE 1 (REC1) a protein with similarity to the FLOURY locus in maize. Located in the nucleus and cytosol. Contributes to establishing the size of the chloroplast compartment. protein_coding REDUCED CHLOROPLAST COVERAGE (REC1) FLOURY ENDOSPERM LIKE 2 (FLL2);REDUCED CHLOROPLAST COVERAGE (REC1)	0	0	0	0	0	0	-0.53348	-0.48117	-0.27765	-0.044109	-0.041967	-0.0224542	-0.0220545	-0.0209835	-0.0112271
AT1G01610	bifunctional sn-glycerol-3-phosphate 2-O-acyltransferase/phosphatase. Involved in cutin assembly and is functionally redundant with GPAT8. protein_coding GLYCEROL-3-PHOSPHATE SN-2-ACYLTRANSFERASE 4 (GPAT4) GLYCEROL-3-PHOSPHATE SN-2-ACYLTRANSFERASE 4 (ATGPAT4);GLYCEROL-3-PHOSPHATE SN-2-ACYLTRANSFERASE 4 (GPAT4)	0.224733	0.343271	2.30488	0.0162792	0.0262299	0.203506	0.6929	-0.04358	0.32919	0.0572901	-0.00380099	0.0266224	0.0367847	0.0112145	0.115064
AT1G01750	actin depolymerizing factor 11;(source:Araport11) protein_coding ACTIN DEPOLYMERIZING FACTOR 11 (ADF11) ACTIN DEPOLYMERIZING FACTOR 11 (ADF11)	0	0	1.38252	0	0	0.122067	-0.29479	0.05091	0.11376	-0.0243737	0.0044403	0.00920005	-0.0121869	0.00222015	0.0656336
AT1G01800	NAD(P)-binding Rossmann-fold superfamily protein;(source:Araport11) protein_coding	0.743963	1.30163	0.458052	0.0538912	0.0994596	0.0404429	5.13294	5.16176	4.85629	0.4244	0.450202	0.39274	0.239145	0.274831	0.216591
AT1G01910	Subunit of GET complex. Interacts with GET2 in the presence of GET1. protein_coding GUIDED ENTRY OF TAIL-ANCHORED PROTEIN 3A (GET3A) GUIDED ENTRY OF TAIL-ANCHORED PROTEIN 3A (GET3A);GUIDED ENTRY OF TAIL-ANCHORED PROTEIN 3A (ATGET3A)	0	0	0.199709	0	0	0.017633	-1.43808	-1.51884	-1.33548	-0.118903	-0.132471	-0.108004	-0.0594514	-0.0662356	-0.0451853
AT1G01960	Encodes one of the functionally redundant ARF guanine-nucleotide exchange factors (ARF-GEFs). Functions as regulators of post-Golgi trafficking. protein_coding EMBRYO SAC DEVELOPMENT ARREST 10 (EDA10) BIG3 (BIG3);EMBRYO SAC DEVELOPMENT ARREST 10 (EDA10)	0	0	0.81216	0	0	0.0717082	0.42813	0.20702	0.15316	0.0353985	0.018056	0.0123864	0.0176992	0.009028	0.0420473
AT1G02080	Acts as scaffold protein in the CCR4-NOT complex, by interacting with various NOT proteins and CAF1. Essential protein for proper pollen development and germination capacity. protein_coding (NOT1) (NOT1)	0	0	0	0	0	0	-0.31394	-0.19691	0.0338	-0.0259571	-0.0171742	0.00273349	-0.0129785	-0.00858711	0.00136674
AT1G02090	encodes a phosphoprotein that is a subunit of the COP9 signalosome. Mutants exhibit constitutive photomorphogenic phenotype. protein_coding FUSCA 5 (FUS5) FUSCA 5 (FUS5);ARABIDOPSIS THALIANA COP9 SIGNALOSOME SUBUNIT 7 (ATCSN7);CONSTITUTIVE PHOTOMORPHOGENIC 15 (COP15);COP9 SIGNALOSOME SUBUNIT 7 (CSN7)	0	0	0.987542	0	0	0.0871933	-0.78675	-0.24209	-0.1623	-0.0650497	-0.0211148	-0.0131256	-0.0325249	-0.0105574	0.0370339
AT1G02130	Belongs to the Rab1 GTPase subfamily. This small GTP-binding protein is required in ER to Golgi transportation. protein_coding RAS 5 (RA-5) ARABIDOPSIS RAS 5 (ARA5);RAS 5 (ARA-5);ARABIDOPSIS THALIANA RESPONSIVE TO ABSCISIC ACID 1B (ATRAB1B);RAB D2A (RABD2A);RAS 5 (RA-5);ARABIDOPSIS THALIANA RAB D2A (ATRABD2A)	4.66153	5.1242	0	0.337673	0.39155	0	-0.08353	0.0654	0.23499	-0.00690639	0.0057041	0.0190042	0.165383	0.198627	0.00950211
AT1G02140	Encodes a homologue of the exon junction complex (EJC) component MAGO that participates in intron-mediated enhancement of gene expression. protein_coding MAGO NASHI (MAGO) MATERNAL EFFECT EMBRYO ARREST 63 (MEE63);HAPLESS 1 (HAP1);MAGO NASHI (MAGO)	0	0	0.0697267	0	0	0.0061564	0.28804	-0.13748	-0.22238	0.0238156	-0.0119908	-0.0179844	0.0119078	-0.00599541	-0.00591401
AT1G02305	Encodes a capase involved in stress induced cell death. protein_coding (ATCATHB2) (ATCATHB2)	0	0	-2.20849	0	0	-0.194995	4.19644	3.79015	4.13464	0.346968	0.330572	0.334378	0.173484	0.165286	0.0696919
AT1G02500	encodes a S-adenosylmethionine synthetase. SAM1 is regulated by protein S-nitrosylation. The covalent binding of nitric oxide (NO) to the Cys114 residue inhibits the enzyme activity. protein_coding S-ADENOSYLMETHIONINE SYNTHETASE 1 (SAM1) S-ADENOSYLMETHIONINE SYNTHETASE 1 (SAM1);S-ADENOSYLMETHIONINE SYNTHETASE-1 (SAM-1); (METK1); (AtSAM1); (MAT1)	0	0	1.23653	0	0	0.109177	-0.08661	0.28318	0.18788	-0.00716105	0.0246986	0.0151943	-0.00358053	0.0123493	0.0621856
AT1G02560	One of several nuclear-encoded ClpPs (caseinolytic protease). Contains a highly conserved catalytic triad of Ser-type proteases (Ser-His-Asp). The name reflects nomenclature described in Adam et. al (2001). The mRNA is cell-to-cell mobile. protein_coding NUCLEAR ENCODED CLP PROTEASE 5 (CLPP5) NUCLEAR ENCODED CLP PROTEASE 5 (CLPP5);NUCLEAR-ENCODED CLPP 1 (NCLPP1);NUCLEAR CLPP 5 (NCLPP5)	0	0	0	0	0	0	0.401	0.52038	0.61284	0.0331553	0.0453868	0.0495619	0.0165777	0.0226934	0.0247809
AT1G02690	Putative importin alpha isoform. When overexpressed can rescue the impa-4 decreased transformation susceptibility phenotype. protein_coding IMPORTIN ALPHA ISOFORM 6 (IMPA-6) IMPORTIN ALPHA ISOFORM 6 (IMPA-6)	0.559605	0.655766	1.58554	0.0405367	0.0501083	0.139993	2.64983	3.13821	0	0.219092	0.27371	0	0.129814	0.161909	0.0699964
AT1G02780	Ribosomal protein L19e family protein;(source:Araport11) protein_coding EMBRYO DEFECTIVE 2386 (emb2386) EMBRYO DEFECTIVE 2386 (emb2386)	0	0	-0.591812	0	0	-0.052253	-0.95058	-0.54261	-0.04102	-0.0785955	-0.0473257	-0.00331739	-0.0392977	-0.0236629	-0.0277852
AT1G02840	SR34/SR1 is a plant homologue of the human general/alternative splicing factor SF2/ASF. Barta et al (2010) have proposed a nomenclature for Serine/Arginine-Rich Protein Splicing Factors (SR proteins): Plant Cell. 2010, 22:2926. protein_coding SERINE/ARGININE-RICH PROTEIN SPLICING FACTOR 34 (SR34) (SR1); (ATSRP34);SERINE/ARGININE-RICH PROTEIN SPLICING FACTOR 34 (At-SR34);SERINE/ARGININE-RICH PROTE…	0	0	-2.51891	0	0	-0.222403	0	0	0	0	0	0	0	0	-0.111201
AT1G02930	Encodes glutathione transferase belonging to the phi class of GSTs. Naming convention according to Wagner et al. (2002). protein_coding GLUTATHIONE S-TRANSFERASE 6 (GSTF6) ARABIDOPSIS GLUTATHIONE S-TRANSFERASE 1 (ATGST1);GLUTATHIONE S-TRANSFERASE (ATGSTF6);GLUTATHIONE S-TRANSFERASE 6 (GSTF6);EARLY RESPONSIVE TO DEHYDRATION 11 (ERD11);ARABIDOPSIS THALIANA GLUATIONE S-TRANSFERASE F3 (ATGSTF3);GLUTA…	0	0	5.92513	0	0	0.523149	0	0	0	0	0	0	0	0	0.261575
AT1G03130	Encodes a protein predicted by sequence similarity with spinach PsaD to be photosystem I reaction center subunit II (PsaD2) protein_coding PHOTOSYSTEM I SUBUNIT D-2 (PSAD-2) PHOTOSYSTEM I SUBUNIT D-2 (PSAD-2)	0	0	0	0	0	0	-0.22192	-3.05722	1.14885	-0.0183487	-0.266647	0.0929103	-0.00917435	-0.133323	0.0464552
AT1G03220	Eukaryotic aspartyl protease family protein;(source:Araport11) protein_coding SECRETED ASPARTIC PROTEASE 2 (SAP2) SECRETED ASPARTIC PROTEASE 2 (SAP2)	0	0	0	0	0	0	-1.38768	-1.48272	-1.32467	-0.114736	-0.129321	-0.107129	-0.0573678	-0.0646604	-0.0535647
AT1G03370	C2 calcium/lipid-binding and GRAM domain containing protein;(source:Araport11) protein_coding	0	0	0.943773	0	0	0.0833288	0	0	0	0	0	0	0	0	0.0416644
AT1G03630	Encodes for a protein with protochlorophyllide oxidoreductase activity. The enzyme is NADPH- and light-dependent. protein_coding PROTOCHLOROPHYLLIDE OXIDOREDUCTASE C (POR C) PROTOCHLOROPHYLLIDE OXIDOREDUCTASE C (POR C); (PORC)	0	0	0	0	0	0	0.06646	1.38652	1.26554	0.00549502	0.12093	0.102347	0.00274751	0.0604652	0.0511737
AT1G03860	prohibitin 2 protein_coding PROHIBITIN 2 (PHB2) PROHIBITIN 2 (ATPHB2);PROHIBITIN 2 (PHB2)	0	0	0	0	0	0	0.49167	0.4185	0.45806	0.0406521	0.036501	0.0370444	0.020326	0.0182505	0.0185222
AT1G03900	member of NAP family, an heterogeneous subfamily of the ATP-binding Cassette (ABC) superfamily of membrane transporters. The NAPs proteins are characterized by having only one nucleotide-binding folds (NBFs) domain. protein_coding ATP-BINDING CASSETTE I18 (ABCI18) NON-INTRINSIC ABC PROTEIN 4 (ATNAP4);ATP-BINDING CASSETTE I18 (ABCI18);NON-INTRINSIC ABC PROTEIN 4 (NAP4)	0	0	0	0	0	0	0	0	1.91508	0	0	0.154877	0	0	0.0774386
AT1G04080	Encodes a U1 small nuclear ribonucleoprotein (snRNP) factor involved in alternative splicing. protein_coding (PRP39A) (PRP39A); (PRP39)	0	0	0	0	0	0	-0.00692	-0.22286	-0.13055	-0.000572157	-0.0194375	-0.0105579	-0.000286078	-0.00971877	-0.00527895
AT1G04120	encodes a high-affinity inositol hexakisphosphate transporter that plays a role in guard cell signaling and phytate storage. It is a member of MRP subfamily / ABC transporter subfamily C. protein_coding ATP-BINDING CASSETTE C5 (ABCC5) MULTIDRUG RESISTANCE-ASSOCIATED PROTEIN 5 (ATMRP5);MULTIDRUG RESISTANCE-ASSOCIATED PROTEIN 5 (MRP5);ARABIDOPSIS THALIANA ATP-BINDING CASSETTE C5 (ATABCC5);ATP-BINDI…	0	0	2.93367	0	0	0.259023	0	0	0	0	0	0	0	0	0.129512
AT1G04160	Encodes a member of the type XI myosin protein family involved in root hair elongation. protein_coding MYOSIN XI B (XIB) MYOSIN XI B (XIB);MYOSIN XI B (XI-B);MYOSIN XI-8 (XI-8);ARABIDOPSIS THALIANA MYOSIN XI B (ATXIB)	0	0	0	0	0	0	0	0	1.76455	0	0	0.142703	0	0	0.0713517
AT1G04170	protein synthesis initiation factor eIF2 gamma The mRNA is cell-to-cell mobile. protein_coding EUKARYOTIC TRANSLATION INITIATION FACTOR 2 GAMMA SUBUNIT (EIF2 GAMMA) EUKARYOTIC TRANSLATION INITIATION FACTOR 2 GAMMA SUBUNIT (EIF2 GAMMA)	0	0	-0.337722	0	0	-0.0298186	0	0	0	0	0	0	0	0	-0.0149093
AT1G04190	Encodes one of the 36 carboxylate clamp (CC)-tetratricopeptide repeat (TPR) proteins (Prasad 2010, Pubmed ID: 20856808) with potential to interact with Hsp90/Hsp70 as co-chaperones. protein_coding TETRATRICOPEPTIDE REPEAT 3 (TPR3) TETRATRICOPEPTIDE REPEAT 3 (TPR3)	0	0	0.294541	0	0	0.026006	0.37703	0.6325	0.25127	0.0311734	0.0551658	0.0203208	0.0155867	0.0275829	0.0231634
AT1G04220	Encodes KCS2, a member of the 3-ketoacyl-CoA synthase family involved in the biosynthesis of VLCFA (very long chain fatty acids). protein_coding 3-KETOACYL-COA SYNTHASE 2 (KCS2) DAISY (DAISY);3-KETOACYL-COA SYNTHASE 2 (KCS2)	0	0	0	0	0	0	3.71091	0	0	0.306824	0	0	0.153412	0	0
AT1G04270	Encodes cytosolic ribosomal protein S15. protein_coding CYTOSOLIC RIBOSOMAL PROTEIN S15 (RPS15) CYTOSOLIC RIBOSOMAL PROTEIN S15 (RPS15)	0	0	0	0	0	0	-1.31788	-0.18383	-0.29037	-0.108964	-0.0160334	-0.0234829	-0.0544822	-0.0080167	-0.0117415
AT1G04280	Encodes a mitochondrial CaM/Ca2+-dependent NAD+ kinase. protein_coding NAD KINASE-CAM DEPENDENT (NADKC) NAD KINASE-CAM DEPENDENT (NADKC)	0	0	-0.620676	0	0	-0.0548015	2.6988	3.97141	3.86041	0.223141	0.346381	0.312201	0.111571	0.17319	0.1287
AT1G04410	predicted to encode a cytosolic malate dehydrogenase. protein_coding CYTOSOLIC-NAD-DEPENDENT MALATE DEHYDROGENASE 1 (c-NAD-MDH1) CYTOSOLIC-NAD-DEPENDENT MALATE DEHYDROGENASE 1 (c-NAD-MDH1)	0	0	-1.25862	0	0	-0.111127	-0.30759	0.07074	0.02843	-0.025432	0.00616985	0.0022992	-0.012716	0.00308492	-0.0544141
AT1G04430	S-adenosyl-L-methionine-dependent methyltransferases superfamily protein;(source:Araport11) protein_coding	0	0	1.12759	0	0	0.0995588	0.20411	-0.84474	-0.14141	0.0168761	-0.0736771	-0.0114362	0.00843807	-0.0368385	0.0440613
AT1G04480	Ribosomal protein L14p/L23e family protein;(source:Araport11) protein_coding	0	0	-2.01764	0	0	-0.178144	0	0	0	0	0	0	0	0	-0.0890719
AT1G04510	Encodes MAC3A, a U-box proteins with homology to the yeast and human E3 ubiquitin ligase Prp19. Associated with the MOS4-Associated Complex (MAC). Involved in plant innate immunity. Regulator of flowering time. protein_coding MOS4-ASSOCIATED COMPLEX 3A (MAC3A) MOS4-ASSOCIATED COMPLEX 3A (MAC3A);PLANT U-BOX 59 (PUB59)	0	0	0	0	0	0	-1.41791	-1.84682	-1.91104	-0.117235	-0.161077	-0.15455	-0.0586175	-0.0805386	-0.0772752
AT1G04530	Encodes one of the 36 carboxylate clamp (CC)-tetratricopeptide repeat (TPR) proteins (Prasad 2010, Pubmed ID: 20856808) with potential to interact with Hsp90/Hsp70 as co-chaperones. protein_coding TETRATRICOPEPTIDE REPEAT 4 (TPR4) TETRATRICOPEPTIDE REPEAT 4 (TPR4)	-4.68671	0.540403	0	-0.339497	0.0412932	0	0	0	1.2713	0	0	0.102813	-0.169748	0.0206466	0.0514066
AT1G04690	potassium channel beta subunit 1;(source:Araport11) protein_coding POTASSIUM CHANNEL BETA SUBUNIT 1 (KAB1) POTASSIUM CHANNEL BETA SUBUNIT 1 (KAB1); (KV-BETA1)	-0.0938407	-0.649602	0	-0.00679764	-0.0496373	0	-0.6779	-1.19921	-1.14951	-0.0560499	-0.104593	-0.0929637	-0.0314237	-0.0771154	-0.0464818
AT1G04750	Encodes vesicle-associated membrane protein 7B (VAMP7B, or VAMP721). Required for cell plate formation.VAMP721 interacts with KAT1 and KC1 K+ channels, affects channel gating and suppresses the K+ current within the physiological voltage range. Post-transcriptionally regulated by CRT1/2 under ER stress. protein_coding VESICLE-ASSOCIATED MEMBRANE PROTEIN 721 (VAMP721) VESICLE-ASSOCIATED MEMBRANE P…	0	0	2.13517	0	0	0.188521	0.41482	0.13889	0.38825	0.034298	0.0121138	0.0313987	0.017149	0.0060569	0.10996
AT1G04810	26S proteasome regulatory complex, non-ATPase subcomplex, Rpn2/Psmd1 subunit;(source:Araport11) protein_coding	0.270789	0.782366	1.30622	0.0196154	0.0597821	0.115331	-0.08648	0.29571	0.34607	-0.0071503	0.0257914	0.0279875	0.00623257	0.0427867	0.0716591
AT1G04850	ubiquitin-associated (UBA)/TS-N domain-containing protein;(source:Araport11) protein_coding	0	0	0	0	0	0	-0.5764	-0.40093	-0.19799	-0.0476577	-0.0349686	-0.0160119	-0.0238288	-0.0174843	-0.00800597
AT1G04870	Encodes a type I protein arginine methyltransferase based on the At1g04870.2 gene model. PRMT10 can catalyze the asymmetric dimethylation of arginine 3 on histone 4 and can also methylate myelin basic protein in vitro. Mutants lacking PRMT10 flower late due to defects in the autonomous pathway and they have elevated levels of FLC transcripts. protein_coding PROTEIN ARGININE METHYLTRANSFERASE 10 (…	0	0	0.202273	0	0	0.0178593	-0.1681	-0.81646	-0.8916	-0.0138988	-0.0712105	-0.0721059	-0.00694939	-0.0356053	-0.0271233
AT1G05010	Encodes 1-aminocyclopropane-1-carboxylate oxidase protein_coding ETHYLENE-FORMING ENZYME (EFE) ETHYLENE-FORMING ENZYME (EFE); (EAT1);ETHYLENE FORMING ENZYME (ACO4)	0.485702	0.886589	0	0.0351833	0.067746	0	2.16877	4.05053	4.36311	0.179317	0.353282	0.352855	0.10725	0.210514	0.176428
AT1G05100	member of MEKK subfamily. Negatively regulated by RGLG1 and RGLG2; involved in drought stress tolerance. protein_coding MITOGEN-ACTIVATED PROTEIN KINASE KINASE KINASE 18 (MAPKKK18) MITOGEN-ACTIVATED PROTEIN KINASE KINASE KINASE 18 (MAPKKK18)	0	0	0	0	0	0	0	0	2.37114	0	0	0.19176	0	0	0.09588
AT1G05190	Encodes the plastid 50S ribosomal protein L6. protein_coding EMBRYO DEFECTIVE 2394 (emb2394) (RPL6);EMBRYO DEFECTIVE 2394 (emb2394)	0	0	0	0	0	0	0	3.65992	3.21508	0	0.319213	0.260011	0	0.159607	0.130006
AT1G05250	Encodes a cationic cell-wall-bound peroxidase homolog that is involved in the lignification of cell walls. Regulated by COG1, involved in seed longevity. protein_coding PEROXIDASE 2 (PRX2) (ATPRX1);PEROXIDASE 2 (PRX2)	0	0	0	0	0	0	2.96881	0	0	0.245466	0	0	0.122733	0	0
AT1G05260	Encodes a cold-inducible cationic peroxidase that is involved in the stress response. In response to low temperature, RCI3 transcripts accumulate in the aerial part and in roots of etiolated seedlings but only in roots of light-grown seedlings. The mRNA is cell-to-cell mobile. protein_coding RARE COLD INDUCIBLE GENE 3 (RCI3) RARE COLD INDUCIBLE GENE 3 (RCI3);PEROXIDASE 3 (PER3); (RCI3A)	0	0	0	0	0	0	-0.20161	-0.59499	-0.30757	-0.0166694	-0.0518942	-0.0248739	-0.00833472	-0.0259471	-0.012437
AT1G05320	myosin heavy chain, embryonic smooth protein;(source:Araport11) protein_coding PICC-LIKE (PICL) PICC-LIKE (PICL)	0	0	0	0	0	0	-2.60675	-2.60675	-2.60675	-0.21553	-0.227357	-0.210814	-0.107765	-0.113679	-0.105407
AT1G05350	NAD(P)-binding Rossmann-fold superfamily protein;(source:Araport11) protein_coding	0	0	0.248799	0	0	0.0219672	-0.023	0.484	0.1754	-0.00190168	0.0422138	0.014185	-0.000950838	0.0211069	0.0180761
AT1G05500	Encodes a endomembrane-localized synaptotagmin. Synaptotagmin family proteins are calcium sensors that regulate exocytosis in mammalian cells. protein_coding (NTMC2T2.1) SYNAPTOTAGMIN HOMOLOG E (SYTE);ARABIDOPSIS THALIANA SYNAPTOTAGMIN HOMOLOG E (ATSYTE);SYNAPTOTAGMIN 5 (SYT5); (NTMC2T2.1); (NTMC2TYPE2.1)	0.110201	-0.0345086	1.17493	0.00798272	-0.00263687	0.103738	-1.35035	0.1506	-0.35061	-0.111649	0.0131351	-0.0283547	-0.0518332	0.00524913	0.0376917
AT1G05520	Sec23/Sec24 protein transport family protein;(source:Araport11) protein_coding (ATSEC23B) (ATSEC23B)	5.12256	5.40062	0	0.371069	0.412672	0	2.58683	0	2.22988	0.213883	0	0.180336	0.292476	0.206336	0.0901679
AT1G05620	Encodes a cytosolic inosine nucleoside hydrolase. It forms a heterocomplex with NSH1 with almost two orders of magnitude higher catalytic efficiency for xanthosine hydrolysis than observed for NSH1 alone. Transcript levels for this gene are elevated in older leaves suggesting that it may play a role in purine catabolism during senescence. protein_coding URIDINE-RIBOHYDROLASE 2 (URH2) NUCLEOSIDE H…	0	0	0	0	0	0	0.81087	0.46969	0.20177	0.067044	0.0409657	0.0163176	0.033522	0.0204829	0.00815882
AT1G05720	selenoprotein family protein;(source:Araport11) protein_coding	0	0	0	0	0	0	0	0	2.3123	0	0	0.187001	0	0	0.0935007
AT1G06000	encodes a flavonol-7-O-rhamnosyltransferase involved in the formation of rhamnosylated flavonols protein_coding (UGT89C1) (UGT89C1)	0	0	0.586015	0	0	0.0517411	-0.22557	0.38678	0.10139	-0.0186505	0.0337344	0.00819966	-0.00932524	0.0168672	0.0299704
AT1G06220	Encodes a protein with similarity to splicing factor Snu114. Snu114 is thought to be involved in activation of the splicosome. Loss of GFA1 function results in reduced female fertility. Approximately 50% of ovules abort due to defects in the female gametophyte. In mutant gametophytes antipodal cells express egg cell markers suggesting a defect in specification of cell fate.GFA1 is also required t…	0	0	-1.59949	0	0	-0.141224	0	0	2.74813	0	0	0.222248	0	0	0.040512
AT1G06310	Encodes a putative acyl-CoA oxidase. However, no transcripts have been detected for this gene and no altered phenotypes have been detected in plants mutant for this gene. This suggests that ACX6 does not significantly contribute to seedling beta-oxidation of fatty acids or indole-3-butyric acid in vivo. protein_coding ACYL-COA OXIDASE 6 (ACX6) ACYL-COA OXIDASE 6 (ACX6)	0	0	0	0	0	0	-3.87046	-3.87046	-3.87046	-0.320016	-0.337576	-0.313014	-0.160008	-0.168788	-0.156507
AT1G06400	small GTP-binding protein (ara-2).RabGTPase functioning in anterograde trafficking from trans-Golgi network/early endosomal compartments to the plasma membrane as well as in responses to salinity stress. protein_coding (ARA-2) (ARA2); (ARA-2); (ATRAB11E);ARABIDOPSIS THALIANA RAB GTPASE HOMOLOG A1A (ATRABA1A)	5.29345	5.44955	0.633108	0.383447	0.41641	0.0558991	0	2.89297	2.7395	0	0.252321	0.22155	0.191724	0.334366	0.138725
AT1G06410	Encodes an enzyme putatively involved in trehalose biosynthesis. Though the protein has both trehalose-6-phosphate synthase (TPS)-like and trehalose-6-phosphate phosphatase (TPP)-like domains, neither activity has been detected in enzymatic assays nor has the protein been able to complement yeast TPS or TPP mutants. protein_coding TREHALOSE-PHOSPHATASE/SYNTHASE 7 (TPS7) TREHALOSE-PHOSPHATASE/SYNT…	0	0	-0.0358465	0	0	-0.003165	-0.01448	-0.39458	0.01547	-0.00119723	-0.0344147	0.0012511	-0.000598615	-0.0172074	-0.000956952
AT1G06530	Encodes PEROXISOMAL AND MITOCHONDRIAL DIVISION FACTOR2. Involved in mitochondrial morphogenesis. protein_coding PEROXISOMAL AND MITOCHONDRIAL DIVISION FACTOR 2 (PMD2) PEROXISOMAL AND MITOCHONDRIAL DIVISION FACTOR 2 (PMD2)	0	0	1.20117	0	0	0.106056	-0.0477	0.59	0.57202	-0.00394391	0.051459	0.0462607	-0.00197196	0.0257295	0.0761582
AT1G06550	ATP-dependent caseinolytic (Clp) protease/crotonase family protein;(source:Araport11) protein_coding	0	0	2.87664	0	0	0.253988	0.02242	0.9167	0.48658	0.00185372	0.0799533	0.0393509	0.000926861	0.0399767	0.146669
AT1G06620	encodes a protein whose sequence is similar to a 2-oxoglutarate-dependent dioxygenase The mRNA is cell-to-cell mobile. protein_coding	0	0	1.9969	0	0	0.176313	0	0	0	0	0	0	0	0	0.0881563
AT1G06640	encodes a protein whose sequence is similar to a 2-oxoglutarate-dependent dioxygenase The mRNA is cell-to-cell mobile. protein_coding	0	0	4.11595	0	0	0.363411	0	0	0	0	0	0	0	0	0.181705
AT1G06680	Encodes a 23 kD extrinsic protein that is part of photosystem II and participates in the regulation of oxygen evolution. Phosphorylation of this protein is dependent on calcium. In plsp1-1 mutant plastids, the nonmature form of the protein localizes in the stroma. The mRNA is cell-to-cell mobile. protein_coding PHOTOSYSTEM II SUBUNIT P-1 (PSBP-1) OXYGEN EVOLVING COMPLEX SUBUNIT 23 KDA (OE23);OXYG…	0	0	0	0	0	0	-1.19022	0.06915	-3.84766	-0.0984093	0.00603117	-0.31117	-0.0492046	0.00301558	-0.155585
AT1G06700	Protein kinase superfamily protein;(source:Araport11) protein_coding	0	0	0.943074	0	0	0.083267	-0.11572	-0.45695	0.36771	-0.00956791	-0.0398546	0.0297376	-0.00478396	-0.0199273	0.0565023
AT1G06890	UXT3 is a member of the NST-KT subfamily of nucleotide/sugar transporters. It is localized to the golgi and functions as a UDP-Xyl transporter. protein_coding UDP-XYLOSE TRANSPORTER3 (UXT3) UDP-XYLOSE TRANSPORTER3 (UXT3)	0	0	0	0	0	0	0	0	1.79586	0	0	0.145236	0	0	0.0726178
AT1G06950	Encodes a protein thought to be a part of the translocon at the chloroplast inner envelope. Involved in protein import into the chloroplast and chloroplast biogenesis. C-terminal half of Tic110 functions as scaffolds for protein-protein interactions. protein_coding TRANSLOCON AT THE INNER ENVELOPE MEMBRANE OF CHLOROPLASTS 110 (TIC110) TRANSLOCON AT THE INNER ENVELOPE MEMBRANE OF CHLOROPLASTS 110 …	0	0	1.42816	0	0	0.126097	-0.12025	0.64233	0.49716	-0.00994246	0.0560231	0.0402065	-0.00497123	0.0280116	0.0831518
AT1G07140	Encodes a putative Ran-binding protein (siRanBP). protein_coding (SIRANBP) (SIRANBP)	1.09252	1.76679	5.54848	0.0791402	0.135004	0.489894	-0.59147	0.13257	-0.05502	-0.0489037	0.0115626	-0.0044496	0.0151182	0.0732833	0.242722
AT1G07320	encodes a plastid ribosomal protein L4 protein_coding RIBOSOMAL PROTEIN L4 (RPL4) RIBOSOMAL PROTEIN L4 (RPL4);EMBRYO DEFECTIVE 2784 (EMB2784);PLASTID RIBOSOMAL PROTEIN L4 (PRPL4)	0	0	0	0	0	0	-0.74445	0.33804	-0.01999	-0.0615523	0.0294834	-0.00161664	-0.0307762	0.0147417	-0.00080832
AT1G07370	Encodes putative proliferating cell nuclear antigen involved in cell cycle regulation. May be sumoylated. protein_coding PROLIFERATING CELLULAR NUCLEAR ANTIGEN 1 (PCNA1) PROLIFERATING CELLULAR NUCLEAR ANTIGEN 1 (PCNA1);PROLIFERATING CELLULAR NUCLEAR ANTIGEN 1 (ATPCNA1)	0	0	0	0	0	0	0	0	2.29894	0	0	0.185921	0	0	0.0929605
AT1G07410	RAB GTPase homolog A2B;(source:Araport11) protein_coding RAB GTPASE HOMOLOG A2B (RABA2b) RAB GTPASE HOMOLOG A2B (ATRABA2B);RAB GTPASE HOMOLOG A2B (RABA2b);ARABIDOPSIS RAB GTPASE HOMOLOG A2B (ATRAB-A2B);RAB GTPASE HOMOLOG A2B (RAB-A2B)	0	0	2.79167	0	0	0.246486	0	0	0	0	0	0	0	0	0.123243
AT1G07670	TPLATE complex protein involved in clathrin-mediated endocytosis. protein_coding ENDOMEMBRANE-TYPE CA-ATPASE 4 (ECA4) (ATECA4);ENDOMEMBRANE-TYPE CA-ATPASE 4 (ECA4)	0	0	2.98022	0	0	0.263133	1.21926	1.59564	1.93731	0.10081	0.13917	0.156675	0.0504052	0.0695848	0.209904
AT1G07770	Encodes cytoplasmic ribosomal protein S15a. protein_coding RIBOSOMAL PROTEIN S15A (RPS15A) RIBOSOMAL PROTEIN S15A (RPS15A)	0	0	-1.02224	0	0	-0.090257	0	0	0	0	0	0	0	0	-0.0451285
AT1G07810	Encodes an ER-type Ca2+-pumping ATPase. The mRNA is cell-to-cell mobile. protein_coding ER-TYPE CA2+-ATPASE 1 (ECA1) ER-TYPE CA2+-ATPASE 1 (ECA1); (ACA3);ARABIDOPSIS THALIANA ER-TYPE CA2+-ATPASE 1 (ATECA1)	0	0	6.13599	0	0	0.541766	0.78556	1.32489	2.425	0.0649514	0.115555	0.196116	0.0324757	0.0577775	0.368941
AT1G07890	Encodes a cytosolic ascorbate peroxidase APX1. Ascorbate peroxidases are enzymes that scavenge hydrogen peroxide in plant cells. Eight types of APX have been described for Arabidopsis: three cytosolic (APX1, APX2, APX6), two chloroplastic types (stromal sAPX, thylakoid tAPX), and three microsomal (APX3, APX4, APX5) isoforms. At least part of the induction of heat shock proteins during light stres…	0	0	0.764211	0	0	0.0674747	-0.43702	-0.15644	-0.14519	-0.0361335	-0.0136445	-0.0117419	-0.0180668	-0.00682224	0.0278664
AT1G07960	Encodes a protein disulfide isomerase-like (PDIL) protein, a member of a multigene family within the thioredoxin (TRX) superfamily. protein_coding PDI-LIKE 5-1 (PDIL5-1) PDI-LIKE 5-1 (PDIL5-1);PDI-LIKE 5-1 (ATPDIL5-1)	6.15743	6.07545	0	0.446033	0.464237	0	3.88024	3.83961	4.22638	0.320824	0.334886	0.341798	0.383428	0.399561	0.170899
AT1G07990	SIT4 phosphatase-associated family protein;(source:Araport11) protein_coding	0	0	3.51536	0	0	0.310383	0.77018	0.47029	0.69413	0.0636797	0.0410181	0.056136	0.0318399	0.020509	0.183259
AT1G08130	Encodes the Arabidopsis DNA ligase 1 that provides the major DNA ligase activity in cells and plays a key role in both DNA replication and excision repair pathways. In addition, it is an important component of the active DNA demethylation machinery and is indispensable for cell viability. AtLIG1 expresses one major and two minor mRNA transcripts differing only in the length of the 5' untranslated…	0	0	4.88612	0	0	0.431411	0	0	0	0	0	0	0	0	0.215706
AT1G08200	Encodes a putative UDP-D-apiose/UPD-D-xylose synthetase. protein_coding UDP-D-APIOSE/UDP-D-XYLOSE SYNTHASE 2 (AXS2) UDP-D-APIOSE/UDP-D-XYLOSE SYNTHASE 2 (AXS2)	0	0	0	0	0	0	0	0	3.39921	0	0	0.274902	0	0	0.137451
AT1G08360	Ribosomal protein L1p/L10e family;(source:Araport11) protein_coding	0	0	-0.540182	0	0	-0.0476944	0.23493	0.3974	0.24303	0.0194244	0.0346607	0.0196544	0.00971219	0.0173303	-0.01402
AT1G08470	Although this enzyme is predicted to encode a strictosidine synthase (SS), it lacks a conserved catalytic glutamate residue found in active SS enzymes and it is not expected to have SS activity. protein_coding STRICTOSIDINE SYNTHASE-LIKE 3 (SSL3) STRICTOSIDINE SYNTHASE-LIKE 3 (SSL3)	0	0	0	0	0	0	0	0	2.81527	0	0	0.227678	0	0	0.113839
AT1G08480	Encodes subunit 6 of mitochondrial complex II (succinate dehydrogenase complex) and participates in the respiratory chain. It contributes to anchoring succinate dehydrogenase to the inner mitochondrial membrane. The mRNA is cell-to-cell mobile. protein_coding SUCCINATE DEHYDROGENASE 6 (SDH6) SUCCINATE DEHYDROGENASE 6 (SDH6)	0	0	0	0	0	0	0	0	3.65202	0	0	0.295348	0	0	0.147674
AT1G08490	Chloroplastic NifS-like protein that can catalyze the conversion of cysteine into alanine and elemental sulfur (S(0)) and of selenocysteine into alanine and elemental Se (Se(0)). Overexpression enhances selenium tolerance and accumulation. protein_coding CHLOROPLASTIC NIFS-LIKE CYSTEINE DESULFURASE (CPNIFS) (ATNFS2); (ATSUFS); (SUFS); (ATCPNIFS);CHLOROPLASTIC NIFS-LIKE CYSTEINE DESULFURASE (CPNIF…	0	4.39989	0	0	0.336204	0	0	0	0	0	0	0	0	0.168102	0
AT1G08520	Encodes the CHLD subunit of the Mg-chelatase enzyme involved in chlorophyll biosynthesis. Lines carrying recessive mutations of this locus are white and seedling lethal. protein_coding ALBINA 1 (ALB1) ALBINA 1 (ALB1); (ALB-1V); (CHLD);PIGMENT DEFECTIVE EMBRYO 166 (PDE166); (V157)	0.260998	0.384115	0	0.0189062	0.0293509	0	0	0	2.70902	0	0	0.219085	0.00945311	0.0146755	0.109543
AT1G08750	GPI8/PIG-K homolog involved in stomata development. Loss of function alleles do not transmit through the pollen. protein_coding (GPI8) (ATGPI8); (GPI8)	0	0	0	0	0	0	0	0	2.36143	0	0	0.190975	0	0	0.0954873
AT1G08820	Encodes VAP33-like protein that interacts with cowpea mosaic virus protein 60K. Is a SNARE-like protein that may be involved in vesicular transport to or from the ER. protein_coding VAMP/SYNAPTOBREVIN-ASSOCIATED PROTEIN 27-2 (VAP27-2) VAMP/SYNAPTOBREVIN-ASSOCIATED PROTEIN 27-2 (VAP27-2)	0	0	6.49179	0	0	0.573181	0.56158	0.51433	1.58296	0.0464323	0.0448592	0.128018	0.0232162	0.0224296	0.3506
AT1G09020	Component of the regulatory subunit of SNF1-related protein kinase. As part of the regulatory complex it binds maltose which promotes kinase activity. protein_coding HOMOLOG OF YEAST SUCROSE NONFERMENTING 4 (SNF4) HOMOLOG OF YEAST SUCROSE NONFERMENTING 4 (SNF4); (KINbeta-gamma); (ATSNF4)	0	0	-0.395859	0	0	-0.0349517	3.72987	3.1861	3.47303	0.308392	0.277887	0.280872	0.154196	0.138944	0.12296
AT1G09100	Encodes RPT5b (Regulatory Particle 5b), one of the six AAA-ATPases of the proteasome regulatory particle. Essential for gametophyte development. In Arabidopsis, the RPT5 subunit is encoded by two highly homologous genes, RPT5a and RPT5b. RPT5a and RPT5b show accession-dependent functional redundancy. In Wassilewskija (Ws) accession: mutant alleles of RPT5a displayed 50% pollen lethality, indicati…	4.70835	5.0711	0	0.341064	0.387493	0	0.19311	-1.45491	1.82466	0.0159666	-0.126895	0.147565	0.178515	0.130299	0.0737824
AT1G09130	ATP-dependent caseinolytic (Clp) protease/crotonase family protein;(source:Araport11) protein_coding	0	0	0.264142	0	0	0.023322	-0.08392	0.57331	0.3722	-0.00693864	0.0500033	0.0301007	-0.00346932	0.0250017	0.0267114
AT1G09150	pseudouridine synthase and archaeosine transglycosylase (PUA) domain-containing protein;(source:Araport11) protein_coding	0	0	0	0	0	0	0.29983	-2.85095	-2.85095	0.0247904	-0.248656	-0.230563	0.0123952	-0.124328	-0.115282
AT1G09210	Encodes one of three Arabidopsis calreticulins.Post-transcriptionally regulates together with CRT1 VAMP721/722 levels under ER stress. protein_coding CALRETICULIN 1B (CRT1b) CALRETICULIN 1B (CRT1b);CALRETICULIN 2 (CRT2); (AtCRT1b)	0	0	3.69208	0	0	0.325986	-0.14293	0.08779	-0.16704	-0.0118177	0.00765692	-0.0135089	-0.00590884	0.00382846	0.156238
AT1G09270	Protein interacts with Agrobacterium proteins VirD2 and VirE2. protein_coding IMPORTIN ALPHA ISOFORM 4 (IMPA-4) IMPORTIN ALPHA ISOFORM 4 (IMPA-4)	0.265315	0.554307	1.22885	0.0192189	0.0423557	0.108499	0.57832	1.04487	0.52932	0.0478164	0.0911321	0.0428074	0.0335177	0.0667439	0.0756534
AT1G09310	ABA responsive trichome formation regulator. protein_coding (SVB2) SVB-LIKE (SVBL); (SVB2)	0	0	0	0	0	0	0.15099	0.84931	2.4206	0.0124841	0.0740757	0.19576	0.00624205	0.0370378	0.0978799
AT1G09340	Encodes CHLOROPLAST RNA BINDING (CRB), a putative RNA-binding protein. CRB is important for the proper functioning of the chloroplast. Mutations in CRB also affects the circadian system, altering the expression of both oscillator and output genes. The mRNA is cell-to-cell mobile. protein_coding CHLOROPLAST RNA BINDING (CRB) CRUCIFERIN B (CRB);HETEROGLYCAN-INTERACTING PROTEIN 1.3 (HIP1.3);CHLOROPL…	0	0	0	0	0	0	0.11393	1.48226	1.0133	0.00941991	0.129281	0.0819481	0.00470996	0.0646403	0.040974
AT1G09430	Encodes subunit A of the heteromeric enzyme ATP citrate lyase (ACL). In animals, ACL is encoded by a single gene; ACL in Arabidopsis is composed of two polypeptides, ACLA (encoded by 3 genes) and ACLB (encoded by 2 genes). The holoenzyme has an A(4)B(4)stoichiometry. Expression of both ACLA and ACLB but not of either of the subunits alone results in ACL activity. protein_coding ATP-CITRATE LYASE …	0	0	-0.226845	0	0	-0.0200289	0.31475	0.19933	0.11769	0.026024	0.0173853	0.00951788	0.013012	0.00869265	-0.00525552
AT1G09620	ATP binding/leucine-tRNA ligases/aminoacyl-tRNA ligase;(source:Araport11) protein_coding	0	0	0	0	0	0	-0.04225	0.3149	-0.03453	-0.0034933	0.0274651	-0.00279253	-0.00174665	0.0137326	-0.00139626
AT1G09630	Encodes a putative GTP-binding protein. Associates with organelles on a pathway from the Golgi to the plasma membrane in interphase. In dividing cells acts at the cell plate. protein_coding RAB GTPASE 11C (RAB11c) RAB GTPASE 11C (ATRAB11C);ARABIDOPSIS RAB GTPASE A2A (ATRABA2A);RAB GTPASE 11C (RAB11c);RAB GTPASE A2A (RAB-A2A);ARABIDOPSIS RAB GTPASE A2A (ATRAB-A2A)	0.874221	1.11332	1.00553	0.0633269	0.0850706	0.0887812	0.43039	0.09767	-0.40928	0.0355853	0.00851864	-0.0330995	0.0494561	0.0467946	0.0278409
AT1G09640	Translation elongation factor EF1B, gamma chain;(source:Araport11) protein_coding	0	0	-0.122534	0	0	-0.0108189	-0.37607	-0.09163	-0.02743	-0.0310941	-0.00799184	-0.00221833	-0.015547	-0.00399592	-0.00651862
AT1G09740	Adenine nucleotide alpha hydrolases-like superfamily protein;(source:Araport11) protein_coding	0.822532	0.897455	0	0.0595826	0.0685763	0	0.76762	1.0174	0.30932	0.063468	0.0887362	0.0250155	0.0615253	0.0786562	0.0125077
AT1G09780	Encodes a 2,3-biphosphoglycerate-independent phosphoglycerate mutase that is involved in pollen development and stomatal movement. protein_coding 2,3-BIPHOSPHOGLYCERATE-INDEPENDENT PHOSPHOGLYCERATE MUTASE 1 (iPGAM1) 2,3-BIPHOSPHOGLYCERATE-INDEPENDENT PHOSPHOGLYCERATE MUTASE 1 (iPGAM1)	0	0	0.563532	0	0	0.0497561	0.01347	-0.16732	-0.22597	0.00111372	-0.0145934	-0.0182747	0.000556861	-0.00729671	0.0157407
AT1G09870	histidine acid phosphatase family protein;(source:Araport11) protein_coding	4.75034	5.13019	1.23122	0.344105	0.392007	0.108708	0	0	0.76114	0	0	0.0615553	0.172053	0.196004	0.0851317
AT1G09920	TRAF-type zinc finger-like protein;(source:Araport11) protein_coding	0	0	0	0	0	0	0	0	3.28116	0	0	0.265355	0	0	0.132678
AT1G10130	Encodes a golgi localized P2A-type Ca2+ ATPase involved in Mn nutrition and homeostasis. protein_coding ENDOPLASMIC RETICULUM-TYPE CALCIUM-TRANSPORTING ATPASE 3 (ECA3) ENDOPLASMIC RETICULUM-TYPE CALCIUM-TRANSPORTING ATPASE 3 (ECA3);ARABIDOPSIS THALIANA ER-TYPE CA2+-ATPASE 3 (ATECA3)	0	0	3.80075	0	0	0.335581	0	0	2.54	0	0	0.205416	0	0	0.270498
AT1G10200	Encodes a member of the Arabidopsis LIM proteins: a family of actin bundlers with distinct expression patterns. WLIM1, WLIM2a, and WLIM2b are widely expressed, whereas PLIM2a, PLIM2b, and PLIM2c are predominantly expressed in pollen. Regulates actin cytoskeleton organization. protein_coding WLIM1 (WLIM1) WLIM1 (WLIM1); (ATWLIM1)	0	0	0	0	0	0	-0.1472	-0.1139	-0.0644	-0.0121707	-0.0099342	-0.00520819	-0.00608537	-0.0049671	-0.00260409
AT1G10270	glutamine-rich protein 23;(source:Araport11) protein_coding GLUTAMINE-RICH PROTEIN 23 (GRP23) GLYCINE-RICH PROTEIN 23 (GRP23);GLUTAMINE-RICH PROTEIN 23 (GRP23)	0	0	0	0	0	0	-2.87358	-2.87358	-2.87358	-0.237592	-0.25063	-0.232393	-0.118796	-0.125315	-0.116197
AT1G10670	One of the three genes encoding subunit A of the trimeric protein ATP Citrate Lyase. Antisense ACLA-1 plants cause a reduction in cytosolic acetyl-CoA metabolism and have upregulation of stress-related genes and down-regulation of primary metabolism and growth genes, suggesting the mutation restricts normal growth and developmental processes and puts the plant into a state of stress. protein_codi…	0	0	-0.647672	0	0	-0.0571851	0.069	0.40001	0.3144	0.00570503	0.0348883	0.0254263	0.00285252	0.0174442	-0.0158794
AT1G10760	Encodes an &#945;-glucan, water dikinase required for starch degradation. Involved in cold-induced freezing tolerance. Mutations that eliminate the GWD protein or affect the dikinase domain of the enzyme dramatically reduce both the amount of phosphate in the amylopectin and the rate of starch degradation. Mature leaves of these mutants accumulate amounts of starch up to seven times greater than …	0	0	0	0	0	0	-3.91885	0.15379	0.09324	-0.324017	0.0134134	0.00754055	-0.162008	0.00670668	0.00377027
AT1G10840	Encodes eukaryotic initiation factor 3H1 subunit (TIF3H1). protein_coding TRANSLATION INITIATION FACTOR 3 SUBUNIT H1 (TIF3H1) TRANSLATION INITIATION FACTOR 3 SUBUNIT H1 (TIF3H1)	0	0	-0.48373	0	0	-0.0427101	0.05678	-0.08204	-0.28339	0.00469466	-0.00715542	-0.0229184	0.00234733	-0.00357771	-0.0328143
AT1G10950	Encodes an Arabidopsis Transmembrane nine (TMN) protein. Transmembrane nine (TM9) proteins are localized in the secretory pathway of eukaryotic cells and are involved in cell adhesion and phagocytosis. Functions in the deposition of rhamnogalacturonan II and I for cell growth. protein_coding TRANSMEMBRANE NINE 1 (TMN1) TRANSMEMBRANE NINE 1 (TMN1);ENDOMEMBRANE PROTEIN 12 (EMP12); (AtTMN1)	0.815222	0.0614097	0	0.0590531	0.00469243	0	0.75396	-0.15815	-0.0345	0.0623386	-0.0137936	-0.0027901	0.0606959	-0.0045506	-0.00139505
AT1G11260	Encodes a H+/hexose cotransporter. The mRNA is cell-to-cell mobile. protein_coding SUGAR TRANSPORTER 1 (STP1) SUGAR TRANSPORTER 1 (STP1);SUGAR TRANSPORTER 1 (ATSTP1)	0	0	0	0	0	0	2.06421	0	0	0.170672	0	0	0.0853361	0	0
AT1G11310	A member of a large family of seven-transmembrane domain proteins specific to plants, homologs of the barley mildew resistance locus o (MLO) protein. The Arabidopsis genome contains 15 genes encoding MLO proteins, with localization in plasma membrane. Phylogenetic analysis revealed four clades of closely-related AtMLO genes. ATMLO2 belongs to the clade IV, with AtMLO3, AtMLO6 and AtMLO12. The gen…	0	0	0	0	0	0	0	0	1.59752	0	0	0.129195	0	0	0.0645977
AT1G11650	Encodes an RNA binding protein with three RNA recognition motifs. The mRNA is cell-to-cell mobile. protein_coding (RBP45B) (ATRBP45B); (RBP45B)	0	0	-0.751554	0	0	-0.0663571	-0.50867	0.05475	-0.07052	-0.0420576	0.00477522	-0.00570313	-0.0210288	0.00238761	-0.0360301
AT1G11660	heat shock protein 70 (Hsp 70) family protein;(source:Araport11) protein_coding HEAT SHOCK PROTEIN 70-16 (HSP70-16) HEAT SHOCK PROTEIN 70-16 (HSP70-16)	5.36645	5.44854	0.0175137	0.388735	0.416333	0.00154634	0	0	0	0	0	0	0.194368	0.208167	0.000773171
AT1G11680	putative obtusifoliol 14-alpha demethylase involved in sterol biosynthesis. The mRNA is cell-to-cell mobile. protein_coding CYTOCHROME P450 51G1 (CYP51G1) EMBRYO DEFECTIVE 1738 (EMB1738);CYTOCHROME P450 51A2 (CYP51A2);CYTOCHROME P450 51 (CYP51);CYTOCHROME P450 51 (ATCYP51);CYTOCHROME P450 51G1 (CYP51G1)	0	0	1.57065	0	0	0.138678	0.57937	-0.40459	-0.18806	0.0479032	-0.0352878	-0.0152089	0.0239516	-0.0176439	0.0617346
AT1G11750	One of several nuclear-encoded ClpPs (caseinolytic protease). Contains a highly conserved catalytic triad of Ser-type proteases (Ser-His-Asp). The name reflects nomenclature described in Adam et. al (2001). protein_coding CLP PROTEASE PROTEOLYTIC SUBUNIT 6 (CLPP6) CLP PROTEASE PROTEOLYTIC SUBUNIT 6 (CLPP6)	0	0	-0.524609	0	0	-0.0463194	0.30959	0.3661	0.72952	0.0255974	0.0319307	0.0589981	0.0127987	0.0159654	0.00633932
AT1G11860	T-protein is the aminomethyltransferase of the glycine cleavage multienzyme system GCS. protein_coding (GLDT) (GLDT)	0	0	0.142494	0	0	0.0125813	-0.11179	0.09613	0.14605	-0.00924298	0.00838433	0.0118114	-0.00462149	0.00419216	0.0121964
AT1G11890	Member of SEC22 Gene Family; regulates cell morphogenesis via affecting cytoskeleton organization and stabilities. protein_coding SECRETION 22 (SEC22) SECRETION 22 (SEC22);SECRETION 22 (ATSEC22)	0	0	4.84698	0	0	0.427956	-1.71833	-2.2224	-2.04361	-0.142074	-0.193835	-0.165272	-0.0710371	-0.0969173	0.131342
AT1G11905	B-cell receptor-associated protein 31-like protein;(source:Araport11) protein_coding	0	0	5.23393	0	0	0.462121	0	0	0	0	0	0	0	0	0.23106
AT1G11910	Encodes an aspartic proteinase that forms a heterodimer and is stable over a broad pH range (ph 3-8). protein_coding ASPARTIC PROTEINASE A1 (APA1) PUTATIVE ASPARTIC PROTEINASE A1 (PASPA1); (ATPASPA1); (ATAPA1);ASPARTIC PROTEINASE A1 (APA1)	0	0	-0.0307824	0	0	-0.00271788	0.57205	0.46032	0.07101	0.047298	0.0401485	0.00574275	0.023649	0.0200742	0.00151244
AT1G12000	Phosphofructokinase family protein;(source:Araport11) protein_coding	0	0	-0.0144558	0	0	-0.00127635	-0.03511	-0.36724	-0.43793	-0.00290295	-0.0320302	-0.0354165	-0.00145148	-0.0160151	-0.0183464
AT1G12140	Encodes a glucosinolate S-oxygenase that catalyzes the conversion of methylthioalkyl glucosinolates to methylsulfinylalkyl glucosinolates. It is a suppressor of the bp mutant phenotype. protein_coding FLAVIN-MONOOXYGENASE GLUCOSINOLATE S-OXYGENASE 5 (FMO GS-OX5) FLAVIN-MONOOXYGENASE GLUCOSINOLATE S-OXYGENASE 5 (FMO GS-OX5)	0.246059	0.409868	-0.238312	0.0178241	0.0313188	-0.0210414	0	0	2.19988	0	0	0.17791	0.00891203	0.0156594	0.0784342
AT1G12230	Aldolase superfamily protein;(source:Araport11) protein_coding (GSM2-LIKE) (GSM2-LIKE)	0	0	0	0	0	0	0.26148	0.4232	-0.2168	0.0216196	0.0369109	-0.0175331	0.0108098	0.0184555	-0.00876657
AT1G12310	Calcium-binding EF-hand family protein;(source:Araport11) protein_coding	0	0	2.83164	0	0	0.250015	0.23246	-0.34553	-0.10409	0.0192202	-0.0301367	-0.00841801	0.00961008	-0.0150683	0.120798
AT1G12350	At1g12350 encodes phosphopantothenoylcysteine synthetase (phosphopantothenoylcysteine ligase). Its molecular function was shown to add cysteine forming (R)-4?-phospho-N-pantothenoylcysteine (PPC) protein_coding 4-PHOSPHO-PANTO-THENOYLCYSTEINE SYNTHETASE (COAB) 4-PHOSPHO-PANTO-THENOYLCYSTEINE SYNTHETASE (COAB);4-PHOSPHO-PANTO-THENOYLCYSTEINE SYNTHETASE (ATCOAB)	0	0	6.25149	0	0	0.551964	0	0	0	0	0	0	0	0	0.275982
AT1G12360	encodes a Sec1 protein and expressed throughout the plant. physically interacts with Syntaxin1 and is required for cytokinesis. protein_coding KEULE (KEU) (SEC11);KEULE (KEU)	0	0	0.502667	0	0	0.0443821	-0.02703	0.06373	-0.03507	-0.00223488	0.00555844	-0.0028362	-0.00111744	0.00277922	0.020773
AT1G12410	Encodes a ClpP-related sequence. Though similar to ClpP proteins, this does not contains the highly conserved catalytic triad of Ser-type proteases (Ser-His-Asp). The name reflects nomenclature described in Adam et. al (2001). protein_coding CLP PROTEASE PROTEOLYTIC SUBUNIT 2 (CLP2) EMBRYO DEFECTIVE 3146 (EMB3146); (CLPR2);NUCLEAR-ENCODED CLP PROTEASE P2 (NCLPP2);CLP PROTEASE PROTEOLYTIC SUBUNIT …	0	0	-0.479962	0	0	-0.0423774	0.12146	0.82093	0.85152	0.0100425	0.0716004	0.0688645	0.00502125	0.0358002	0.0132436
AT1G12640	Encodes a lysophosphatidylcholine acyltransferase (LPCAT). Participates in the Lands cycle in developing seeds. protein_coding LYSOPHOSPHOLIPID ACYLTRANSFERASE 1 (LPLAT1) (ATLPLAT1);LYSOPHOSPHOLIPID ACYLTRANSFERASE 1 (LPLAT1);LYSOPHOSPHATIDYLCHOLINE ACYLTRANSFERASE 1 (LPCAT1)	0	0	0	0	0	0	1.18024	-2.36378	0.17129	0.0975841	-0.206166	0.0138526	0.0487921	-0.103083	0.00692632
AT1G12840	Encodes subunit C of the vacuolar H(+)-ATPase (V-ATPase). Bound and phosphorylated by AtWNK8. The mRNA is cell-to-cell mobile. protein_coding DE-ETIOLATED 3 (DET3) ARABIDOPSIS THALIANA VACUOLAR ATP SYNTHASE SUBUNIT C (ATVHA-C);DE-ETIOLATED 3 (DET3)	0	0	-0.568788	0	0	-0.0502202	0.81628	1.33228	0.77926	0.0674913	0.1162	0.0630207	0.0337457	0.0580998	0.00640026
AT1G12900	glyceraldehyde 3-phosphate dehydrogenase A subunit 2;(source:Araport11) protein_coding GLYCERALDEHYDE 3-PHOSPHATE DEHYDROGENASE A SUBUNIT 2 (GAPA-2) GLYCERALDEHYDE 3-PHOSPHATE DEHYDROGENASE A SUBUNIT 2 (GAPA-2)	0	0	1.3117	0	0	0.115814	0.0686	0.76849	0.42357	0.00567196	0.0670266	0.0342551	0.00283598	0.0335133	0.0750347
AT1G12920	Encodes a eukaryotic release factor one homolog. protein_coding EUKARYOTIC RELEASE FACTOR 1-2 (ERF1-2) EUKARYOTIC RELEASE FACTOR 1-2 (ERF1-2)	0	0	-0.335993	0	0	-0.0296659	0.13652	0.39078	0.18818	0.0112877	0.0340833	0.0152186	0.00564385	0.0170416	-0.00722367
AT1G13090	putative cytochrome P450 protein_coding CYTOCHROME P450, FAMILY 71, SUBFAMILY B, POLYPEPTIDE 28 (CYP71B28) CYTOCHROME P450, FAMILY 71, SUBFAMILY B, POLYPEPTIDE 28 (CYP71B28)	0	0	0	0	0	0	0	0	1.65692	0	0	0.133999	0	0	0.0669996
AT1G13110	member of CYP71B The mRNA is cell-to-cell mobile. protein_coding CYTOCHROME P450, FAMILY 71 SUBFAMILY B, POLYPEPTIDE 7 (CYP71B7) CYTOCHROME P450, FAMILY 71 SUBFAMILY B, POLYPEPTIDE 7 (CYP71B7)	0	0	3.73291	0	0	0.329591	0	0	0	0	0	0	0	0	0.164795
AT1G13180	Mutant has defect in trichome cell expansion and actin organization resulting in a distorted trichome phenotype. protein_coding DISTORTED TRICHOMES 1 (DIS1) DISTORTED TRICHOMES 1 (DIS1);ARABIDOPSIS THALIANA ACTIN-RELATED PROTEIN 3 (ATARP3);ACTIN-RELATED PROTEIN 3 (ARP3)	0	0	0	0	0	0	0	0	1.39259	0	0	0.112622	0	0	0.0563111
AT1G13320	one of three genes encoding the 65 kDa regulatory subunit of protein phosphatase 2A (PP2A) protein_coding PROTEIN PHOSPHATASE 2A SUBUNIT A3 (PP2AA3) PROTEIN PHOSPHATASE 2A SUBUNIT A3 (PP2AA3)	0	0	0.258607	0	0	0.0228332	0.44215	0.96948	0.78603	0.0365577	0.0845567	0.0635682	0.0182788	0.0422784	0.0432007
AT1G13420	Encodes a sulfotransferase. Unlike the related ST4A protein (At2g14920), in vitro experiments show that this enzyme does not act brassinosteroids. ST4B is expressed in the roots and transcript levels rise in response to cytokinin treatment. protein_coding SULFOTRANSFERASE 4B (ST4B) SULFOTRANSFERASE 4B (ST4B);ARABIDOPSIS THALIANA SULFOTRANSFERASE 4B (ATST4B)	0	0	1.33564	0	0	0.117928	0.49503	0.86524	0.60122	0.0409299	0.075465	0.0486221	0.0204649	0.0377325	0.0832752
AT1G13440	The expression level of GAPC-2 is upregulated in Arabidopsis seedlings exposed to cadmium. protein_coding GLYCERALDEHYDE-3-PHOSPHATE DEHYDROGENASE C2 (GAPC2) GLYCERALDEHYDE-3-PHOSPHATE DEHYDROGENASE C2 (GAPC2);GLYCERALDEHYDE-3-PHOSPHATE DEHYDROGENASE C-2 (GAPC-2)	0	0	-0.53923	0	0	-0.0476104	-0.1016	-1.17519	-1.94034	-0.00840045	-0.102498	-0.15692	-0.00420023	-0.0512492	-0.102265
AT1G13730	Nuclear transport factor 2 (NTF2) family protein with RNA binding (RRM-RBD-RNP motifs) domain-containing protein;(source:Araport11) protein_coding	0	0	0.173001	0	0	0.0152748	0	0	0	0	0	0	0	0	0.0076374
AT1G13870	Encodes a homolog of the yeast TOT4/KTI12 protein. Yeast TOT4/KTI12 associates with Elongator, a multisubunit complex that binds the RNA polymerase II transcription elongation complex. Ds insertion mutant has enlarged shoot apical region, 4 to 6 long slender leaves followed by spike-like structures, short roots. Mutants also have no ncm5U (5-carbamoylmethyluridine). protein_coding DEFORMED ROOTS …	0	0	3.23008	0	0	0.285194	3.40556	3.32224	3.01971	0.281577	0.289761	0.244211	0.140789	0.144881	0.264703
AT1G13930	Involved in response to salt stress. Knockout mutants are hypersensitive to salt stress. The mRNA is cell-to-cell mobile. protein_coding	0	0	0	0	0	0	0	0	1.17954	0	0	0.0953923	0	0	0.0476961
AT1G13980	Encodes a GDP/GTP exchange factor for small G-proteins of the ADP ribosylation factor (RAF) class, and as regulator of intracellular trafficking. Homologous to Sec7p and YEC2 from yeast. Involved in the specification of apical-basal pattern formation. Essential for cell division, expansion and adhesion. It appears that heteotypic binding between the DCB and C-terminal domains of two GNOM proteins…	0	0	-0.685199	0	0	-0.0604985	0.45014	-2.00429	0.26311	0.0372183	-0.174811	0.0212784	0.0186091	-0.0874057	-0.0196101
AT1G14010	emp24/gp25L/p24 family/GOLD family protein;(source:Araport11) protein_coding	0	0	0	0	0	0	0	3.35041	3.15196	0	0.292218	0.254907	0	0.146109	0.127453
AT1G14170	RNA-binding KH domain-containing protein;(source:Araport11) protein_coding (ATKH2) (ATKH2)	0	0	5.08453	0	0	0.44893	0	0	1.77698	0	0	0.143709	0	0	0.296319
AT1G14320	Encodes a ribosomal protein L10 and may be involved in translation regulation. Semi-dominant mutations in SAC552 can suppress defects in acaulis5, which encodes a thermospermine synthase, by enhancing translation of acl5 and itself. protein_coding SUPPRESSOR OF ACAULIS 52 (SAC52) SUPPRESSOR OF ACAULIS 52 (SAC52);RIBOSOMAL PROTEIN L10 A (RPL10A);RIBOSOMAL PROTEIN L10 (RPL10)	0	0	-0.557471	0	0	-0.0492209	-0.36378	0.3306	0.55982	-0.0300779	0.0288345	0.045274	-0.015039	0.0144172	-0.00197345
AT1G14610	Required for proper proliferation of basal cells. protein_coding TWIN 2 (TWN2) TWIN 2 (TWN2);VALYL TRNA SYNTHETASE (VALRS)	0	0	0.647199	0	0	0.0571433	-0.07858	0.26872	0.02583	-0.00649712	0.0234374	0.00208894	-0.00324856	0.0117187	0.0296161
AT1G14670	Endomembrane protein 70 protein family;(source:Araport11) protein_coding	0	0	0	0	0	0	0.71426	0.87488	1.07073	0.0590562	0.0763058	0.0865926	0.0295281	0.0381529	0.0432963
AT1G14810	encodes an aspartate semialdehyde dehydrogenase, which produces the branch point intermediate for lysine and threonine/methionine biosynthesis protein_coding	0	0	0.593648	0	0	0.0524151	-0.08008	-0.33174	-0.17742	-0.00662114	-0.0289339	-0.0143484	-0.00331057	-0.014467	0.0190334
AT1G14840	Encodes a microtubule associated protein (MAP70-4). Expressed in all tissues. protein_coding MICROTUBULE-ASSOCIATED PROTEINS 70-4 (MAP70-4) MICROTUBULE-ASSOCIATED PROTEINS 70-4 (MAP70-4);MICROTUBULE-ASSOCIATED PROTEINS 70-4 (ATMAP70-4)	0	0	0	0	0	0	-1.2848	-1.2848	-1.2848	-0.106229	-0.112058	-0.103905	-0.0531147	-0.0560292	-0.0519525
AT1G14850	Encodes a protein similar to nucleoporin, a a major component of the nuclear pore complex (NPC) involved in cellular nucleo-cytoplasmic transport protein_coding NUCLEOPORIN 155 (NUP155) NUCLEOPORIN 155 (NUP155)	0	0	0	0	0	0	0	1.27289	0	0	0.11102	0	0	0.0555099	0
AT1G14960	Polyketide cyclase/dehydrase and lipid transport superfamily protein;(source:Araport11) protein_coding BRASSIKIN1 (BKN1)	0	0	0.782273	0	0	0.0690694	0.79344	-3.8833	-0.11298	0.0656029	-0.338696	-0.00913697	0.0328014	-0.169348	0.0299662
AT1G15130	ALIX mediates endosomal protein trafficking and turnover through the ESCRT/MVB pathway. One target is the phosphate transporter PHT1;1. Modulates ABA-mediated inhibition of plant growth and stomatal aperture (PMID:31363038). protein_coding ALG-2 INTERACTING PROTEIN-X (ALIX) ALG-2 INTERACTING PROTEIN-X (ALIX)	0	0	0	0	0	0	-0.96044	-0.52707	-0.1837	-0.0794107	-0.0459703	-0.0148563	-0.0397054	-0.0229852	-0.00742813
AT1G15140	FAD/NAD(P)-binding oxidoreductase;(source:Araport11) protein_coding FERREDOXIN-NADP(+) OXIDOREDUCTASE -LIKE (FNRL) FERREDOXIN-NADP(+) OXIDOREDUCTASE -LIKE (FNRL)	0.184174	0.513719	-0.461516	0.0133412	0.0392542	-0.0407487	2.57681	2.76604	0	0.213055	0.24125	0	0.113198	0.140252	-0.0203744
AT1G15210	pleiotropic drug resistance 7;(source:Araport11) protein_coding ATP-BINDING CASSETTE G35 (ABCG35) PLEIOTROPIC DRUG RESISTANCE 7 (PDR7);ATP-BINDING CASSETTE G35 (ABCG35);PLEIOTROPIC DRUG RESISTANCE 7 (ATPDR7)	0.178903	-0.361645	1.56173	0.0129594	-0.027634	0.137891	0.47773	-0.43407	-0.37525	0.0394995	-0.037859	-0.0303474	0.0262294	-0.0327465	0.0537716
AT1G15250	cytosolic ribosomal protein gene, part of eL20 family protein_coding (RPL37A) (RPL37A)	0	0	-1.87354	0	0	-0.165421	0	0	0	0	0	0	0	0	-0.0827103
AT1G15500	TLC ATP/ADP transporter;(source:Araport11) protein_coding (ATNTT2) (ATNTT2);UCLEOTIDE TRANSPORTER 2 (NTT2)	1.06192	-0.0626584	0	0.0769236	-0.00478785	0	0	0	2.82034	0	0	0.228088	0.0384618	-0.00239392	0.114044
AT1G15690	Encodes a H(+)-translocating (pyrophosphate-energized) inorganic pyrophosphatase (H(+)-PPase; EC 3.6.1.1) located in the vacuolar membrane. Expression is found in all tissues examined, including meristems and floral organ primordium. Expression is particularly enhanced in pollen, and is repressed by light. Over expression and loss of function phenotypes suggest AVP1 is involved in regulation of a…	0	0	5.43231	0	0	0.479636	-0.26165	-1.70842	-1.32198	-0.0216336	-0.149006	-0.106912	-0.0108168	-0.074503	0.186362
AT1G15820	Lhcb6 protein (Lhcb6), light harvesting complex of photosystem II. protein_coding LIGHT HARVESTING COMPLEX PHOTOSYSTEM II SUBUNIT 6 (LHCB6) LIGHT HARVESTING COMPLEX PHOTOSYSTEM II SUBUNIT 6 (LHCB6); (CP24)	0.596203	-0.0228988	0	0.0431878	-0.00174974	0	3.19484	3.88829	3.87466	0.264154	0.339131	0.313353	0.153671	0.168691	0.156677
AT1G15930	Ribosomal protein L7Ae/L30e/S12e/Gadd45 family protein;(source:Araport11) protein_coding	0.0308798	0.553886	0.293669	0.00223688	0.0423234	0.025929	0.29696	0.52986	0.2113	0.0245531	0.0462137	0.0170883	0.013395	0.0442686	0.0215087
AT1G15950	Encodes a cinnamoyl CoA reductase. Involved in lignin biosynthesis. The mRNA is cell-to-cell mobile. protein_coding CINNAMOYL COA REDUCTASE 1 (CCR1) IRREGULAR XYLEM 4 (IRX4); (ATCCR1);CINNAMOYL COA REDUCTASE 1 (CCR1)	0.501781	0.387175	5.56238	0.0363481	0.0295848	0.49112	3.42578	0	0	0.283249	0	0	0.159799	0.0147924	0.24556
AT1G16300	Encodes one of the chloroplast/plastid localized GAPDH isoforms (GAPCp1/At1g79530 and GAPCp2/At1g16300). gapcp double mutants display a drastic phenotype of arrested root development, dwarfism and sterility. GAPCps are important for the synthesis of serine in roots. protein_coding GLYCERALDEHYDE-3-PHOSPHATE DEHYDROGENASE OF PLASTID 2 (GAPCP-2) GLYCERALDEHYDE-3-PHOSPHATE DEHYDROGENASE OF PLASTID 2…	0	0	1.25038	0	0	0.1104	0	0	0	0	0	0	0	0	0.0552
AT1G16350	Aldolase-type TIM barrel family protein;(source:Araport11) protein_coding	0	0	1.04337	0	0	0.0921224	-0.49541	-0.24823	-0.55555	-0.0409613	-0.0216503	-0.0449287	-0.0204806	-0.0108251	0.0235969
AT1G16400	Encodes cytochrome P450 CYP79F2. protein_coding CYTOCHROME P450, FAMILY 79, SUBFAMILY F, POLYPEPTIDE 2 (CYP79F2) CYTOCHROME P450, FAMILY 79, SUBFAMILY F, POLYPEPTIDE 2 (CYP79F2)	0	0	0	0	0	0	0	0	3.25931	0	0	0.263588	0	0	0.131794
AT1G16460	encodes a cytoplasmic thiosulfate:cyanide sulfurtransferase, activity of which increased the rhodanese activity of transgenic yeast. Can also act as a mercaptopyruvate sulfurtransferase. protein_coding RHODANESE HOMOLOGUE 2 (RDH2) RHODANESE HOMOLOGUE 2 (ATRDH2);ARABIDOPSIS THALIANA MERCAPTOPYRUVATE SULFURTRANSFERASE 2 (ATMST2);RHODANESE HOMOLOGUE 2 (RDH2);SULFURTRANSFERASE 2 (ST2);SULFURTRANSFERA…	0	0	0.12893	0	0	0.0113837	-0.34165	-0.27159	0.18401	-0.0282482	-0.0236877	0.0148813	-0.0141241	-0.0118439	0.0131325
AT1G16560	Per1-like family protein;(source:Araport11) protein_coding	0	0	0	0	0	0	0	0	2.58252	0	0	0.208855	0	0	0.104427
AT1G16820	vacuolar ATP synthase catalytic subunit-related / V-ATPase-related / vacuolar proton pump-like protein;(source:Araport11) protein_coding	0	0	0	0	0	0	0	0	2.09623	0	0	0.169527	0	0	0.0847636
AT1G16860	Plasma membrane-localized proteins that negatively regulate cellulose synthesis by inhibiting the exocytosis of CESAs. protein_coding (SHOU4L) (SHOU4L)	0	0	3.62781	0	0	0.320311	0	0	0	0	0	0	0	0	0.160155
AT1G16890	UBC36/UBC13B encodes a protein that may play a role in DNA damage responses and error-free post-replicative DNA repair. It can bind to the MMZ/UEV1 proteins in vitro. protein_coding UBIQUITIN-CONJUGATING ENZYME 36 (UBC36) (ATUBC36);UBIQUITIN-CONJUGATING ENZYME 36 (UBC36)	5.94446	6.75165	0	0.430605	0.515906	0	0	0	1.55697	0	0	0.125916	0.215303	0.257953	0.062958
AT1G16920	small GTP-binding protein (Rab11)similar to YPT3/RAB11 proteins in yeast and mammals, respectively. YPT3/RAB11 is involved in intracellular protein trafficking. protein_coding RAB GTPASE HOMOLOG A1B (RABA1b) (RAB11);BFA-VISUALIZED EXOCYTIC TRAFFICKING DEFECTIVE 5 (BEX5);RAB GTPASE HOMOLOG A1B (RABA1b);RAB GTPASE HOMOLOG A1B (ATRABA1B)	0	0	0.945943	0	0	0.0835204	0.66385	0.94075	0.37129	0.0548882	0.0820509	0.0300271	0.0274441	0.0410255	0.0567737
AT1G17170	Encodes glutathione transferase belonging to the tau class of GSTs. Naming convention according to Wagner et al. (2002). It is involved in the detoxification of the environmental pollutant 2,4,6-trinitrotoluene. Arabidopsis plants over-expressing At1g17170 were more resistant to TNT, removed more TNT from sterile and soil-based media, and had reduced levels of glutathione when grown in the presen…	0	0	1.23208	0	0	0.108784	0	0	5.58589	0	0	0.451745	0	0	0.280264
AT1G17180	Encodes glutathione transferase belonging to the tau class of GSTs. Naming convention according to Wagner et al. (2002). Detoxification of the environmental pollutant 2,4,6-trinitrotoluene. Arabidopsis plant over-expressing At1g17180 were more resistant to TNT, removed more TNT from sterile and soil-based media, and had reduced levels of glutathione when grown in the presence of TNT. protein_codi…	0.630506	1.62824	2.13815	0.0456726	0.124417	0.188784	0.11255	0.65118	0.84125	0.00930581	0.056795	0.068034	0.0274892	0.0906059	0.128409
AT1G17190	Encodes glutathione transferase belonging to the tau class of GSTs. Naming convention according to Wagner et al. (2002). protein_coding GLUTATHIONE S-TRANSFERASE TAU 26 (GSTU26) GLUTATHIONE S-TRANSFERASE TAU 26 (GSTU26);GLUTATHIONE S-TRANSFERASE TAU 26 (ATGSTU26)	0	0	0.910589	0	0	0.0803989	0.44217	-0.29241	0.26211	0.0365593	-0.0255036	0.0211975	0.0182797	-0.0127518	0.0507982
AT1G17290	Encodes for alanine aminotransferase (ALAAT1), involved in alanine catabolism during plants recovery from hypoxia The mRNA is cell-to-cell mobile. protein_coding ALANINE AMINOTRANSFERASE (AlaAT1) ALANINE AMINOTRANSFERASE (AlaAT1)	0	0	0	0	0	0	0.25494	0.73839	0.67329	0.0210788	0.0644014	0.0544506	0.0105394	0.0322007	0.0272253
AT1G17470	Encodes a member of the DRG (developmentally regulated G-protein) family expressed throughout the plant, with highest expression in actively growing tissues. Has GTPase activity. protein_coding DEVELOPMENTALLY REGULATED G-PROTEIN 1 (DRG1) DEVELOPMENTALLY REGULATED G-PROTEIN 1 (ATDRG1); (DRG1-2);DEVELOPMENTALLY REGULATED G-PROTEIN 1 (DRG1); (ATDRG)	5.90452	6.0431	0.494428	0.427712	0.461765	0.0436547	3.29681	0	3.00518	0.272586	0	0.243036	0.350149	0.230882	0.143345
AT1G17650	Glyoxylate reductase located in chloroplasts. protein_coding GLYOXYLATE REDUCTASE 2 (GLYR2) GLYOXYLATE REDUCTASE 2 (GLYR2);GLYOXYLATE REDUCTASE 2 (GR2); (ATGLYR2)	-0.11525	0.223109	0	-0.00834846	0.0170482	0	0	0	2.47546	0	0	0.200197	-0.00417423	0.00852409	0.100098
AT1G17720	type 2A protein serine/threonine phosphatase 55 kDa B protein_coding (ATB BETA) (ATB BETA)	1.2398	1.37986	-0.34807	0.0898086	0.105438	-0.0307322	-0.04131	-0.04102	0.20161	-0.00341558	-0.00357771	0.0163047	0.0431965	0.05093	-0.00721377
AT1G17745	encodes a 3-Phosphoglycerate dehydrogenase The mRNA is cell-to-cell mobile. protein_coding 3-PHOSPHOGLYCERATE DEHYDROGENASE (PGDH) PHOSPHOGLYCERATE DEHYDROGENASE 2 (PGDH2);3-PHOSPHOGLYCERATE DEHYDROGENASE (PGDH)	0	0	0.310923	0	0	0.0274524	-0.12796	-0.13713	0.03159	-0.0105799	-0.0119603	0.00255476	-0.00528997	-0.00598015	0.0150036
AT1G17890	NAD(P)-binding Rossmann-fold superfamily protein;(source:Araport11) protein_coding (GER2) (GER2)	5.8726	6.59184	0.593547	0.4254	0.503695	0.0524062	0.28182	-3.33936	0.15786	0.0233013	-0.291254	0.0127665	0.224351	0.10622	0.0325864
AT1G18070	Translation elongation factor EF1A/initiation factor IF2gamma family protein;(source:Araport11) protein_coding (EF-1alpha) (EF-1alpha)	0	0	0.0213129	0	0	0.00188178	-0.36571	0.16028	-0.17544	-0.0302375	0.0139794	-0.0141883	-0.0151187	0.0069897	-0.00615324
AT1G18080	Encodes the Arabidopsis thaliana homolog of the tobacco WD-40 repeat ArcA gene. It is a scaffold protein that acts downstream of and is phosphorylated by WNK8 in the glucose responsiveness and flowering pathways . Knockout mutants show insensitivity to gibberellin in GA-induced seed germination. protein_coding (ATARCA) SUPPRESSOR OF ACAULIS 53 (SAC53); (ATRACK1); (RACK1A); (ATARCA);RECEPTOR FOR A…	0	0	-0.810566	0	0	-0.0715675	0.12327	-0.2874	-0.37391	0.0101922	-0.0250666	-0.030239	0.00509608	-0.0125333	-0.0509033
AT1G18150	Encodes mitogen-activated protein kinase 8 (MPK8). MPK8 connects protein phosphorylation, Ca2+, and ROS in the wound-signaling pathway. protein_coding (ATMPK8) (MPK8); (ATMPK8)	0	0	-0.164028	0	0	-0.0144825	0.13294	0.22534	0.51576	0.0109917	0.0196538	0.0417108	0.00549585	0.00982692	0.0136141
AT1G18260	Encodes an Arabidopsis homolog of the yeast Hrd3/mammlian Sel1L protein. Involved in ERAD (Endoplasmic reticulum-associated degradation). protein_coding EMS-MUTAGENIZED BRI1 SUPPRESSOR 5 (EBS5) (HRD3A);EMS-MUTAGENIZED BRI1 SUPPRESSOR 5 (EBS5)	2.09756	2.08194	7.61505	0.151943	0.159085	0.672357	2.42499	2.26857	2.96115	0.200502	0.197862	0.239475	0.176223	0.178473	0.455916
AT1G18270	ketose-bisphosphate aldolase class-II family protein;(source:Araport11) protein_coding	0	0	0	0	0	0	0.09029	0.39211	0.14035	0.00746532	0.0341993	0.0113504	0.00373266	0.0170996	0.00567522
AT1G18420	Involved in malate efflux response to P-deficiency in root hairs. protein_coding ALUMINUM-ACTIVATED MALATE TRANSPORTER 3 (ALMT3) ALUMINUM-ACTIVATED MALATE TRANSPORTER 3 (ALMT3)	0	0	0	0	0	0	0	0	1.42284	0	0	0.115069	0	0	0.0575343
AT1G18450	Encodes a gene similar to actin-related proteins in other organisms. Member of nuclear ARP family of genes. Component of chromatin remodeling complexes, involved in chromatin-mediated gene regulation. Phenotype of the arp4-1 mutant allele revealed partial sterility due to defects in anther development. Targeting the distinct, 3' UTR of AtARP4 transcripts with RNA interference caused a drastic red…	0	0	0.461655	0	0	0.0407611	0	0	0	0	0	0	0	0	0.0203805
AT1G18500	Encodes an active Arabidopsis isopropylmalate synthase IPMS1. Involved in leucine biosynthesis. Do not participate in the chain elongation of glucosinolates. Expressed constitutively throughout the plant. Loss of IPMS1 can be compensated by a second isopropylmalate synthase gene IPMS2 (At1g74040). The mRNA is cell-to-cell mobile. protein_coding METHYLTHIOALKYLMALATE SYNTHASE-LIKE 4 (MAML-4) METHY…	0	0	-0.556239	0	0	-0.0491122	-0.26808	-0.58623	-0.3394	-0.0221653	-0.0511302	-0.0274481	-0.0110826	-0.0255651	-0.0382802
AT1G18540	Ribosomal protein L6 family protein;(source:Araport11) protein_coding	0	0	-0.0425131	0	0	-0.00375362	-0.24278	0.1059	-0.186	-0.0200734	0.00923645	-0.0150423	-0.0100367	0.00461823	-0.00939795
AT1G18590	encodes a desulfoglucosinolate sulfotransferase, involved in the final step of glucosinolate core structure biosynthesis. Has a broad-substrate specificity with preference with methionine-derived desulfoglucosinolates. protein_coding SULFOTRANSFERASE 17 (SOT17) SULFOTRANSFERASE 17 (ATSOT17);ARABIDOPSIS SULFOTRANSFERASE 5C (ATST5C);SULFOTRANSFERASE 17 (SOT17)	0	0	0	0	0	0	0	0	1.77061	0	0	0.143194	0	0	0.0715968
AT1G18720	Contains DUF962 domain. Localizes to ER and cam complement yeast Mpo1 dioxygenase function. Interacts with ABI1. May be involved in ER stress response. protein_coding (MHP1) (MHP1)	0	0	0	0	0	0	0.6948	0.80469	1.48587	0.0574472	0.070184	0.120166	0.0287236	0.035092	0.060083
AT1G19310	RING/U-box superfamily protein;(source:Araport11) protein_coding	0	0	0	0	0	0	0	3.31705	5.70102	0	0.289309	0.461055	0	0.144654	0.230528
AT1G19360	Encodes an arabinosyltransferase that modifies extensin proteins in root hair cells. protein_coding REDUCED RESIDUAL ARABINOSE 3 (RRA3) REDUCED RESIDUAL ARABINOSE 3 (RRA3)	0	0	6.56874	0	0	0.579976	0.23447	-0.27683	-0.06587	0.0193864	-0.0241447	-0.00532707	0.00969318	-0.0120724	0.287324
AT1G19440	Encodes KCS4, a member of the 3-ketoacyl-CoA synthase family involved in the biosynthesis of VLCFA (very long chain fatty acids). protein_coding 3-KETOACYL-COA SYNTHASE 4 (KCS4) 3-KETOACYL-COA SYNTHASE 4 (KCS4)	0	0	3.89843	0	0	0.344205	0	0	0	0	0	0	0	0	0.172103
AT1G19835	TCS1 encodes a coiled-coil domain protein that binds to microtubules and co-localizes with the cortical microtubules. Mutants have defects in trichome branching and hypocotyl elongation. TCS1 interacts with ZWI and appears to be involved in microtubule assembly. protein_coding TRICHOME CELL SHAPE 1 (TCS1) TRICHOME CELL SHAPE 1 (TCS1)	0	0	0	0	0	0	-2.88211	-2.88211	-2.88211	-0.238297	-0.251374	-0.233083	-0.119149	-0.125687	-0.116542
AT1G19870	Encodes a microtubule-associated protein.Member of IQ67 (CaM binding) domain containing family. protein_coding IQ-DOMAIN 32 (iqd32) IQ-DOMAIN 32 (iqd32)	0	0	0	0	0	0	0	0	1.65435	0	0	0.133791	0	0	0.0668957
AT1G19920	encodes a chloroplast form of ATP sulfurylase. protein_coding (APS2) (APS2); (ATPS2);ATP SULFURYLASE ARABIDOPSIS 1 (ASA1)	2.03149	2.48948	0	0.147157	0.190226	0	0	0	1.31796	0	0	0.106587	0.0735786	0.095113	0.0532933
AT1G20010	beta tubulin protein_coding TUBULIN BETA-5 CHAIN (TUB5) TUBULIN BETA-5 CHAIN (TUB5)	0	0	-0.584802	0	0	-0.0516341	0.37319	0.45816	0.42075	0.0308559	0.0399601	0.0340271	0.015428	0.01998	-0.00880351
AT1G20050	C-8 sterol isomerase that also plays a role in miRNA function. protein_coding HYDRA1 (HYD1) MIRNA ACTION DEFICIENT 4 (MAD4);HYDRA1 (HYD1)	0	0	0	0	0	0	0	0	2.70421	0	0	0.218696	0	0	0.109348
AT1G20110	Encodes a protein that is localized to the peripheral membrane of late endosomal compartments. Involved in the regulation of mulitivesicular/prevacuolar compartment protein sorting. Loss of function mutations are embryo lethal. Regulates IRT1-dependent metal transport and metal homeostasis. The mRNA is cell-to-cell mobile. protein_coding FYVE-DOMAIN PROTEIN 1 (FYVE1) FYVE-DOMAIN PROTEIN 1 (FYVE1)…	0	0	-0.319312	0	0	-0.0281931	-0.48457	-0.36354	-0.02631	-0.040065	-0.0317075	-0.00212775	-0.0200325	-0.0158537	-0.0151604
AT1G20200	PAM domain (PCI/PINT associated module) protein;(source:Araport11) protein_coding EMBRYO DEFECTIVE 2719 (emb2719) HAPLESS 15 (HAP15);EMBRYO DEFECTIVE 2719 (emb2719)	0	0	0.570034	0	0	0.0503302	0.13296	0.15971	0.30079	0.0109933	0.0139297	0.0243256	0.00549667	0.00696484	0.0373279
AT1G20330	Encodes a sterol-C24-methyltransferases involved in sterol biosynthesis. Mutants display altered sterol composition, serrated petals and sepals and altered cotyledon vascular patterning as well as ectopic endoreduplication. This suggests that suppression of endoreduplication is important for petal morphogenesis and that normal sterol composition is required for this suppression. protein_coding ST…	0	0	4.43556	0	0	0.39163	0.03761	-0.4978	0.15769	0.00310965	-0.0434174	0.0127528	0.00155483	-0.0217087	0.202192
AT1G20440	Belongs to the dehydrin protein family, which contains highly conserved stretches of 7-17 residues that are repetitively scattered in their sequences, the K-, S-, Y- and lysine rich segments. Cold regulated gene, amino acid sequence homology with Group II LEA (late embryogenesis abundant) proteins. Also responds to osmotic stress, ABA, dehydration and inhibits e.coli growth while overexpressed. C…	0	0	0	0	0	0	-1.92292	-2.17779	-1.79695	-0.15899	-0.189944	-0.145324	-0.079495	-0.0949719	-0.0726619
AT1G20450	Encodes a gene induced by low temperature and dehydration. Inhibits e.coli growth while overexpressed. Belongs to the dehydrin protein family, which contains highly conserved stretches of 7-17 residues that are repetitively scattered in their sequences, the K-, S-, Y- and lysine rich segments. LTI29 and LTI30 double overexpressors confer cold tolerance. Localized to membranes and cytoplasm. prote…	0	0	0	0	0	0	0	0	2.0486	0	0	0.165675	0	0	0.0828377
AT1G20620	Catalase, catalyzes the breakdown of hydrogen peroxide (H2O2) into water and oxygen. The mRNA is cell-to-cell mobile. protein_coding CATALASE 3 (CAT3) CATALASE 3 (CAT3);REPRESSOR OF GSNOR1 (ROG1); (ATCAT3);SENESCENCE 2 (SEN2)	0	0	2.69456	0	0	0.237911	-0.16006	-0.46541	0.0708	-0.013234	-0.0405924	0.00572577	-0.00661701	-0.0202962	0.121819
AT1G20630	Catalyzes the reduction of hydrogen peroxide using heme group as cofactor. Protects cells from toxicity by H2O2. protein_coding CATALASE 1 (CAT1) CATALASE 1 (CAT1)	0	0	0	0	0	0	-0.20673	-0.03991	0.14485	-0.0170928	-0.0034809	0.0117144	-0.00854638	-0.00174045	0.00585719
AT1G20925	Member of family of proteins that are similar to PIN auxin transporter. protein_coding PIN-LIKES 1 (PILS1) PIN-LIKES 1 (PILS1)	0	0	0	0	0	0	0	0	4.58564	0	0	0.370852	0	0	0.185426
AT1G20950	Phosphofructokinase family protein;(source:Araport11) protein_coding	0	0	0.237656	0	0	0.0209834	0.27367	0.34413	-0.05649	0.0226275	0.0300145	-0.00456848	0.0113137	0.0150073	0.00820746
AT1G20960	Similar to DEAD/DExH box ATP-dependent RNA helicase . Required for proper splicing of FLC. Mutants have reduced FLC levels and are early flowering. protein_coding EMBRYO DEFECTIVE 1507 (emb1507) (BRR2); (BRR2A);EMBRYO DEFECTIVE 1507 (emb1507)	0	0	0.150635	0	0	0.0133001	3.93668	3.63241	3.73917	0.325491	0.316814	0.302396	0.162745	0.158407	0.157848
AT1G21110	O-methyltransferase family protein;(source:Araport11) protein_coding INDOLE GLUCOSINOLATE O-METHYLTRANSFERASE 3 (IGMT3) INDOLE GLUCOSINOLATE O-METHYLTRANSFERASE 3 (IGMT3)	0	0	1.01264	0	0	0.0894094	0	0	0	0	0	0	0	0	0.0447047
AT1G21130	O-methyltransferase family protein;(source:Araport11) protein_coding INDOLE GLUCOSINOLATE O-METHYLTRANSFERASE 4 (IGMT4) INDOLE GLUCOSINOLATE O-METHYLTRANSFERASE 4 (IGMT4)	0	0	0	0	0	0	0	0	1.69798	0	0	0.13732	0	0	0.0686599
AT1G21440	Phosphoenolpyruvate carboxylase family protein;(source:Araport11) protein_coding	0	0	0	0	0	0	0	0	1.9369	0	0	0.156642	0	0	0.0783209
AT1G21630	TPLATE Adaptor complex subunit. protein_coding ARABIDOPSIS THALIANA EH DOMAIN CONTAINING PROTEIN 2 (ATEH2) ARABIDOPSIS THALIANA EH DOMAIN CONTAINING PROTEIN 2 (ATEH2)	0	0	0	0	0	0	-0.0857	-0.34448	-0.17911	-0.00708581	-0.0300451	-0.0144851	-0.00354291	-0.0150225	-0.00724253
AT1G21660	Chaperone DnaJ-domain superfamily protein;(source:Araport11) protein_coding AUXILIN-LIKE3 (AUXILIN-LIKE3) AUXILIN-LIKE3 (AUXILIN-LIKE3)	0	0	0.292839	0	0	0.0258557	0	0	0	0	0	0	0	0	0.0129279
AT1G21750	Encodes a protein disulfide isomerase-like (PDIL) protein, a member of a multigene family within the thioredoxin (TRX) superfamily; isoform contains non-consensus GA donor splice site at intron 9. Transcript levels for this gene are up-regulated in response to three different chemical inducers of ER stress (dithiothreitol, beta-mercaptoethanol, and tunicamycin). Neither AtIRE1-2 nor AtbZIP60 appe…	0	0	0	0	0	0	-0.44607	-0.3982	-0.26466	-0.0368818	-0.0347305	-0.0214037	-0.0184409	-0.0173652	-0.0107019
AT1G21770	Acyl-CoA N-acyltransferases (NAT) superfamily protein;(source:Araport11) protein_coding	0	0	0	0	0	0	0	0	0.77163	0	0	0.0624036	0	0	0.0312018
AT1G21900	Encodes an ER-localized p24 protein. Interacts with p24beta2 at ER export sites for ER exit and coupled transport to the Golgi apparatus. Once in the Golgi, p24delta5 interacts very efficiently with the COPI machinery for retrograde transport back to the ER. protein_coding P24 SUBFAMILY DELTA 5 (P24DELTA5) P24 SUBFAMILY DELTA 5 (P24DELTA5)	0	0	0	0	0	0	0	0	1.6034	0	0	0.129671	0	0	0.0648354
AT1G22200	Endoplasmic reticulum vesicle transporter protein;(source:Araport11) protein_coding	0	0	5.68122	0	0	0.501613	0.55807	0.76834	1.58809	0.0461421	0.0670136	0.128433	0.0230711	0.0335068	0.315023
AT1G22300	Encodes a 14-3-3 protein. This protein is reported to interact with the BZR1 transcription factor involved in brassinosteroid signaling and may affect the nucleocytoplasmic shuttling of BZR1. Might act as a stabilization factor to mediate the oligomerization of REM on the plasma membrane. protein_coding GENERAL REGULATORY FACTOR 10 (GRF10) 14-3-3 PROTEIN G-BOX FACTOR14 EPSILON (14-3-3EPSILON); (G…	0	0	0.714779	0	0	0.0631102	0.51717	0.44516	-0.34443	0.0427604	0.0388262	-0.0278549	0.0213802	0.0194131	0.0176276
AT1G22360	UDP-glucosyl transferase 85A2;(source:Araport11) protein_coding UDP-GLUCOSYL TRANSFERASE 85A2 (UGT85A2) UDP-GLUCOSYL TRANSFERASE 85A2 (AtUGT85A2);UDP-GLUCOSYL TRANSFERASE 85A2 (UGT85A2)	0	0	1.10394	0	0	0.0974709	0.26342	0.21703	0.18052	0.02178	0.0189291	0.0145991	0.01089	0.00946453	0.056035
AT1G22410	Class-II DAHP synthetase family protein;(source:Araport11) protein_coding	0	0	-0.0372352	0	0	-0.00328761	0.27488	0.30324	-0.07481	0.0227275	0.0264482	-0.00605007	0.0113638	0.0132241	-0.00466884
AT1G22440	Zinc-binding alcohol dehydrogenase family protein;(source:Araport11) protein_coding	0	0	0.612334	0	0	0.054065	0.33706	0.44702	-0.10162	0.0278687	0.0389885	-0.00821826	0.0139343	0.0194942	0.0229234
AT1G22530	PATLs belong to a family of proteins having a Golgi dynamics (GOLD) domain in tandem with the Sec14p-like domain. PATLs are auxin regulated. Quadruple mutants (patl2456) show altered PIN1 lateralization in root endodermis cells. protein_coding PATELLIN 2 (PATL2) PATELLIN 2 (PATL2)	0	0	-0.226837	0	0	-0.0200282	-0.29154	-0.37087	-0.57537	-0.024105	-0.0323468	-0.0465316	-0.0120525	-0.0161734	-0.0332799
AT1G22730	MA3 domain-containing protein;(source:Araport11) protein_coding MA3 DOMAIN-CONTAINING TRANSLATION REGULATORY FACTOR 2 (MRF2) MA3 DOMAIN-CONTAINING TRANSLATION REGULATORY FACTOR 2 (MRF2)	0	0	1.97708	0	0	0.174563	0	0	0	0	0	0	0	0	0.0872816
AT1G22920	AJH1 encodes a protein similar to JAB1, a specific mammalian coactivator of AP-1 transcription. Encodes a subunit of the COP9 complex that is involved in protein deneddylation. Plants with mutations in CSN5A and CSN5B have a de-etiolated phenotype. Required for the recovery of AUX/IAA repressor levels following recurrent heat stress to regulate auxin homeostasis. protein_coding COP9 SIGNALOSOME 5…	0	0	4.48182	0	0	0.395714	-0.15984	-3.72167	-0.11885	-0.0132158	-0.324599	-0.00961169	-0.00660791	-0.162299	0.193051
AT1G23080	Encodes a novel component of auxin efflux that is located apically in the basal cell and is involved during embryogenesis in setting up the apical-basal axis in the embryo. It is also involved in pattern specification during root development. In roots, it is expressed at lateral and basal membranes of provascular cells in the meristem and elongation zone, whereas in the columella cells it coincid…	0	0	0	0	0	0	0	0	2.20371	0	0	0.178219	0	0	0.0891097
AT1G23190	Encodes a cytosolic phosphoglucomutase (PGM). Two Arabidopsis PGM proteins (AT1G70730/PGM2 and AT1G23190/PGM3) have high sequence similarities and redundant functions. Mature plants possessing a single cPGM allele had a major reduction in cPGM activity. Whereas pgm2 and pgm3 single mutants are undistinguishable from the wild type, loss of both PGM2 and PGM3 severely impairs male and female gameto…	0	0	0.252373	0	0	0.0222828	0.51765	0.55984	0.52419	0.0428001	0.0488285	0.0423925	0.0214001	0.0244142	0.0323377
AT1G23290	Encodes a ribosomal protein L27A, a constituent of the large subunit of the ribosomal complex. Regulated by TCP20. The mRNA is cell-to-cell mobile. protein_coding (RPL27AB) RIBOSOMAL PROTEIN L27A (RPL27A); (RPL27AB)	0	0	0	0	0	0	-0.38085	-0.08908	-0.1337	-0.0314893	-0.00776944	-0.0108126	-0.0157446	-0.00388472	-0.00540632
AT1G23310	Identified by cloning the gene that corresponded to a purified protein having glyoxylate aminotransferase activity. Localized to the peroxisome and thought to be involved in photorespiration/ metabolic salvage pathway. protein_coding GLUTAMATE:GLYOXYLATE AMINOTRANSFERASE (GGT1) ALANINE-2-OXOGLUTARATE AMINOTRANSFERASE 1 (AOAT1);GLUTAMATE:GLYOXYLATE AMINOTRANSFERASE (GGT1);GLUTAMATE:GLYOXYLATE AMIN…	0	0	0	0	0	0	0.11767	1.13873	0.93767	0.00972914	0.0993185	0.0758317	0.00486457	0.0496592	0.0379158
AT1G23440	Peptidase C15, pyroglutamyl peptidase I-like protein;(source:Araport11) protein_coding	0	0	1.51113	0	0	0.133422	0	0	0	0	0	0	0	0	0.0667112
AT1G23740	AOR is an alkenal/one oxidoreductase that acts on compounds with unsaturated alpha,beta-carbonyls. The activity of this enzyme with a number of substrates, including acrolein and 3-buten-2-one, was demonstrated in vitro using a truncated form of the protein that lacked approximately 80 of the first amino acids. This protein appears to localize to the chloroplast where it likely helps to maintain …	0	0	0	0	0	0	-0.15303	-0.10644	0.32539	-0.0126528	-0.00928355	0.0263151	-0.00632638	-0.00464178	0.0131575
AT1G23800	Encodes a mitochondrial aldehyde dehydrogenase; nuclear gene for mitochondrial product. protein_coding ALDEHYDE DEHYDROGENASE 2B7 (ALDH2B7) ALDEHYDE DEHYDROGENASE 2B (ALDH2B);ALDEHYDE DEHYDROGENASE 2B7 (ALDH2B7)	0	0	0	0	0	0	0	0	1.7594	0	0	0.142287	0	0	0.0711435
AT1G23820	Spermidine synthase. protein_coding SPERMIDINE SYNTHASE 1 (SPDS1) SPERMIDINE SYNTHASE 1 (SPDS1)	0	0	0	0	0	0	0.03884	-0.70116	-0.88704	0.00321135	-0.0611542	-0.0717371	0.00160568	-0.0305771	-0.0358685
AT1G23860	Encodes a 9G8-like serine-arginine rich (SR) protein that interacts in vivo with U1-70K, a U1 small nuclear ribonucleoprotein 70-kDa protein that is involved in nuclear precursor mRNA processing. Barta et al (2010) have proposed a nomenclature for Serine/Arginine-Rich Protein Splicing Factors (SR proteins): Plant Cell. 2010, 22:2926. protein_coding RS-CONTAINING ZINC FINGER PROTEIN 21 (RSZ21) RS-…	0	0	0	0	0	0	-1.96934	-4.34324	-2.33703	-0.162828	-0.378811	-0.189001	-0.0814141	-0.189406	-0.0945007
AT1G23870	Encodes an enzyme putatively involved in trehalose biosynthesis. The protein has a trehalose synthase (TPS)-like domain that may or may not be active as well as a trehalose phosphatase (TPP)-like domain. The mRNA is cell-to-cell mobile. protein_coding TREHALOSE-PHOSPHATASE/SYNTHASE 9 (TPS9) TREHALOSE-PHOSPHATASE/SYNTHASE 9 (ATTPS9);TREHALOSE-PHOSPHATASE/SYNTHASE 9 (TPS9);TREHALOSE -6-PHOSPHATASE …	0	0	1.33031	0	0	0.117458	0	0	1.95915	0	0	0.158441	0	0	0.13795
AT1G23900	Encodes large subunit of the heterotetrameric adaptor protein complex AP-1. AP-1 is required for clathrin coated vesicles budding from the trans-Golgi network or plasma membrane. protein_coding GAMMA-ADAPTIN 1 (GAMMA-ADAPTIN 1) GAMMA-ADAPTIN 1 (GAMMA-ADAPTIN 1); (AP1G2);GAMMA-ADAPTIN (Gamma-ADR)	0	0	1.07023	0	0	0.0944937	3.65679	3.06933	2.92223	0.302349	0.267703	0.236328	0.151175	0.133851	0.165411
AT1G24020	MLP-like protein 423;(source:Araport11) protein_coding MLP-LIKE PROTEIN 423 (MLP423) MLP-LIKE PROTEIN 423 (MLP423)	0	0	0	0	0	0	0.33384	0.84118	1.21452	0.0276024	0.0733666	0.0982212	0.0138012	0.0366833	0.0491106
AT1G24100	Encodes a UDP-glucose:thiohydroximate S-glucosyltransferase, involved in glucosinolate biosynthesis protein_coding UDP-GLUCOSYL TRANSFERASE 74B1 (UGT74B1) UDP-GLUCOSYL TRANSFERASE 74B1 (UGT74B1)	0	0	0	0	0	0	-0.4198	-0.21467	-0.21222	-0.0347097	-0.0187232	-0.0171628	-0.0173549	-0.00936161	-0.00858138
AT1G24180	Arabidopsis thaliana pyruvate dehydrogenase E1a-like subunit. 81% identical to a previously characterized Arabidopsis mitochondrial PDH E1a-subunit, At1g59900. Serine 296 phosphorylation of IAR4 has critical function in root hair formation and root development. Changing Ser296 in IAR4 to Ala resulted in a phenotype intermediate between mutant and wild-type, while substitution to Asp was either le…	0	0	0.179192	0	0	0.0158214	-0.48032	-0.16899	-0.2716	-0.0397136	-0.0147391	-0.021965	-0.0198568	-0.00736954	-0.00307176
AT1G24280	Encodes a plastidic glucose-6-phosphate dehydrogenase that is sensitive to reduction by DTT and whose mRNA is most highly expressed in root. protein_coding GLUCOSE-6-PHOSPHATE DEHYDROGENASE 3 (G6PD3) GLUCOSE-6-PHOSPHATE DEHYDROGENASE 3 (G6PD3)	0	0	0	0	0	0	0	3.79202	0	0	0.330735	0	0	0.165367	0
AT1G24360	Dual mitochondrial and plastid localized b-ketoacyl- ACP reductase, a component of the fatty acid synthase complex. protein_coding (KR) (KR)	0	0	0.0494145	0	0	0.00436297	0.48416	0.38056	0.21157	0.0400311	0.0331919	0.0171102	0.0200156	0.016596	0.0107366
AT1G24510	TCP-1/cpn60 chaperonin family protein;(source:Araport11) protein_coding CHAPERONIN CONTAINING T-COMPLEX POLYPEPTIDE-1 SUBUNIT 5 (CCT5) CHAPERONIN CONTAINING T-COMPLEX POLYPEPTIDE-1 SUBUNIT 5 (CCT5)	0	0	0.213693	0	0	0.0188676	0.29577	0.70914	0.52127	0.0244547	0.0618502	0.0421564	0.0122274	0.0309251	0.030512
AT1G25155	Glutamine amidotransferase type 1 family protein;(source:Araport11) protein_coding	0	0	0	0	0	0	0	0	0.64699	0	0	0.0523237	0	0	0.0261618
AT1G25350	glutamine-tRNA ligase, putative / glutaminyl-tRNA synthetase, putative / GlnRS;(source:Araport11) protein_coding OVULE ABORTION 9 (OVA9) OVULE ABORTION 9 (OVA9)	0	0	0	0	0	0	-0.14744	-0.15765	-0.28918	-0.0121906	-0.01375	-0.0233867	-0.00609529	-0.00687501	-0.0116933
AT1G25450	Encodes KCS5, a member of the 3-ketoacyl-CoA synthase family involved in the biosynthesis of VLCFA (very long chain fatty acids). protein_coding 3-KETOACYL-COA SYNTHASE 5 (KCS5) 3-KETOACYL-COA SYNTHASE 5 (KCS5);ECERIFERUM 60 (CER60)	0	0	0	0	0	0	0	0	3.26865	0	0	0.264344	0	0	0.132172
AT1G25490	One of three genes encoding phosphoprotein phosphatase 2A regulatory subunit A; Recessive ethylene-response mutant EER1 displays increased ethylene sensitivity in the hypocotyl and stem protein_coding ROOTS CURL IN NPA (RCN1) ROOTS CURL IN NPA (RCN1);ENHANCED ETHYLENE RESPONSE 1 (EER1); (ATB BETA BETA); (REGA)	0	0	0.7623	0	0	0.0673059	0.66649	1.00324	0.62857	0.0551065	0.0875012	0.050834	0.0275532	0.0437506	0.05907
AT1G26110	Encodes Decapping 5, required for mRNA decapping, P-body formation and translational repression during postembryonic development. protein_coding DECAPPING 5 (DCP5) DECAPPING 5 (DCP5)	0	0	0	0	0	0	0	0	2.09661	0	0	0.169558	0	0	0.084779
AT1G26460	Tetratricopeptide repeat (TPR)-like superfamily protein;(source:Araport11) protein_coding	0	0	0.190425	0	0	0.0168133	0.23406	-0.49919	-0.17605	0.0193525	-0.0435387	-0.0142376	0.00967623	-0.0217693	0.00128783
AT1G26550	FKBP-like peptidyl-prolyl cis-trans isomerase family protein;(source:Araport11) protein_coding	0	0	0	0	0	0	-0.26611	0.20142	-0.16069	-0.0220024	0.0175676	-0.0129954	-0.0110012	0.00878379	-0.0064977
AT1G26630	Eukaryotic translation initiation factor 5A-2. Involved in programmed cell death triggered as a response to pseudomonas syringae infection. Loss of function mutants are more resistant to infection. The mRNA is cell-to-cell mobile. protein_coding FUMONISIN B1-RESISTANT12 (FBR12) EUKARYOTIC ELONGATION FACTOR 5A-2 (ATELF5A-2);FUMONISIN B1-RESISTANT12 (FBR12);EUKARYOTIC ELONGATION FACTOR 5A-2 (ELF5A-…	0	0	0.0394251	0	0	0.00348097	0.15566	0.2828	0.05685	0.0128702	0.0246654	0.0045976	0.00643511	0.0123327	0.00403929
AT1G26850	S-adenosyl-L-methionine-dependent methyltransferases superfamily protein;(source:Araport11) protein_coding	0	0	0.893361	0	0	0.0788778	-0.06281	0.18026	0.50534	-0.00519323	0.015722	0.0408681	-0.00259662	0.00786102	0.0598729
AT1G27090	glycine-rich protein;(source:Araport11) protein_coding	0	0	-0.207158	0	0	-0.0182906	0	0	2.46862	0	0	0.199643	0	0	0.0906764
AT1G27150	Tetratricopeptide repeat (TPR)-like superfamily protein;(source:Araport11) protein_coding	0	0	0	0	0	0	0	0	1.99203	0	0	0.1611	0	0	0.0805502
AT1G27310	Encodes an ortholog of yeast NTF2, a nuclear envelop transport protein that functions as the nuclear import receptor for RanGDP, an essential player in nucleocytoplasmic transport. protein_coding NUCLEAR TRANSPORT FACTOR 2A (NTF2A) NUCLEAR TRANSPORT FACTOR 2A (NTF2A)	0	0	-0.705786	0	0	-0.0623162	0	0	2.7986	0	0	0.22633	0	0	0.0820067
AT1G27400	Ribosomal protein L22p/L17e family protein;(source:Araport11) protein_coding	0	0	-1.5158	0	0	-0.133835	-1.28947	-0.85355	-0.58428	-0.106615	-0.0744455	-0.0472522	-0.0533077	-0.0372227	-0.0905434
AT1G27450	Adenosine phosphoribosyl transferase(E.C:2.4.2.7), involved in the one-step salvage of adenine to AMP. protein_coding ADENINE PHOSPHORIBOSYL TRANSFERASE 1 (APT1) ADENINE PHOSPHORIBOSYL TRANSFERASE 1 (APT1)	0	7.40211	1.72554	0	0.565609	0.152353	0.01508	0.01014	-0.07004	0.00124684	0.000884397	-0.00566431	0.000623419	0.283247	0.0733445
AT1G27770	Encodes a chloroplast envelope Ca2+-ATPase with an N-terminal autoinhibitor. protein_coding AUTOINHIBITED CA2+-ATPASE 1 (ACA1) PLASTID ENVELOPE ATPASE 1 (PEA1);AUTOINHIBITED CA2+-ATPASE 1 (ACA1)	0	0	2.50583	0	0	0.221248	1.88935	1.77892	3.09165	0.156214	0.155155	0.250029	0.0781072	0.0775775	0.235638
AT1G27970	Encodes an ortholog of yeast NTF2, a nuclear envelop transport protein that functions as the nuclear import receptor for RanGDP, an essential player in nucleocytoplasmic transport. The mRNA is cell-to-cell mobile. protein_coding NUCLEAR TRANSPORT FACTOR 2B (NTF2B) NUCLEAR TRANSPORT FACTOR 2B (NTF2B)	0	0	-0.639812	0	0	-0.0564911	0.87598	1.46489	0.81122	0.0724274	0.127766	0.0656054	0.0362137	0.0638829	0.00455714
AT1G27980	Encodes an ER-localized sphingoid long-chain base-1-phosphate lyase involved in the dehydration stress response. protein_coding DIHYDROSPHINGOSINE PHOSPHATE LYASE (DPL1) (ATDPL1);DIHYDROSPHINGOSINE PHOSPHATE LYASE (DPL1)	0	0	1.64052	0	0	0.144847	0.53326	0.02776	-1.83649	0.0440908	0.00242119	-0.148521	0.0220454	0.00121059	-0.00183737
AT1G28130	Encodes an IAA-amido synthase that conjugates Asp and other amino acids to auxin in vitro. Lines carrying insertions in this gene are hypersensitive to auxin. protein_coding GRETCHEN HAGEN 3.17 (GH3.17) (VAS2);GRETCHEN HAGEN 3.17 (GH3.17)	0.165418	0.749529	-0.22495	0.0119826	0.057273	-0.0198616	0.28237	0.79737	0.55613	0.0233468	0.0695455	0.0449756	0.0176647	0.0634092	0.012557
AT1G28350	Nucleotidylyl transferase superfamily protein;(source:Araport11) protein_coding	-0.00288422	0.340232	0	-0.000208928	0.0259977	0	-0.05231	0.03543	0.14361	-0.00432507	0.00309016	0.0116141	-0.002267	0.0145439	0.00580705
AT1G29150	specifically interacts with FUS6/COP11 via the C-terminal domain of FUS6/COP11 and associates with an ATPase subunit of the 19S proteasome regulatory complex, AtS6A. The mRNA is cell-to-cell mobile. protein_coding NON-ATPASE SUBUNIT 9 (ATS9) REGULATORY PARTICLE NON-ATPASE 6 (RPN6);NON-ATPASE SUBUNIT 9 (ATS9)	0	0	1.04585	0	0	0.0923416	0.73937	0.78039	0.22741	0.0611323	0.0680645	0.0183912	0.0305661	0.0340323	0.0553664
AT1G29250	Alba DNA/RNA-binding protein;(source:Araport11) protein_coding INVOLVED IN RRNA PROCESSING 5 (IRP5) INVOLVED IN RRNA PROCESSING 5 (IRP5); (ALBA1)	0	0	0	0	0	0	-0.98319	-3.52196	-3.52196	-0.0812917	-0.307181	-0.28483	-0.0406459	-0.15359	-0.142415
AT1G29350	RNA polymerase II degradation factor-like protein (DUF1296);(source:Araport11) protein_coding	0	0	0.18131	0	0	0.0160084	0	0	0	0	0	0	0	0	0.0080042
AT1G29370	RNA polymerase II degradation factor-like protein (DUF1296);(source:Araport11) protein_coding	0	0	0	0	0	0	-0.33936	-0.12174	0.29855	-0.0280588	-0.010618	0.0241445	-0.0140294	-0.005309	0.0120722
AT1G29470	S-adenosyl-L-methionine-dependent methyltransferases superfamily protein;(source:Araport11) protein_coding	0	0	0	0	0	0	0	0	2.36228	0	0	0.191043	0	0	0.0955217
AT1G29670	GDSL-motif esterase/acyltransferase/lipase. Enzyme group with broad substrate specificity that may catalyze acyltransfer or hydrolase reactions with lipid and non-lipid substrates. The mRNA is cell-to-cell mobile. protein_coding (GDSL1) (GGL6); (GDSL1)	0	0	0	0	0	0	0	0	1.38009	0	0	0.111611	0	0	0.0558056
AT1G29690	Encodes a protein containing a domain with significant homology to the MACPF (membrane attack complex and perforin) domain of complements and perforin proteins that are involved in innate immunity in animals. Transgenic <i>cad1-1</i> mutant plants show lesions seen in the hypersensitive response, as well as a spontaneous activation of expression of pathogenesis-related genes and leading to a 32-f…	0	0	-0.294868	0	0	-0.0260349	0	0	0	0	0	0	0	0	-0.0130174
AT1G29880	glycyl-tRNA synthetase / glycine-tRNA ligase;(source:Araport11) protein_coding CELLULOSE SYNTHASE LIKE C12 (CLSC12)	0	0	-0.233158	0	0	-0.0205863	0.02446	0.05304	0.04344	0.00202239	0.00462608	0.0035131	0.0010112	0.00231304	-0.00853659
AT1G29900	Encodes carbamoyl phosphate synthetase (CPS) large subunit (CARB), also named as VEN3. Heterologous expression of the Arabidopsis VEN3 and VEN6 genes in a CPS-deficient Escherichia coli strain fully restored bacterial growth in minimal medium, demonstrating the enzymatic activity of the VEN3 and VEN6 proteins. protein_coding CARBAMOYL PHOSPHATE SYNTHETASE B (CARB) CARBAMOYL PHOSPHATE SYNTHETASE B…	0	0	1.07566	0	0	0.0949733	-0.07297	-0.03017	-0.2321	-0.00603328	-0.00263139	-0.0187705	-0.00301664	-0.00131569	0.0381014
AT1G30120	Encodes a putative plastid pyruvate dehydrogenase E1 beta subunit that is distinct from the mitochondrial pyruvate dehydrogenase E1 beta subunit. protein_coding PYRUVATE DEHYDROGENASE E1 BETA (PDH-E1 BETA) PYRUVATE DEHYDROGENASE E1 BETA (PDH-E1 BETA)	0	0	0.461059	0	0	0.0407084	0	0	0	0	0	0	0	0	0.0203542
AT1G30130	DUF1365 family protein;(source:Araport11) protein_coding	0	0	2.98324	0	0	0.2634	0	0	3.23876	0	0	0.261926	0	0	0.262663
AT1G30230	Encodes a guanine nucleotide exchange factor that plays an important role in translation elongation. It is localized in the plasma membrane and cytosol. Mutants display ectopic lignin deposition as well as cell expansion defects protein_coding EUKARYOTIC ELONGATION FACTOR 1B BETA 1 (EEF-1BB1) ELONGATION FACTOR 1B BETA (EF1BB);EUKARYOTIC ELONGATION FACTOR 1B BETA 1 (EEF-1BB1)	0	0	0.457662	0	0	0.0404085	-0.51445	-0.23169	-0.36457	-0.0425355	-0.0202077	-0.0294837	-0.0212678	-0.0101038	0.0054624
AT1G30320	Remorin family protein;(source:Araport11) protein_coding	0	0	0	0	0	0	3.90617	4.38803	0	0.322968	0.382718	0	0.161484	0.191359	0
AT1G30360	Early-responsive to dehydration stress protein (ERD4);(source:Araport11) protein_coding EARLY-RESPONSIVE TO DEHYDRATION 4 (ERD4) (OSCA3.1);EARLY-RESPONSIVE TO DEHYDRATION 4 (ERD4)	0	0	2.14649	0	0	0.189521	0.32117	0.36976	0.465	0.0265548	0.03225	0.0376057	0.0132774	0.016125	0.113563
AT1G30400	glutathione S-conjugate transporting ATPase (AtMRP1) mRNA. An ABCC-type arsenite-phytochelatin transporter. The expression of this gene is upregulated by herbicide safeners such as benoxacor and fenclorim. protein_coding ATP-BINDING CASSETTE C1 (ABCC1) ARABIDOPSIS THALIANA MULTIDRUG RESISTANCE-ASSOCIATED PROTEIN 1 (ATMRP1); (EST1);MULTIDRUG RESISTANCE-ASSOCIATED PROTEIN 1 (MRP1);ARABIDOPSIS THALI…	4.75156	4.23304	4.80442	0.344194	0.323455	0.424198	0	0	1.784	0	0	0.144276	0.172097	0.161727	0.284237
AT1G30450	member of Cation-chloride co-transporter family protein_coding CATION-CHLORIDE CO-TRANSPORTER 1 (CCC1) HAPLESS 5 (HAP5); (ATCCC1);CATION-CHLORIDE CO-TRANSPORTER 1 (CCC1)	0	0	0	0	0	0	0	0	0.9933	0	0	0.0803306	0	0	0.0401653
AT1G30470	SIT4 phosphatase-associated family protein;(source:Araport11) protein_coding	0	0	0	0	0	0	0.19114	0.39721	0.28955	0.0158038	0.0346441	0.0234166	0.00790188	0.0173221	0.0117083
AT1G30580	GTP binding protein;(source:Araport11) protein_coding (ENGD-1) (ENGD-1)	0	0	0.417358	0	0	0.0368499	0.0561	0.10214	-0.15059	0.00463844	0.00890851	-0.0121786	0.00231922	0.00445426	0.0123356
AT1G30620	encodes a type-II membrane protein that catalyzes 4-epimerization of UDP-D-Xylose to UDP-L-Arabinose in vitro, the nucleotide sugar used by glycosyltransferases in the arabinosylation of cell wall polysaccharides and wall-resident proteoglycans. protein_coding MURUS 4 (MUR4) UDP-D-XYLOSE 4-EPIMERASE 1 (UXE1);MURUS 4 (MUR4);HIGH SUGAR RESPONSE8 (HSR8)	0	0	2.39129	0	0	0.211134	0	0	0	0	0	0	0	0	0.105567
AT1G30630	Member of the Coat Protein I (COPI) complex is a seven-subunit coatomer complex consisting of the &#945;, &#946;, &#946;&#8242;, &#947;, &#948;, &#949;, and &#950; proteins. COPI is required for retrograde transport from the Golgi to the endoplasmic reticulum, Golgi maintenance, and cell plate formation. protein_coding EPSILON1 COAT PROTEIN (epsilon1-COP) EPSILON1 COAT PROTEIN (epsilon1-COP)	0	0	-0.753767	0	0	-0.0665525	0.13529	0.1539	0.26247	0.011186	0.0134229	0.0212266	0.005593	0.00671147	-0.022663
AT1G30690	Sec14p-like phosphatidylinositol transfer family protein;(source:Araport11) protein_coding (PATL4) (PATL4)	0	0	0	0	0	0	-0.99389	-1.38468	-1.14803	-0.0821764	-0.12077	-0.092844	-0.0410882	-0.0603849	-0.046422
AT1G31070	Encodes a protein that functions as an N-acetylglucosamine-1-phosphate uridylyltransferase that catalyzes the formation of UDP-N-acetylglucosamine (UDP-GlcNAc). This is an essential precursor for glycolipid and glycoprotein synthesis and is also used for regulatory protein modification in signaling pathways. The enzyme can also catalyze the reverse reaction using both UDP-GlcNAc and the less comm…	0	0	0	0	0	0	0.48798	-0.04378	-0.0434	0.040347	-0.00381843	-0.00350986	0.0201735	-0.00190922	-0.00175493
AT1G31230	Encodes a bifunctional aspartate kinase/homoserine dehydrogenase. These two activities catalyze the first and the third steps toward the synthesis of the essential amino acids threonine, isoleucine and methionine. protein_coding ASPARTATE KINASE-HOMOSERINE DEHYDROGENASE I (AK-HSDH I) ASPARTATE KINASE-HOMOSERINE DEHYDROGENASE (AK-HSDH);ASPARTATE KINASE-HOMOSERINE DEHYDROGENASE I (AK-HSDH I)	0	0	0.222499	0	0	0.0196452	0.43389	0.14589	0.18327	0.0358747	0.0127243	0.0148215	0.0179374	0.00636216	0.0172333
AT1G31730	Encodes a component of the AP4 complex and is involved in vacuolar sorting of storage proteins. protein_coding ADAPTOR PROTEIN COMPLEX 4E (AP4E) ADAPTOR PROTEIN COMPLEX 4E (AP4E)	0	0	0.225819	0	0	0.0199383	0.30415	0.17048	0.06411	0.0251476	0.014869	0.00518473	0.0125738	0.00743452	0.0125615
AT1G31780	Encodes a component of the oligomeric Golgi (COG) complex. Found in pollen golgi apparatus. Loss of function results in defects in pollen tube growth resulting in lack of transmission through the pollen. protein_coding CONSERVED OLIGOMERIC GOLGI COMPLEX 6 (COG6) CONSERVED OLIGOMERIC GOLGI COMPLEX 7 (COG7);CONSERVED OLIGOMERIC GOLGI COMPLEX 6 (COG6)	0.383266	0.112425	-0.660781	0.0277631	0.00859061	-0.0583425	0.42259	0.21803	-0.26795	0.0349404	0.0190163	-0.0216698	0.0313517	0.0138034	-0.0400061
AT1G31812	Acyl-CoA-binding protein. Bind acyl-CoA esters and protect acyl-CoAs from degradation by microsomal acyl-hydrolases. Plays a role in determining seed oil content. protein_coding ACYL-COA-BINDING PROTEIN 6 (ACBP6) ACYL-COA-BINDING PROTEIN 6 (ACBP6); (ATACBP6);ACYL-COA-BINDING PROTEIN (ACBP)	0	0	0	0	0	0	0	0	0.63577	0	0	0.0514163	0	0	0.0257081
AT1G31910	GHMP kinase family protein;(source:Araport11) protein_coding	0	0	0.764181	0	0	0.067472	0	0	0	0	0	0	0	0	0.033736
AT1G32050	SCAMP family protein;(source:Araport11) protein_coding SECRETORY CARRIER MEMBRANE PROTEIN 5 (SCAMP5) SECRETORY CARRIER MEMBRANE PROTEIN 5 (SCAMP5); (ATSCAMP5)	0	0	5.22406	0	0	0.461249	0	0	4.34827	0	0	0.351655	0	0	0.406452
AT1G32060	phosphoribulokinase;(source:Araport11) protein_coding PHOSPHORIBULOKINASE (PRK) PHOSPHORIBULOKINASE (PRK)	0	0	0	0	0	0	0	4.04143	3.95773	0	0.352488	0.320071	0	0.176244	0.160036
AT1G32400	TOM2A encodes a 280 amino acid putative four-pass transmembrane protein with a C-terminal farnesylation signal, essential for efficient multiplication of tobacco mosaic viruses. protein_coding TOBAMOVIRUS MULTIPLICATION 2A (TOM2A) TOBAMOVIRUS MULTIPLICATION 2A (TOM2A)	0	0	0	0	0	0	-0.18851	-0.21799	0.6309	-0.0155863	-0.0190128	0.0510224	-0.00779315	-0.00950639	0.0255112
AT1G32500	Encodes a member of a heterogenous group of non-intrinsic ATP-binding cassette (ABC) proteins. Members of this group bear no close resemblance to each other nor to representatives of specific ABC protein subfamilies from other organisms. This grouping is arbitrary and will likely change upon acquisition of further data. protein_coding ATP-BINDING CASSETTE I7 (ABCI7) NON-INTRINSIC ABC PROTEIN 6 (N…	0	0	0	0	0	0	-0.20259	0.18421	0.29953	-0.0167505	0.0160665	0.0242237	-0.00837523	0.00803327	0.0121119
AT1G32990	mutant has Decreased effective quantum yield of photosystem II; Pale green plants; Reduced growth rate; Plastid Ribosomal Protein L11 The mRNA is cell-to-cell mobile. protein_coding PLASTID RIBOSOMAL PROTEIN L11 (PRPL11) PLASTID RIBOSOMAL PROTEIN L11 (PRPL11)	0	0	0	0	0	0	-2.25188	1.74029	1.42845	-0.186189	0.151786	0.115522	-0.0930945	0.0758929	0.0577611
AT1G33140	Encodes ribosomal protein L9. Identified in a screen for enhancers of as1. as1/pgy double mutants show defects in leaf vascular patterning and adaxial cell fate. Double mutant analysis indicates pgy genes function in the same pathway as REV, KAN1 and KAN2. The mRNA is cell-to-cell mobile. protein_coding PIGGYBACK2 (PGY2) PIGGYBACK2 (PGY2)	0	0	0	0	0	0	0.13512	-0.47324	-0.76714	0.0111719	-0.0412753	-0.0620405	0.00558597	-0.0206377	-0.0310202
AT1G33230	TMPIT-like protein;(source:Araport11) protein_coding	0	0	0	0	0	0	4.71791	3.9747	4.92192	0.390084	0.346668	0.398048	0.195042	0.173334	0.199024
AT1G33750	Sesterterpene synthase which produces various sesterpne backbones bia type-A cyclization mechanism. protein_coding TERPENE SYNTHASE 22 (TPS22) TERPENE SYNTHASE 22 (TPS22)	0	0	0	0	0	0	0	0	2.39184	0	0	0.193434	0	0	0.096717
AT1G33800	Encodes a glucuronoxylan(GX)-speci&#64257;c 4-O-methyltransferase responsible for methylating GlcA residues in GX. Reduced methylation of GX ingxmt1-1 plants is correlated with altered lignin composition. The mRNA is cell-to-cell mobile. protein_coding GLUCURONOXYLAN METHYLTRANSFERASE 1 (GXMT1) GLUCURONOXYLAN METHYLTRANSFERASE 1 (GXMT1);GLUCURONOXYLAN METHYLTRANSFERASE3 (GXM3);GLUCURONOXYLAN METH…	0	0	1.05161	0	0	0.09285	0	0	0	0	0	0	0	0	0.046425
AT1G34130	Encodes homolog of yeast STT3, a subunit of oligosaccharyltransferase. protein_coding STAUROSPORIN AND TEMPERATURE SENSITIVE 3-LIKE B (STT3B) STAUROSPORIN AND TEMPERATURE SENSITIVE 3-LIKE B (STT3B)	0	0	0	0	0	0	3.08958	0	0	0.255451	0	0	0.127726	0	0
AT1G34430	2-oxoacid dehydrogenases acyltransferase family protein;(source:Araport11) protein_coding EMBRYO DEFECTIVE 3003 (EMB3003) EMBRYO DEFECTIVE 3003 (EMB3003)	0	0	0.951527	0	0	0.0840134	-1.09942	-0.9138	-0.55712	-0.0909018	-0.0797004	-0.0450557	-0.0454509	-0.0398502	0.0194789
AT1G35160	GF14 protein phi chain member of 14-3-3 protein family. This protein is reported to interact with the BZR1 transcription factor involved in brassinosteroid signaling and may affect the nucleocytoplasmic shuttling of BZR1 The mRNA is cell-to-cell mobile. protein_coding GF14 PROTEIN PHI CHAIN (GF14 PHI) GF14 PROTEIN PHI CHAIN (GF14 PHI)	0	0	0.648884	0	0	0.0572921	0.0016	0.54253	0.04363	0.000132291	0.0473187	0.00352847	6.61453e-05	0.0236594	0.0304103
AT1G35580	CINV1 / A/N-InvG is an alkaline/neutral invertase that breaks sucrose down into fructose and glucose (GH100). The exact localization of CINV1 remains under investigation but there is evidence that fluorescently-tagged CINV1 localizes to the cytoplasm. atinvg mutants have reduced root growth, reduced invertase activity, and increased expression of antioxidant genes under basal conditions. The leve…	0	0	0	0	0	0	-0.28042	-0.31702	-0.34546	-0.0231856	-0.0276501	-0.0279382	-0.0115928	-0.013825	-0.0139691
AT1G35620	Encodes a protein disulfide isomerase-like (PDIL) protein, a member of a multigene family within the thioredoxin (TRX) superfamily. Unlike several other PDI family members, transcript levels for this gene are not up-regulated in response to three different chemical inducers of ER stress (dithiothreitol, beta-mercaptoethanol, and tunicamycin). However, the level of transcripts for this gene is sli…	0.653262	1.55226	3.61644	0.0473211	0.118611	0.319308	1.51904	2.71861	2.66906	0.125597	0.237113	0.215853	0.0864589	0.177862	0.26758
AT1G35670	Encodes a Ca(2+)-dependent, calmodulin-independent protein kinase that is rapidly induced by drought and high-salt stress but not by low-temperature stress or heat stress. Positive regulator of ABA signaling. Phosphorylates ABA responsive transcription factors ABF1 and ABF4. protein_coding CALCIUM-DEPENDENT PROTEIN KINASE 2 (CDPK2) CALCIUM-DEPENDENT PROTEIN KINASE 2 (ATCDPK2);CALCIUM-DEPENDENT PR…	0.645056	0.9025	2.69891	0.0467266	0.0689617	0.238296	0.55243	-0.02136	0.23865	0.0456758	-0.00186299	0.0193002	0.0462012	0.0335494	0.128798
AT1G35720	Encodes a member of the annexin gene family, a diverse, multigene family of calcium-dependent, membrane-binding proteins. The protein was determined to have peroxidase activity. This activity is thought to be dependent on the presence of post-translational modifications (most likely phosphorylation). The protein was shown to be present as a mixture of monomer and homodimer. The homodimerization s…	0	0	-0.0949903	0	0	-0.008387	0.07149	0.2272	0.26621	0.00591091	0.0198161	0.0215291	0.00295545	0.00990804	0.00657103
AT1G36050	Endoplasmic reticulum vesicle transporter protein;(source:Araport11) protein_coding	0	0	0	0	0	0	0	0	1.78521	0	0	0.144374	0	0	0.0721872
AT1G36160	Encodes acetyl-CoA carboxylase. Mutant displays uncoordinated cell divisions which are enhanced by cytokinins. Mutant also has aberrant organization of the apical region in the embryo and abnormal root and shoot development and is deficient in freezing tolerance after cold acclimation. Essential for very long chain fatty acid elongation. The mRNA is cell-to-cell mobile. protein_coding ACETYL-COA …	0	0	-0.669977	0	0	-0.0591544	0.25923	-0.23095	-0.28205	0.0214336	-0.0201431	-0.0228101	0.0107168	-0.0100716	-0.0409823
AT1G37130	Identified as a mutant resistant to chlorate. Encodes nitrate reductase structural gene. Involved in nitrate assimilation. Has nitrate reductase activity. Up-regulated by the fungus P. indica. Binds transcription factor At2g35940. The mRNA is cell-to-cell mobile. protein_coding NITRATE REDUCTASE 2 (NIA2) NITRATE REDUCTASE 2 (NIA2); (B29); (NIA2-1);ARABIDOPSIS NITRATE REDUCTASE 2 (ATNR2);NITRATE R…	0	0	-0.863847	0	0	-0.0762719	0.08783	0.24742	0.20529	0.00726192	0.0215796	0.0166023	0.00363096	0.0107898	-0.0298348
AT1G42960	expressed protein localized to the inner membrane of the chloroplast. protein_coding CARBOXYLTRANSFERASE INTERACTOR1 (CTI1) CARBOXYLTRANSFERASE INTERACTOR1 (CTI1)	0.333006	0.64588	1.15257	0.0241223	0.0493529	0.101765	3.86359	0	3.95017	0.319448	0	0.31946	0.171785	0.0246765	0.210612
AT1G42970	Encodes chloroplast localized glyceraldehyde-3-phosphate dehydrogenase that can use both NADH and NADPH to reduce 1,3-diphosphate glycerate. It forms A2B2 heterotetramers with GapA forms of the GADPH enzyme. These complexes are active in the light under reducing conditions, but show reduced NADPH-dependent activity in response to oxidized thioredoxins and increased NAD(H)/NADP(H) ratios due to th…	0	0	-1.05424	0	0	-0.0930826	-0.07948	0.80547	0.62755	-0.00657153	0.070252	0.0507515	-0.00328577	0.035126	-0.0211656
AT1G43170	Encodes a cytoplasmic ribosomal protein. The mRNA is cell-to-cell mobile. protein_coding RIBOSOMAL PROTEIN 1 (RP1) RIBOSOMAL PROTEIN 1 (ARP1);RIBOSOMAL PROTEIN 1 (RP1); (RPL3A);EMBRYO DEFECTIVE 2207 (emb2207)	0	0	-1.06392	0	0	-0.0939373	-0.30856	-0.36698	-0.09445	-0.0255122	-0.0320075	-0.0076384	-0.0127561	-0.0160037	-0.0507878
AT1G43190	polypyrimidine tract-binding protein 3;(source:Araport11) protein_coding POLYPYRIMIDINE TRACT-BINDING PROTEIN 3 (PTB3) POLYPYRIMIDINE TRACT-BINDING PROTEIN 3 (PTB3)	0	0	-0.78004	0	0	-0.0688723	0	0	2.37867	0	0	0.192369	0	0	0.0617483
AT1G43700	Encodes a VirE2-interacting protein. VIP1 mediates nuclear translocation of VirE2 via its amino half, and interacts with histone H2A via it carboxyl half. Involved in osmosensory response. The mRNA is cell-to-cell mobile. protein_coding VIRE2-INTERACTING PROTEIN 1 (VIP1) SULPHATE UTILIZATION EFFICIENCY 3 (SUE3);VIRE2-INTERACTING PROTEIN 1 (VIP1); (ATVIP1)	0	0	0	0	0	0	0	0	1.1935	0	0	0.0965213	0	0	0.0482606
AT1G43710	Encodes a serine decarboxylase that is involved in ethanolamine metabolism and is crucial for plant growth. protein_coding EMBRYO DEFECTIVE 1075 (emb1075) EMBRYO DEFECTIVE 1075 (emb1075);ARABIDOPSIS THALIANA SERINE DECARBOXYLASE 1 (ATSDC1);SERINE DECARBOXYLASE 1 (SDC1)	0	0	0.0455201	0	0	0.00401912	0.37028	-0.30842	-0.01687	0.0306153	-0.0269	-0.00136432	0.0153077	-0.01345	0.0013274
AT1G43890	ras-related small GTPase protein_coding RAB GTPASE HOMOLOG B18 (RAB18) ARABIDOPSIS RAB GTPASE HOMOLOG B18 (ATRAB18);RAB GTPASE HOMOLOG B18 (RAB18);ARABIDOPSIS RAB GTPASE HOMOLOG C1 (ATRAB-C1);RAB GTPASE HOMOLOG C1 (RABC1);RAB GTPASE HOMOLOG 18-1 (RAB18-1);ARABIDOPSIS RAB GTPASE HOMOLOG C1 (ATRABC1)	0	0	0.97186	0	0	0.0858087	1.05179	1.09932	0.77431	0.0869637	0.0958812	0.0626203	0.0434818	0.0479406	0.0742145
AT1G44170	Encodes an aldehyde dehydrogenase induced by ABA and dehydration that can oxidize saturated aliphatic aldehydes. It is also able to oxidize beta-unsaturated aldehydes, but not aromatic aldehydes. Activity of ALDH3H1 is NAD +-dependent. protein_coding ALDEHYDE DEHYDROGENASE 3H1 (ALDH3H1) ALDEHYDE DEHYDROGENASE 4 (ALDH4);ALDEHYDE DEHYDROGENASE 3H1 (ALDH3H1)	0	0	0	0	0	0	1.23237	-0.02164	-0.16457	0.101894	-0.00188741	-0.0133092	0.0509472	-0.000943706	-0.00665459
AT1G44835	YbaK/aminoacyl-tRNA synthetase-associated domain-containing protein;(source:Araport11) protein_coding	0	0	0	0	0	0	-0.48753	-0.38184	-0.16488	-0.0403098	-0.0333036	-0.0133342	-0.0201549	-0.0166518	-0.00666712
AT1G45000	AAA-type ATPase family protein;(source:Araport11) protein_coding (RPT4B) (RPT4B)	0	0	0.37261	0	0	0.0328989	0.26316	0.51127	0.71212	0.0217585	0.0445923	0.0575909	0.0108792	0.0222961	0.0452449
AT1G45145	encodes a cytosolic thioredoxin that reduces disulfide bridges of target proteins by the reversible formation of a disulfide bridge between two neighboring Cys residues present in the active site. Thioredoxins have been found to regulate a variety of biological reactions in prokaryotic and eukaryotic cells. protein_coding THIOREDOXIN H-TYPE 5 (TRX5) THIOREDOXIN H-TYPE 5 (ATTRX5);THIOREDOXIN H-TYP…	0	0	2.8392	0	0	0.250682	0.13034	0.56435	-0.40689	0.0107767	0.0492218	-0.0329062	0.00538836	0.0246109	0.108888
AT1G45201	Target of AtGRP7 regulation. protein_coding TRIACYLGLYCEROL LIPASE-LIKE 1 (TLL1) ARABIDOPSIS THALIANA TRIACYLGLYCEROL LIPASE-LIKE 1 (ATTLL1);TRIACYLGLYCEROL LIPASE-LIKE 1 (TLL1)	0	0	0	0	0	0	5.29586	5.30076	5.81519	0.43787	0.462325	0.470289	0.218935	0.231163	0.235144
AT1G47128	Cysteine proteinase precursor-like protein/ dehydration stress-responsive gene (RD21). Has been shown to have peptide ligase activity and protease activity in vitro. RD21 is involved in immunity to the necrotrophic fungal pathogen Botrytis cinerea.Activity detected in root, leaf, flower and cell culture. protein_coding RESPONSIVE TO DEHYDRATION 21A (RD21A) RESPONSIVE TO DEHYDRATION 21A (RD21A);RE…	0	0	1.39172	0	0	0.122879	-0.43072	0.25286	0.25983	-0.0356126	0.0220541	0.0210131	-0.0178063	0.0110271	0.0719461
AT1G47250	Encodes 20S proteasome subunit PAF2 (PAF2). protein_coding 20S PROTEASOME ALPHA SUBUNIT F2 (PAF2) 20S PROTEASOME ALPHA SUBUNIT F2 (PAF2)	0	0	0	0	0	0	-0.70125	-0.72031	-0.14829	-0.0579805	-0.0628245	-0.0119926	-0.0289902	-0.0314122	-0.00599629
AT1G47260	Encodes mitochondrial gamma carbonic anhydrase. Component of the NADH dehydrogenase complex. protein_coding GAMMA CARBONIC ANHYDRASE 2 (GAMMA CA2) (APFI);GAMMA CARBONIC ANHYDRASE 2 (GAMMA CA2)	0	0	0	0	0	0	-0.22852	-1.0821	-1.07659	-0.0188944	-0.0943793	-0.0870665	-0.0094472	-0.0471896	-0.0435332
AT1G47290	Encodes an enzyme with 3&#946;-hydroxysteroid dehydrogenase/C4-decarboxylase activity <i>in vitro</i>. The activity of the enzyme was determined using microsomal extracts of yeast overexpressing the <i>Arabidopsis</i> gene. Cytosolic fractions failed to be associated to the activity, leading to the speculation that the enzyme is membrane-bound. protein_coding 3BETA-HYDROXYSTEROID-DEHYDROGENASE/DE…	0	0	4.95937	0	0	0.437879	0	0	0	0	0	0	0	0	0.218939
AT1G47490	RNA-binding protein 47C;(source:Araport11) protein_coding RNA-BINDING PROTEIN 47C (RBP47C) RNA-BINDING PROTEIN 47C (RBP47C);RNA-BINDING PROTEIN 47C (ATRBP47C)	0	0	0	0	0	0	-3.08673	-3.08673	-3.08673	-0.255216	-0.26922	-0.249631	-0.127608	-0.13461	-0.124816
AT1G47550	Encodes a member of the exocyst complex gene family. The exocyst is a protein complex involved in tethering vesicles to the plasma membrane during regulated or polarized secretion. It binds phosphoinositide lipids. protein_coding EXOCYST COMPLEX COMPONENT SEC3A (SEC3A) EXOCYST COMPLEX COMPONENT SEC3A (SEC3A)	-0.319925	-0.610544	-0.476563	-0.0231748	-0.0466528	-0.0420773	2.76515	0	2.54689	0.228627	0	0.205973	0.102726	-0.0233264	0.081948
AT1G47830	SNARE-like superfamily protein;(source:Araport11) protein_coding ADAPTOR 55 PROTEIN 2 SMALL SUBUNIT (AP2S) ADAPTOR 55 PROTEIN 2 SMALL SUBUNIT (AP2S)	0	0	-0.364398	0	0	-0.0321739	0	0	2.26911	0	0	0.183508	0	0	0.0756673
AT1G48030	Encodes a mitochondrial lipoamide dehydrogenase whose expression is induced by light. protein_coding MITOCHONDRIAL LIPOAMIDE DEHYDROGENASE 1 (mtLPD1) MITOCHONDRIAL LIPOAMIDE DEHYDROGENASE 1 (mtLPD1)	0	0	0.491554	0	0	0.0434009	0.64572	0.93593	0.88884	0.0533892	0.0816305	0.0718827	0.0266946	0.0408153	0.0576418
AT1G48420	Encodes an enzyme that decomposes D-cysteine into pyruvate, H2S, and NH3. Only D-cysteine but not L-cysteine was converted by D-CDes to pyruvate, H2S, and NH3. There is conflicting evidence on its 1-aminocyclopropane-1-carboxylate deaminase activity. Involved in regulating ethylene levels. DCD enhances plant cadmium tolerance by promoting hydrogen sulfide production. protein_coding D-CYSTEINE DES…	0	0	0	0	0	0	0	0	1.59833	0	0	0.129261	0	0	0.0646304
AT1G48440	B-cell receptor-associated 31-like protein;(source:Araport11) protein_coding	0	0	0	0	0	0	0	0	2.02675	0	0	0.163908	0	0	0.0819541
AT1G48520	Encodes Glu-tRNA(Gln) amidotransferase subunit B (from Genbank record AF239836). protein_coding GLU-ADT SUBUNIT B (GATB) GLU-ADT SUBUNIT B (GATB)	0	0	0	0	0	0	0.36531	0.73014	1.25374	0.0302044	0.0636818	0.101393	0.0151022	0.0318409	0.0506965
AT1G48600	Encodes a phosphoethanolamine N-methyltransferase that catalyses the last two methylation steps of the three sequential methylations of phosphoethanolamine (PEA) that are required for the synthesis of phosphocholine (PCho) in plants. protein_coding PHOSPHOETHANOLAMINE N-METHYLTRANSFERASE (PMEAMT) PHOSPHOETHANOLAMINE METHYLTRANSFERASE2 (ATPMT2); (AtPMEAMT);PHOSPHOETHANOLAMINE N-METHYLTRANSFERASE (…	0	0	0.0192815	0	0	0.00170243	0.27613	-0.00796	0.16505	0.0228309	-0.00069426	0.013348	0.0114154	-0.00034713	0.00752521
AT1G48630	Encodes a protein with similarity to mammalian RACKs. RACKs function to shuttle activated protein kinase C to different subcellular sites and may also function as a scaffold through physical interactions with other proteins. RACK1B has no phenotype on its own and probably acts redundantly with RACK1A and RACK1C. protein_coding RECEPTOR FOR ACTIVATED C KINASE 1B (RACK1B_AT) RECEPTOR FOR ACTIVATED …	0.0322612	-0.079077	-0.21378	0.00233694	-0.00604243	-0.0188753	0.01409	-0.34548	-0.72341	0.00116498	-0.0301323	-0.0585039	0.00175096	-0.0180874	-0.0386896
AT1G48830	Ribosomal protein S7e family protein;(source:Araport11) protein_coding	0	0	0	0	0	0	0	0	1.96902	0	0	0.159239	0	0	0.0796197
AT1G48850	Flavoenzyme-encoding gene essential for embryo development. protein_coding EMBRYO DEFECTIVE 1144 (EMB1144) EMBRYO DEFECTIVE 1144 (EMB1144)	0.930184	2.38057	1.12837	0.0673808	0.181904	0.0996271	0	0	1.77607	0	0	0.143635	0.0336904	0.0909518	0.121631
AT1G48860	5-enolpyruvylshikimate-3-phosphate synthase involved in shikimic acid biosynthesis. protein_coding 5-ENOLPYRUVYLSHIKIMATE-3-PHOSPHATE SYNTHASE (EPSPS) 5-ENOLPYRUVYLSHIKIMATE-3-PHOSPHATE SYNTHASE (EPSPS)	0	0	0.413966	0	0	0.0365504	0.16935	0.13708	-0.26119	0.0140021	0.0119559	-0.0211231	0.00700106	0.00597797	0.00771364
AT1G48900	Signal recognition particle, SRP54 subunit protein;(source:Araport11) protein_coding	-0.299264	0.2733	2.92391	-0.0216781	0.0208834	0.258162	4.59327	4.85382	4.39668	0.379779	0.423344	0.35557	0.17905	0.222113	0.306866
AT1G49040	Encodes soluble protein containing N-terminal DENN domain and eight C-terminal WD-40 repeats. Involved in cytokinesis of guard mother cells and leaf epidermal cells. The overall growth and development of mutant plants is severely affected, they are smaller than wt, with defects in seedling development, leaf expansion and flower morphology which renders the mutant conditionally sterile. protein_co…	0	0	1.35017	0	0	0.119211	0	0	0	0	0	0	0	0	0.0596053
AT1G49240	Member of a subclass of actins composed of ACT2 and ACT8. Its mRNA is strongly expressed in strongly expressed in leaves, roots, stems, flowers, pollen, and siliques. However, protein expression, assayed by a ACT8:GUS fusion reporter, is very low in pollen. protein_coding ACTIN 8 (ACT8) FRIZZY AND KINKED SHOOTS (FIZ1);ACTIN 8 (ACT8)	0	7.72972	0	0	0.590643	0	0	0	5.02992	0	0	0.406782	0	0.295321	0.203391
AT1G49600	RNA-binding protein 47A;(source:Araport11) protein_coding RNA-BINDING PROTEIN 47A (RBP47A) RNA-BINDING PROTEIN 47A (RBP47A);RNA-BINDING PROTEIN 47A (ATRBP47A)	0	0	0	0	0	0	-0.38407	-0.4309	-0.49645	-0.0317555	-0.0375825	-0.0401491	-0.0158778	-0.0187913	-0.0200746
AT1G49660	Encodes a protein with carboxylesterase whose activity was tested using pNA. protein_coding CARBOXYESTERASE 5 (CXE5) CARBOXYESTERASE 5 (CXE5);CARBOXYESTERASE 5 (AtCXE5)	0	0	0	0	0	0	0	4.2596	3.74932	0	0.371516	0.303217	0	0.185758	0.151608
AT1G49760	polyadenylate-binding protein, putative / PABP, putative, similar to poly(A)-binding protein GB:AAF66825 GI:7673359 from (Nicotiana tabacum). Highly and ubiquitously expressed. Member of the class II PABP family. protein_coding POLY(A) BINDING PROTEIN 8 (PAB8) POLY(A) BINDING PROTEIN 8 (PABP8);POLY(A) BINDING PROTEIN 8 (PAB8)	0	0	-0.204851	0	0	-0.0180869	-0.54586	-0.50679	-0.16518	-0.0451326	-0.0442015	-0.0133585	-0.0225663	-0.0221008	-0.0157227
AT1G49820	encodes 5-methylthioribose kinase, involved in methionine cycle The mRNA is cell-to-cell mobile. protein_coding S-METHYL-5-THIORIBOSE KINASE (MTK) S-METHYL-5-THIORIBOSE KINASE (ATMTK);5-METHYLTHIORIBOSE KINASE 1 (MTK1);S-METHYL-5-THIORIBOSE KINASE (MTK)	6.42864	6.482	0.81903	0.465679	0.495302	0.0723149	0.01137	0.16617	-0.17357	0.00094009	0.0144931	-0.014037	0.233309	0.254898	0.0291389
AT1G49910	Encodes a homolog of the yeast and human BUB3 (BUDDING UNINHIBITED BY BENZYMIDAZOL 3) protein. Yeast and human BUB3s function in spindle assembly checkpoint control. protein_coding BUB (BUDDING UNINHIBITED BY BENZYMIDAZOL) 3.2 (BUB3.2) BUB (BUDDING UNINHIBITED BY BENZYMIDAZOL) 3.2 (BUB3.2)	0	0	0	0	0	0	-0.23133	-2.57985	-2.57985	-0.0191267	-0.225011	-0.208639	-0.00956337	-0.112505	-0.104319
AT1G49970	Encodes a ClpP-related sequence. Though similar to ClpP proteins, this does not contains the highly conserved catalytic triad of Ser-type proteases (Ser-His-Asp). The name reflects nomenclature described in Adam et. al (2001). protein_coding CLP PROTEASE PROTEOLYTIC SUBUNIT 1 (CLPR1) CLP PROTEASE PROTEOLYTIC SUBUNIT 1 (CLPR1); (CLPR1);SUPPRESSOR OF VARIEGATION 2 (SVR2);NUCLEAR CLPP 5 (NCLPP5)	0	0	0.0302082	0	0	0.00266718	-0.05002	1.18205	1.01838	-0.00413573	0.103097	0.0823589	-0.00206787	0.0515484	0.042513
AT1G50010	Encodes alpha-2,4 tubulin. TUA2 and TUA4 encode identical proteins. The mRNA is cell-to-cell mobile. protein_coding TUBULIN ALPHA-2 CHAIN (TUA2) TUBULIN ALPHA-2 CHAIN (TUA2)	0	0	0	0	0	0	0.24972	-0.21181	-0.17078	0.0206472	-0.0184738	-0.0138114	0.0103236	-0.00923689	-0.0069057
AT1G50200	Alanyl-tRNA synthetase;(source:Araport11) protein_coding ALANYL-TRNA SYNTHETASE (ALATS) (ACD);ALANYL-TRNA SYNTHETASE (ALATS)	0	0	1.0279	0	0	0.0907566	0.56206	0.77198	0.64886	0.046472	0.067331	0.0524749	0.023236	0.0336655	0.0716157
AT1G50370	Calcineurin-like metallo-phosphoesterase superfamily protein;(source:Araport11) protein_coding FLOWER- SPECIFIC, PHYTOCHROME-ASSOCIATED PROTEIN PHOSPHATASE 1 (FYPP1) (AtFYPP1);FLOWER- SPECIFIC, PHYTOCHROME-ASSOCIATED PROTEIN PHOSPHATASE 1 (FYPP1)	0	0	0.603618	0	0	0.0532954	0.10218	0.05721	0.14756	0.00844841	0.00498978	0.0119335	0.0042242	0.00249489	0.0326145
AT1G50430	Mutants are defective in Brassinosteroid biosynthesis (delta7-sterol-C7 reduction step) and have a dwarf phenotype. EXO70 interactor and presumed negative secretion regulator. protein_coding DWARF 5 (DWF5) DWARF 5 (DWF5);PARVA (PA);DELTA5,7-STEROL DELTA7 REDUCTASE (7RED);STEROL DELTA7 REDUCTASE (ST7R);LEPIDA (LE)	0	0	0	0	0	0	0	0	0.92564	0	0	0.0748588	0	0	0.0374294
AT1G50480	10-formyltetrahydrofolate synthetase (THFS) mRNA, complete The mRNA is cell-to-cell mobile. protein_coding 10-FORMYLTETRAHYDROFOLATE SYNTHETASE (THFS) 10-FORMYLTETRAHYDROFOLATE SYNTHETASE (THFS)	0	0	0.222832	0	0	0.0196745	0.41226	0.99875	0.87176	0.0340863	0.0871096	0.0705014	0.0170432	0.0435548	0.0450879
AT1G50500	encodes a member of VPS53 family protein involved in the retrograde trafficking of vesicles to the late Golgi. Mutants in this gene are more sensitive to heat and osmotic stress. protein_coding HEAT-INTOLERANT 1 (HIT1) HEAT-INTOLERANT 1 (HIT1)	0	0	2.71058	0	0	0.239326	0	0	2.66934	0	0	0.215876	0	0	0.227601
AT1G50520	member of CYP705A The mRNA is cell-to-cell mobile. protein_coding CYTOCHROME P450, FAMILY 705, SUBFAMILY A, POLYPEPTIDE 27 (CYP705A27) CYTOCHROME P450, FAMILY 705, SUBFAMILY A, POLYPEPTIDE 27 (CYP705A27)	0	0	0	0	0	0	3.09094	3.7423	3.59833	0.255564	0.326398	0.291006	0.127782	0.163199	0.145503
AT1G50560	member of CYP705A protein_coding CYTOCHROME P450, FAMILY 705, SUBFAMILY A, POLYPEPTIDE 25 (CYP705A25) CYTOCHROME P450, FAMILY 705, SUBFAMILY A, POLYPEPTIDE 25 (CYP705A25)	0	0	6.13043	0	0	0.541275	0	0	0	0	0	0	0	0	0.270638
AT1G50670	OTU-like cysteine protease family protein;(source:Araport11) protein_coding OVARIAN TUMOR DOMAIN (OTU)-CONTAINING DUB (DEUBIQUITILATING ENZYME) 2 (OTU2) OVARIAN TUMOR DOMAIN (OTU)-CONTAINING DUB (DEUBIQUITILATING ENZYME) 2 (OTU2)	0	0	-0.273577	0	0	-0.024155	0.10793	-0.01319	0.15829	0.00892382	-0.00115041	0.0128013	0.00446191	-0.000575207	-0.00567684
AT1G51570	Required for maintenance of inflorescence and shoot SAMs and normal development of the derived vascular cambium, functions in the SAM to promote continuous organogenesis, affects SAM development through STM, where it affects intracellular localization of STM in SAM cells in the peripheral region and prevents STM localization toward the cell wall of SAM cells in the peripheral region. protein_codi…	0	0	4.72837	0	0	0.417483	2.72142	2.71003	4.16417	0.225011	0.236365	0.336767	0.112506	0.118183	0.377125
AT1G51650	ATP synthase epsilon chain;(source:Araport11) protein_coding	0	0	-0.0334187	0	0	-0.00295064	0.15871	0.08418	0.02657	0.0131224	0.00734206	0.00214878	0.0065612	0.00367103	-0.000400931
AT1G51680	encodes an isoform of 4-coumarate:CoA ligase (4CL), which is involved in the last step of the general phenylpropanoid pathway. In addition to 4-coumarate, it also converts ferulate. The catalytic efficiency was in the following (descending) order: p-coumaric acid, ferulic acid, caffeic acid and 5-OH-ferulic acid. At4CL1 was unable to use sinapic acid as substrate. protein_coding 4-COUMARATE:COA L…	0	0	-0.955482	0	0	-0.0843627	-0.1024	0.61314	0.00677	-0.0084666	0.0534772	0.000547507	-0.0042333	0.0267386	-0.0419076
AT1G51690	55 kDa B regulatory subunit of phosphatase 2A mRNA, protein_coding PROTEIN PHOSPHATASE 2A 55 KDA REGULATORY SUBUNIT B ALPHA ISOFORM (B ALPHA) PROTEIN PHOSPHATASE 2A 55 KDA REGULATORY SUBUNIT B ALPHA ISOFORM (B ALPHA)	0.0389633	0.265683	3.23053	0.00282243	0.0203013	0.285234	-0.00098	-0.10264	0.03223	-8.1028e-05	-0.00895212	0.00260652	0.0013707	0.0056746	0.14392
AT1G51710	Ubiquitin-specific protease 6 (UBP6). Deubiquinating enzyme. Interacts with calmodulin. protein_coding UBIQUITIN-SPECIFIC PROTEASE 6 (UBP6) UBIQUITIN-SPECIFIC PROTEASE 6 (UBP6); (ATUBP6)	0.229483	0.597268	1.11131	0.0166233	0.0456384	0.098121	0.22067	-0.29242	0.15054	0.0182453	-0.0255045	0.0121745	0.0174343	0.010067	0.0551477
AT1G51760	encodes a member of the six Arabidopsis IAA-amino acid conjugate hydrolase subfamily and conjugates and conjugates IAA-Ala in vitro. Gene is expressed most strongly in roots, stems, and flowers. The mRNA is cell-to-cell mobile. protein_coding IAA-ALANINE RESISTANT 3 (IAR3) JASMONIC ACID RESPONSIVE 3 (JR3);IAA-ALANINE RESISTANT 3 (IAR3)	0	0	0.978862	0	0	0.0864269	3.88989	4.17381	3.79582	0.321622	0.364034	0.306977	0.160811	0.182017	0.196702
AT1G51980	Insulinase (Peptidase family M16) protein;(source:Araport11) protein_coding	0	0	0.484604	0	0	0.0427873	0.37586	0.0684	-0.0738	0.0310767	0.00596575	-0.00596839	0.0155384	0.00298288	0.0184094
AT1G52100	Mannose-binding lectin superfamily protein;(source:Araport11) protein_coding	0.067455	0.611888	0	0.00488632	0.0467556	0	0	0	3.12547	0	0	0.252764	0.00244316	0.0233778	0.126382
AT1G52360	Coatomer, beta subunit;(source:Araport11) protein_coding	0	0	-0.218376	0	0	-0.0192812	0.39723	-0.19131	-0.3979	0.0328436	-0.0166858	-0.0321791	0.0164218	-0.0083429	-0.0257302
AT1G52380	NUP50 (Nucleoporin 50 kDa) protein;(source:Araport11) protein_coding	0	0	0	0	0	0	0	0	1.49256	0	0	0.120707	0	0	0.0603535
AT1G52540	Protein kinase superfamily protein;(source:Araport11) protein_coding	0	0	5.41802	0	0	0.478375	0	0	2.76353	0	0	0.223493	0	0	0.350934
AT1G52670	Single hybrid motif superfamily protein;(source:Araport11) protein_coding BCCP-LIKE PROTEIN 1 (BLP1) BIOTIN/LIPOYL ATTACHMENT DOMAIN CONTAINING 2 (BADC2);BCCP-LIKE PROTEIN 1 (BLP1)	0	0	0	0	0	0	0	0	0	0	0	0	0	0	0
AT1G52730	Transducin/WD40 repeat-like superfamily protein;(source:Araport11) protein_coding	0	0	0	0	0	0	0.0581	-0.14863	-0.14384	0.0048038	-0.0129633	-0.0116327	0.0024019	-0.00648165	-0.00581635
AT1G52760	Encodes caffeoyl shikimate esterase and is involved in lignin biosynthesis. CSE converts caffeoyl shikimate to caffiate. Loss of function mutations have reduced lignin content and collapsed vessel elements. It is also reported to function as a lysophospholipase 2 (LysoPL2) involved in tolerance to cadmium-induced oxidative stress. Binds Acyl-CoA-binding protein 2 (ACBP2). protein_coding LYSOPHOSP…	-0.326569	0.0135502	0.0197471	-0.0236561	0.0010354	0.00174353	-0.57015	-3.44718	0.30451	-0.0471409	-0.300658	0.0246265	-0.0353985	-0.149811	0.013185
AT1G53210	Encodes a Na+/Ca 2+ exchanger-like protein that participates in the maintenance of Ca 2+ homeostasis. The mRNA is cell-to-cell mobile. protein_coding NA+/CA2+ EXCHANGER (NCL) NA+/CA2+ EXCHANGER (NCL); (ATNCL)	0	0	4.71374	0	0	0.416192	3.39963	3.34592	3.59564	0.281087	0.291827	0.290788	0.140543	0.145913	0.35349
AT1G53280	Encodes a homolog of animal DJ-1 superfamily protein. In the A. thaliana genome, three genes encoding close homologs of human DJ-1 were identified AT3G14990 (DJ1A), AT1G53280 (DJ1B) and AT4G34020 (DJ1C). Among the three homologs, DJ1C is essential for chloroplast development and viability. It exhibits glyoxalase activity towards glyoxal and methylglyoxal. protein_coding DJ-1 HOMOLOG B (DJ1B) (DJ-…	0	0	-0.209101	0	0	-0.0184622	-0.13488	0.56457	0.29107	-0.0111521	0.049241	0.0235395	-0.00557605	0.0246205	0.00253867
AT1G53310	Encodes one of four Arabidopsis phosphoenolpyruvate carboxylase proteins.Plays an important role in carbon and nitrogen metabolism. protein_coding PHOSPHOENOLPYRUVATE CARBOXYLASE 1 (PPC1) PHOSPHOENOLPYRUVATE CARBOXYLASE 1 (PPC1); (ATPEPC1);PEP(PHOSPHOENOLPYRUVATE) CARBOXYLASE 1 (PEPC1);PHOSPHOENOLPYRUVATE CARBOXYLASE 1 (ATPPC1)	0	0	-0.0466125	0	0	-0.00411557	0.3892	-0.01177	-0.16521	0.0321797	-0.00102656	-0.0133609	0.0160898	-0.000513282	-0.00873825
AT1G53345	DHHA1 domain protein;(source:Araport11) protein_coding	0	0	0	0	0	0	0	0	0	0	0	0	0	0	0
AT1G53430	Probable LRR receptor-like ser/thr-protein kinase; Commonly-enriched candidate LPS-interacting PM-associated proteins for both LPS chemotypes subsequent to the polymyxin B affinity chromatography strategy. protein_coding NEMATODE-INDUCED LRR-RLK 2 (NILR2) NEMATODE-INDUCED LRR-RLK 2 (NILR2)	0	0	0	0	0	0	0	0	0	0	0	0	0	0	0
AT1G53500	encodes a putative NDP-L-rhamnose synthase, an enzyme required for the synthesis of the pectin rhamnogalacturonan I, the major component of Arabidopsis mucilage. Gene is involved in seed coat mucilage cell development. Mutant analyses suggest that MUM4 is required for complete mucilage synthesis, cytoplasmic rearrangement and seed coat development. protein_coding MUCILAGE-MODIFIED 4 (MUM4) MUCILA…	0	0	-0.773088	0	0	-0.0682585	0.2348	0.23149	0.26665	0.0194136	0.0201902	0.0215646	0.00970682	0.0100951	-0.0233469
AT1G53580	Mononuclear Fe(II)-containing member of the b-lactamase fold superfamily. ETHE1 is homodimeric in solution, exhibits low-level esterase activity, and specifically binds a single Fe(II) atom in the active site. protein_coding GLYOXALASE II 3 (GLY3) GLYOXALASE 2-3 (GLX2-3);ETHYLMALONIC ENCEPHALOPATHY PROTEIN1 (ETHE1);GLYOXALASE II 3 (GLY3);ETHE1-LIKE (ETHE1)	0	0	0	0	0	0	0	0	1.9566	0	0	0.158235	0	0	0.0791175
AT1G53750	26S proteasome AAA-ATPase subunit RPT1a (RPT1a) mRNA, protein_coding REGULATORY PARTICLE TRIPLE-A 1A (RPT1A) REGULATORY PARTICLE TRIPLE-A 1A (RPT1A)	0	0	0.864979	0	0	0.0763718	0.24889	0.25003	0.77542	0.0205786	0.0218073	0.0627101	0.0102893	0.0109036	0.069541
AT1G53920	Contains lipase signature motif and GDSL domain. protein_coding GDSL-MOTIF LIPASE 5 (GLIP5) GDSL-MOTIF LIPASE 5 (GLIP5)	0	0	0	0	0	0	0	0	0	0	0	0	0	0	0
AT1G54000	GDSL-motif esterase/acyltransferase/lipase. Enzyme group with broad substrate specificity that may catalyze acyltransfer or hydrolase reactions with lipid and non-lipid substrates. protein_coding GDSL LIPASE-LIKE PROTEIN 22 (GLL22) GDSL LIPASE-LIKE PROTEIN 22 (GLL22)	0	0	0.290542	0	0	0.0256529	0	0	0	0	0	0	0	0	0.0128265
AT1G54080	oligouridylate-binding protein 1A;(source:Araport11) protein_coding OLIGOURIDYLATE-BINDING PROTEIN 1A (UBP1A) OLIGOURIDYLATE-BINDING PROTEIN 1A (UBP1A)	0	0	1.08101	0	0	0.0954455	-0.23626	-0.18335	-0.44529	-0.0195344	-0.0159915	-0.0360117	-0.00976718	-0.00799577	0.0297169
AT1G54090	A member of EXO70 gene family, putative exocyst subunits, conserved in land plants. Arabidopsis thaliana contains 23 putative EXO70 genes, which can be classified into eight clusters on the phylogenetic tree. protein_coding EXOCYST SUBUNIT EXO70 FAMILY PROTEIN D2 (EXO70D2) EXOCYST SUBUNIT EXO70 FAMILY PROTEIN D2 (EXO70D2);EXOCYST SUBUNIT EXO70 FAMILY PROTEIN D2 (ATEXO70D2)	0	0	0	0	0	0	0	0	0	0	0	0	0	0	0
AT1G54100	Aldehyde dehydrogenase protein_coding ALDEHYDE DEHYDROGENASE 7B4 (ALDH7B4) ALDEHYDE DEHYDROGENASE 7B4 (ALDH7B4)	0	0	0.203275	0	0	0.0179478	0.67087	0.42906	0.57712	0.0554686	0.037422	0.0466731	0.0277343	0.018711	0.0323105
AT1G54170	ataxin-2-related, similar to SCA2 (GI:1770390) (Homo sapiens); similar to ataxin-2 (GI:3005020) (Mus musculus). Member of a family of PAM2 motif containing proteins. protein_coding CTC-INTERACTING DOMAIN 3 (CID3) CTC-INTERACTING DOMAIN 3 (CID3)	0	0	0.165709	0	0	0.014631	-0.61799	0.36596	0.0038	-0.0510964	0.0319185	0.000307315	-0.0255482	0.0159593	0.00746914
AT1G54270	member of eIF4A - eukaryotic initiation factor 4A protein_coding EIF4A-2 (EIF4A-2) EIF4A-2 (EIF4A-2)	0	0	-0.661749	0	0	-0.0584279	0.27305	0.10635	0.25288	0.0225762	0.0092757	0.020451	0.0112881	0.00463785	-0.0189885
AT1G54340	NADP-specific isocitrate dehydrogenase (ICDH) The mRNA is cell-to-cell mobile. protein_coding ISOCITRATE DEHYDROGENASE (ICDH) ISOCITRATE DEHYDROGENASE (ICDH)	0	0	0	0	0	0	0	0	2.55309	0	0	0.206475	0	0	0.103237
AT1G54410	Encodes a KS-type dehydrin can reduce the formation of reactive oxygen species (ROS) from Cu. protein_coding DEHYDRIN 11KDA (HIRD11) (ATHIRD11);DEHYDRIN 11KDA (HIRD11)	0	0	-2.11447	0	0	-0.186694	-1.32841	-1.29828	-1.05793	-0.109835	-0.113234	-0.0855574	-0.0549175	-0.0566171	-0.136126
AT1G54520	FLAP1 is a chloroplast membrane protein of unknown function. When grown in variable light mutants have reduced chloroplast number and size. NPQ is increased relative to wild type under low light. protein_coding FLUCTUATING-LIGHT- ACCLIMATION PROTEIN1 (FLAP1) FLUCTUATING-LIGHT- ACCLIMATION PROTEIN1 (FLAP1)	0	0	0	0	0	0	0	0	0	0	0	0	0	0	0
AT1G54580	encodes an acyl carrier protein expressed in leaves, roots, and dry seeds. Gene expression is not regulated by light but downregulated by starvation and upregulated by increased level of exogenous sucrose. The mRNA is cell-to-cell mobile. protein_coding ACYL CARRIER PROTEIN 2 (ACP2) ACYL CARRIER PROTEIN 2 (ACP2); (ATACP2)	0	0	0	0	0	0	0	0	0	0	0	0	0	0	0
AT1G54630	encodes an acyl carrier protein expressed in leaves, roots, and dry seeds. Gene expression is not regulated by light. protein_coding ACYL CARRIER PROTEIN 3 (ACP3) (ATACP3);ACYL CARRIER PROTEIN 3 (ACP3)	0	0	0	0	0	0	0	0	3.20652	0	0	0.259319	0	0	0.12966
AT1G54780	Encodes a thylakoid lumen protein regulating photosystem II repair cycle. Has acid phosphatase activity. The mRNA is cell-to-cell mobile. protein_coding THYLAKOID LUMEN PROTEIN 18.3 (TLP18.3) (ATTLP18.3);THYLAKOID LUMEN PROTEIN 18.3 (TLP18.3)	0	0	0	0	0	0	0	0	1.14992	0	0	0.0929969	0	0	0.0464984
AT1G54830	Encodes a NUCLEAR FACTOR-Y C (NF-YC) homologue NF-YC3. NF-YC3., NF-YC4 and NF-YC9 redundantly modulate GA- and ABA-mediated seed germination. protein_coding NUCLEAR FACTOR Y, SUBUNIT C3 (NF-YC3) NUCLEAR FACTOR Y, SUBUNIT C3 (NF-YC3)	0	0	0	0	0	0	0	0	0	0	0	0	0	0	0
AT1G54990	auxin response mutant (AXR4) The mRNA is cell-to-cell mobile. protein_coding AUXIN RESISTANT 4 (AXR4) AUXIN RESISTANT 4 (AXR4);REDUCED ROOT GRAVITROPISM 1 (RGR1);REDUCED ROOT GRAVITROPISM (RGR)	1.61392	2.00251	3.16125	0.116909	0.153016	0.279117	1.26753	1.43449	1.88293	0.104801	0.125114	0.152277	0.110855	0.139065	0.215697
AT1G55020	lipoxygenase, a defense gene conferring resistance Xanthomonas campestris The mRNA is cell-to-cell mobile. protein_coding LIPOXYGENASE 1 (LOX1) LIPOXYGENASE 1 (LOX1);ARABIDOPSIS LIPOXYGENASE 1 (ATLOX1)	0	0	0	0	0	0	0	0	0	0	0	0	0	0	0
AT1G55130	Encodes an Arabidopsis Transmembrane nine (TMN) protein. Transmembrane nine (TM9) proteins are localized in the secretory pathway of eukaryotic cells and are involved in cell adhesion and phagocytosis. protein_coding TRANSMEMBRANE NINE 6 (TMN6) TRANSMEMBRANE NINE 6 (TMN6); (AtTMN6)	0	0	0	0	0	0	0	0	0	0	0	0	0	0	0
AT1G55160	WAS/WASL-interacting family protein;(source:Araport11) protein_coding	0	0	0	0	0	0	-1.29422	-1.26315	-1.56973	-0.107008	-0.11017	-0.126948	-0.0535041	-0.0550851	-0.063474
AT1G55450	S-adenosyl-L-methionine-dependent methyltransferases superfamily protein;(source:Araport11) protein_coding	0	0	0	0	0	0	0	0	0	0	0	0	0	0	0
AT1G55490	encodes the beta subunit of the chloroplast chaperonin 60, a homologue of bacterial GroEL. Mutants in this gene develops lesions on its leaves, expresses systemic acquired resistance (SAR) and develops accelerated cell death to heat shock stress. The protein has molecular chaperone activity for suppressing protein aggregation in vitro. protein_coding CHAPERONIN 60 BETA (CPN60B) (CPNB1);LESION INI…	0	0	0	0	0	0	-0.28382	0.45889	0.28191	-0.0234667	0.0400238	0.0227988	-0.0117333	0.0200119	0.0113994
AT1G55670	Encodes subunit G of photosystem I, an 11-kDa membrane protein that plays an important role in electron transport between plastocyanin and PSI and is involved in the stability of the PSI complex. PSI-G subunit is bound to PSI-B and is in contact with Lhca1. The protein inserts into thylakoids by a direct or "spontaneous" pathway that does not involve the activities of any known chloroplast protei…	0	0	0	0	0	0	0.05159	1.10935	0.14552	0.00426554	0.096756	0.0117686	0.00213277	0.048378	0.00588428
AT1G55850	encodes a protein similar to cellulose synthase The mRNA is cell-to-cell mobile. protein_coding CELLULOSE SYNTHASE LIKE E1 (CSLE1) CELLULOSE SYNTHASE LIKE E1 (CSLE1); (ATCSLE1)	0	0	5.00329	0	0	0.441756	0.93429	0.56343	0.96173	0.0772486	0.0491416	0.0777775	0.0386243	0.0245708	0.259767
AT1G55890	Ribosomal pentatricopeptide repeat protein protein_coding RIBOSOMAL PENTATRICOPEPTIDE REPEAT PROTEIN 3A (RPPR3A) RIBOSOMAL PENTATRICOPEPTIDE REPEAT PROTEIN 3A (RPPR3A)	0	0	0.521883	0	0	0.0460787	0	0	0	0	0	0	0	0	0.0230394
AT1G55900	component of a translocase in the mitochondrial inner membrane protein_coding (TIM50) EMBRYO DEFECTIVE 1860 (emb1860); (TIM50)	0	0	0	0	0	0	0	0	0	0	0	0	0	0	0
AT1G56050	GTP-binding protein-like protein;(source:Araport11) protein_coding (ENGD-2) (ENGD-2)	0	0	0	0	0	0	3.07457	3.72596	0	0.25421	0.324973	0	0.127105	0.162487	0
AT1G56070	encodes a translation elongation factor 2-like protein that is involved in cold-induced translation. Mutations in this gene specifically blocks low temperature-induced transcription of cold-responsive genes but induces the expression of CBF genes and mutants carrying the recessive mutations fail to acclimate to cold and is freezing sensitive. protein_coding LOW EXPRESSION OF OSMOTICALLY RESPONSIV…	0	0	0.195659	0	0	0.0172754	0.30197	-0.0335	-0.2508	0.0249674	-0.00292182	-0.0202828	0.0124837	-0.00146091	-0.00150373
AT1G56110	NOP56-like protein protein_coding HOMOLOG OF NUCLEOLAR PROTEIN NOP56 (NOP56) HOMOLOG OF NUCLEOLAR PROTEIN NOP56 (NOP56)	0	0	-0.231053	0	0	-0.0204004	0	0	3.24417	0	0	0.262364	0	0	0.120982
AT1G56190	One of a pair of plastid localized phosphoglycerate kinases involved in galactolipid biosynthesis. Functions redundantly with AT3g12780 (PGK1) in the chloroplast in the biosynthesis of thylakoid membrane galactolipids. Double mutants are photosynthetically incompetent, plants are albino and seedling lethal. protein_coding (CPGK2) (CPGK2); (PGKP2); (PGK2)	0	0	0	0	0	0	-0.45101	-0.28924	-3.49414	-0.0372902	-0.0252271	-0.28258	-0.0186451	-0.0126136	-0.14129
AT1G56200	Encodes a chloroplast localized protein that is essential for chloroplast development. protein_coding EMBRYO DEFECTIVE 1303 (emb1303) GLUCOSE SENSITIVE MUTANT 3 (GSM3);EMBRYO DEFECTIVE 1303 (emb1303)	0	0	0	0	0	0	0	0	0	0	0	0	0	0	0
AT1G56330	Encodes a small GTP-binding protein implicated in ER to cis-Golgi transport of other proteins. A member of ARF-like GTPase family. A thaliana has 21 members, in two subfamilies, ARF and ARF-like (ARL) GTPases. The protein is found associated to the ER and free in the cytosol. protein_coding SECRETION-ASSOCIATED RAS 1B (SAR1B) SECRETION-ASSOCIATED RAS 1 (SAR1);SECRETION-ASSOCIATED RAS 1 (ATSAR1);S…	0	0	0.717246	0	0	0.063328	0.64186	0.4356	0.28184	0.05307	0.0379924	0.0227931	0.026535	0.0189962	0.0430605
AT1G56450	20S proteasome beta subunit PBG1 (PBG1) mRNA, complete cds protein_coding 20S PROTEASOME BETA SUBUNIT G1 (PBG1) 20S PROTEASOME BETA SUBUNIT G1 (PBG1); (MUD1)	0	0	0	0	0	0	0	0	2.42931	0	0	0.196464	0	0	0.0982321
AT1G56550	Encodes a rhamnogalacturonan II specific xylosyltransferase. protein_coding RHAMNOGALACTURONAN SPECI&#64257;C XYLOSYLTRANSFERASE 3 (RGXT3) RHAMNOGALACTURONAN SPECI&#64257;C XYLOSYLTRANSFERASE 3 (RGXT3)	0	0	0	0	0	0	0	0	0	0	0	0	0	0	0
AT1G56580	Encodes SMALLER WITH VARIABLE BRANCHES (SVB), a protein with a conserved domain of unknown function (DUF538). The trichomes of the SVB mutants are smaller and exhibit branches of variable length and number. ABA responsive trichome formation regulator. protein_coding SMALLER WITH VARIABLE BRANCHES (SVB) SMALLER WITH VARIABLE BRANCHES (SVB)	0	0	-0.378483	0	0	-0.0334175	0	0	0	0	0	0	0	0	-0.0167087
AT1G56700	Peptidase C15, pyroglutamyl peptidase I-like protein;(source:Araport11) protein_coding	0	0	0	0	0	0	0	0	0	0	0	0	0	0	0
AT1G57620	emp24/gp25L/p24 family/GOLD family protein;(source:Araport11) protein_coding CYTOPLASMIC BODIES (CYB) CYTOPLASMIC BODIES (CYB)	0	0	0	0	0	0	0	0	0	0	0	0	0	0	0
AT1G57660	Translation protein SH3-like family protein;(source:Araport11) protein_coding	0	0	-1.02722	0	0	-0.0906967	0	0	0	0	0	0	0	0	-0.0453483
AT1G57720	Translation elongation factor EF1B, gamma chain;(source:Araport11) protein_coding	0	0	0.783652	0	0	0.0691912	-0.01393	-0.07971	-0.19292	-0.00115175	-0.0069522	-0.0156019	-0.000575877	-0.0034761	0.0267946
AT1G57860	Translation protein SH3-like family protein;(source:Araport11) protein_coding	0	0	0	0	0	0	0.03404	-0.17659	-0.35041	0.00281448	-0.0154019	-0.0283385	0.00140724	-0.00770097	-0.0141693
AT1G58270	ZW9 mRNA, complete cds The mRNA is cell-to-cell mobile. protein_coding (ZW9) (ZW9)	0	0	2.0786	0	0	0.183527	-0.28716	-1.14529	-0.72844	-0.0237428	-0.0998906	-0.0589107	-0.0118714	-0.0499453	0.062308
AT1G58400	Disease resistance protein (CC-NBS-LRR class) family;(source:Araport11) protein_coding	0	0	0	0	0	0	0	0	0	0	0	0	0	0	0
AT1G58440	Encodes a putative protein that has been speculated, based on sequence similarities, to have squalene monooxygenase activity. protein_coding (XF1) (XF1);DROUGHT HYPERSENSITIVE 2 (DRY2);SQUALENE EPOXIDASE 1 (SQE1)	0	0	0	0	0	0	3.50795	2.57626	2.75458	0.290043	0.224698	0.22277	0.145021	0.112349	0.111385
AT1G58684	Ribosomal protein S5 family protein;(source:Araport11) protein_coding	0	0	0	0	0	0	0	0	0	0	0	0	0	0	0
AT1G59359	Ribosomal protein S5 family protein;(source:Araport11) protein_coding	0	0	0	0	0	0	0.1354	0.55057	0.67341	0.0111951	0.04802	0.0544603	0.00559754	0.02401	0.0272302
AT1G59830	Encodes one of the isoforms of the catalytic subunit of protein phosphatase 2A: AT1G59830/PP2A-1, AT1G10430/PP2A-2, At2g42500/PP2A-3, At3g58500/PP2A-4 [Plant Molecular Biology (1993) 21:475-485 and (1994) 26:523-528; Note that in more recent publications, there is mixed use of gene names for PP2A-3 and PP2A-4 - some refer to At2g42500 as PP2A-3 and some as PP2A-4]. protein_coding PROTEIN PHOSPHAT…	0	0	6.11647	0	0	0.540043	-0.03249	0.6332	0.0597	-0.00268633	0.0552268	0.00482809	-0.00134316	0.0276134	0.272436
AT1G59865	transmembrane protein;(source:Araport11) protein_coding	0	0	0	0	0	0	0	0	0	0	0	0	0	0	0
AT1G59870	ATP binding cassette transporter. Localized to the plasma membrane in uninfected cells. In infected leaves, the protein concentrated at infection sites. Contributes to nonhost resistance to inappropriate pathogens that enter by direct penetration in a salicylic acid?dependent manner. Required for mlo resistance. Has Cd transporter activity (Cd2+ extrusion pump) and contributes to heavy metal resi…	0	0	3.04574	0	0	0.268919	0.17833	0.72048	1.00444	0.0147446	0.0628393	0.0812315	0.0073723	0.0314196	0.175075
AT1G59900	encodes the e1 alpha subunit of the pyruvate dehydrogenase complex (PDC) The mRNA is cell-to-cell mobile. protein_coding PYRUVATE DEHYDROGENASE COMPLEX E1 ALPHA SUBUNIT (E1 ALPHA) PYRUVATE DEHYDROGENASE COMPLEX E1 ALPHA SUBUNIT (AT-E1 ALPHA);PYRUVATE DEHYDROGENASE COMPLEX E1 ALPHA SUBUNIT (E1 ALPHA);IAR4-LIKE (IAR4L)	0	0	0	0	0	0	-0.42983	0.05344	0.06855	-0.035539	0.00466096	0.00554381	-0.0177695	0.00233048	0.0027719
AT1G59960	NAD(P)-linked oxidoreductase superfamily protein;(source:Araport11) protein_coding	0	0	1.54602	0	0	0.136503	0	0	0	0	0	0	0	0	0.0682514
AT1G60070	Gamma subunit 1 of AP-1 adaptor protein complex. protein_coding AP-1 COMPLEX GAMMA SUBUNIT 1 (AP1G1) AP-1 COMPLEX GAMMA SUBUNIT 1 (AP1G1)	0	0	0.146247	0	0	0.0129126	-0.29142	-0.36799	-0.44591	-0.0240951	-0.0320956	-0.0360618	-0.0120475	-0.0160478	-0.0115746
AT1G60095	Mannose-binding lectin superfamily protein;(source:Araport11) protein_coding	0	11.9754	0	0	0.91506	0	0	0	10.3403	0	0	0.836244	0	0.45753	0.418122
AT1G60140	Encodes an enzyme putatively involved in trehalose biosynthesis. The protein has a trehalose synthase (TPS)-like domain that may or may not be active as well as a trehalose phosphatase (TPP)-like domain. protein_coding TREHALOSE PHOSPHATE SYNTHASE (TPS10) TREHALOSE PHOSPHATE SYNTHASE (ATTPS10);TREHALOSE PHOSPHATE SYNTHASE (TPS10);TREHALOSE PHOSPHATE SYNTHASE 10 (TPS10)	0	0	0	0	0	0	0	0	0	0	0	0	0	0	0
AT1G60420	Reduce transmission through pollen. The mRNA is cell-to-cell mobile. protein_coding NUCLEOREDOXIN 1 (NRX1) (ATNRX1);NUCLEOREDOXIN 1 (NRX1)	0	0	0	0	0	0	0	0	3.03181	0	0	0.24519	0	0	0.122595
AT1G60660	member of Cytochromes b5 protein_coding CYTOCHROME B5-LIKE PROTEIN (CB5LP) CYTOCHROME B5-LIKE PROTEIN (CB5LP); (B5 #5);ARABIDOPSIS CYTOCHROME B5-LIKE PROTEIN (ATCB5LP)	0	0	0	0	0	0	0	0	2.59923	0	0	0.210206	0	0	0.105103
AT1G60710	Encodes ATB2. protein_coding (ATB2) (ATB2)	0	0	0	0	0	0	0	0	2.96303	0	0	0.239628	0	0	0.119814
AT1G60780	?1 adaptin component of heterotetrameric protein complex that regulates protein sorting at the trans-Golgi network/early endosome. The observed pleiotropic cellular and developmental defects in mutants are primarily due to defects in sorting of targets such as KNOLLE. protein_coding HAPLESS 13 (HAP13) HAPLESS 13 (HAP13);ADAPTOR PROTEIN-1 MU-ADAPTIN 2 (AP1M2)	0	0	-0.353576	0	0	-0.0312183	-0.22299	-0.40629	-0.50166	-0.0184372	-0.0354361	-0.0405705	-0.00921858	-0.017718	-0.0358944
AT1G60810	One of the three genes encoding subunit A of the trimeric enzyme ATP Citrate lyase protein_coding ATP-CITRATE LYASE A-2 (ACLA-2) (ACLA2);ATP-CITRATE LYASE A-2 (ACLA-2)	0	0	4.68347	0	0	0.413519	0	0	0	0	0	0	0	0	0.206759
AT1G60995	ER localized protein involved in regulation of sterol metabolism. Regulates the accumulation of HMGR1 and HMGR2. HISE1 shares 50% amino acid sequence similarity (50% positive substitution) with the mouse ER membrane protein membralin (NP_001346561.1; PMID:31712757) protein_coding HIGH STEROL ESTER 1 (HISE1) HIGH STEROL ESTER 1 (HISE1)	0	0	3.87593	0	0	0.342218	0	0	0	0	0	0	0	0	0.171109
AT1G61100	disease resistance protein (TIR class);(source:Araport11) protein_coding	0	0	0	0	0	0	0	0	0	0	0	0	0	0	0
AT1G61250	Encodes a putative secretory carrier membrane protein (SC3). The mRNA is cell-to-cell mobile. protein_coding SECRETORY CARRIER 3 (SC3) SECRETORY CARRIER 3 (SC3); (ATSCAMP1);SECRETORY CARRIER MEMBRANE PROTEIN 1 (SCAMP1)	0	0	4.12275	0	0	0.364011	0.0926	-0.01464	-4.28771	0.00765632	-0.00127688	-0.346758	0.00382816	-0.00063844	0.00862667
AT1G61520	PSI type III chlorophyll a/b-binding protein (Lhca3*1) The mRNA is cell-to-cell mobile. protein_coding PHOTOSYSTEM I LIGHT HARVESTING COMPLEX GENE 3 (LHCA3) PHOTOSYSTEM I LIGHT HARVESTING COMPLEX GENE 3 (LHCA3)	0	0	0	0	0	0	0	0	0	0	0	0	0	0	0
AT1G61770	J domain protein. The mRNA is cell-to-cell mobile. protein_coding	0	0	3.11899	0	0	0.275386	0	0	0	0	0	0	0	0	0.137693
AT1G61790	Encodes the OST3/6 subunit of the hetero-oligomeric plant oligosaccharyltransferase complex (OST). Also identified by GWAS as having a role in interspecific pollen tube recognition. protein_coding OLIGOSACCHARYLTRANSFERASE SUBUNIT 3/6 (OST3/6) ATU (ARTUMES);OLIGOSACCHARYLTRANSFERASE SUBUNIT 3/6 (OST3/6)	0	0	6.11878	0	0	0.540247	1.3138	0.01101	0.11486	0.108627	0.000960277	0.00928901	0.0543135	0.000480139	0.274768
AT1G61870	Generic translation factor involved in mitochondrial translation. protein_coding PENTATRICOPEPTIDE REPEAT 336 (PPR336) PENTATRICOPEPTIDE REPEAT 336 (PPR336);RIBOSOMAL PPR PROTEIN 1 (RPPR1)	0	0	-0.354349	0	0	-0.0312866	3.07379	0	0	0.254146	0	0	0.127073	0	-0.0156433
AT1G61890	MATE efflux family protein;(source:Araport11) protein_coding	0	0	0	0	0	0	0	0	1.94521	0	0	0.157314	0	0	0.078657
AT1G62020	Member of the Coat Protein I (COPI) complex is a seven-subunit coatomer complex consisting of the &#945;, &#946;, &#946;&#8242;, &#947;, &#948;, &#949;, and &#950; proteins. COPI is required for retrograde transport from the Golgi to the endoplasmic reticulum, Golgi maintenance, and cell plate formation. Required for the acceptance of compatible pollen. protein_coding ALPHA1 COAT PROTEIN (alpha1-…	0	0	0.0982572	0	0	0.00867545	0.64193	0.28897	0.70786	0.0530758	0.0252036	0.0572464	0.0265379	0.0126018	0.0329609
AT1G62380	Encodes a protein similar to 1-aminocyclopropane-1-carboxylic oxidase (ACC oxidase). Expression of the AtACO2 transcripts is affected by ethylene. protein_coding ACC OXIDASE 2 (ACO2) (ATACO2);ACC OXIDASE 2 (ACO2)	0	0	2.49928	0	0	0.220669	0.22453	0.68388	0.8992	0.0185645	0.0596471	0.0727205	0.00928225	0.0298235	0.146695
AT1G62430	Encodes a CDP-diacylglycerol synthase, involved in phospholipid biosynthesis. protein_coding CDP-DIACYLGLYCEROL SYNTHASE 1 (CDS1) CDP-DIACYLGLYCEROL SYNTHASE 1 (CDS1);CDP-DIACYLGLYCEROL SYNTHASE 1 (ATCDS1)	0	0	0	0	0	0	0	0	0	0	0	0	0	0	0
AT1G62570	belongs to the flavin-monooxygenase (FMO) family, encodes a glucosinolate S-oxygenase that catalyzes the conversion of methylthioalkyl glucosinolates to methylsulfinylalkyl glucosinolates The mRNA is cell-to-cell mobile. protein_coding FLAVIN-MONOOXYGENASE GLUCOSINOLATE S-OXYGENASE 4 (FMO GS-OX4) FLAVIN-MONOOXYGENASE GLUCOSINOLATE S-OXYGENASE 4 (FMO GS-OX4)	0	0	0.719308	0	0	0.06351	4.18855	0	0	0.346316	0	0	0.173158	0	0.031755
AT1G62640	3-ketoacyl-acyl carrier protein synthase III (KAS III) protein_coding 3-KETOACYL-ACYL CARRIER PROTEIN SYNTHASE III (KAS III) 3-KETOACYL-ACYL CARRIER PROTEIN SYNTHASE III (KAS III)	0	0	0.400775	0	0	0.0353858	0.01465	-0.21385	-0.32379	0.00121129	-0.0186517	-0.0261857	0.000605643	-0.00932585	0.00460003
AT1G62660	Glycosyl hydrolases family 32 protein;(source:Araport11) protein_coding VACUOLAR INVERTASE 1 (VI1) VACUOLAR INVERTASE 1 (VI1)	0	0	1.40278	0	0	0.123856	-0.29583	-0.73589	-0.56111	-0.0244597	-0.0641833	-0.0453783	-0.0122298	-0.0320917	0.0392387
AT1G62740	Encodes one of the 36 carboxylate clamp (CC)-tetratricopeptide repeat (TPR) proteins (Prasad 2010, Pubmed ID: 20856808) with potential to interact with Hsp90/Hsp70 as co-chaperones. The mRNA is cell-to-cell mobile. protein_coding HOP2 (Hop2) HOP2 (Hop2)	0	0	0	0	0	0	0	0	0	0	0	0	0	0	0
AT1G62750	Nuclear encoded protein consists of the five domains conserved in EF-G proteins, with two GTP-binding sites in the first domain, and an additional transit peptide at the N-terminus. Localized in chloroplasts. Point mutation results in a delay in the onset of germination. At early developmental stage embryos still contain undifferentiated proplastids. The greening of cotyledons is severely impaire…	0	0	-0.132551	0	0	-0.0117034	-0.06242	0.37524	0.2611	-0.00516099	0.0327279	0.0211158	-0.00258049	0.016364	0.00470621
AT1G62800	Encodes aspartate aminotransferase (Asp4). protein_coding ASPARTATE AMINOTRANSFERASE 4 (ASP4) ASPARTATE AMINOTRANSFERASE 4 (ASP4)	0	0	0	0	0	0	0	0	0.52267	0	0	0.0422696	0	0	0.0211348
AT1G63000	nucleotide-rhamnose synthase/epimerase-reductase;(source:Araport11) protein_coding NUCLEOTIDE-RHAMNOSE SYNTHASE/EPIMERASE-REDUCTASE (NRS/ER) UDP-4-KETO-6-DEOXY-D-GLUCOSE-3,5-EPIMERASE-4-REDUCTASE 1 (UER1);NUCLEOTIDE-RHAMNOSE SYNTHASE/EPIMERASE-REDUCTASE (NRS/ER)	0	0	0.139025	0	0	0.012275	0.48798	0.29174	0.15742	0.040347	0.0254452	0.0127309	0.0201735	0.0127226	0.012503
AT1G63010	Encodes an SPX domain protein that transports Pi into the vacuole and is essential for phosphate homeostasis. protein_coding VACUOLAR PHOSPHATE TRANSPORTER 1 (VPT1) (PHT5;1);VACUOLAR PHOSPHATE TRANSPORTER 1 (VPT1)	0	0	0	0	0	0	0	0	0	0	0	0	0	0	0
AT1G63110	GPI transamidase subunit PIG-U;(source:Araport11) protein_coding	0	0	0	0	0	0	0	0	2.79098	0	0	0.225713	0	0	0.112857
AT1G63120	AtRBL2 has been identified as a rhomboid protein involved in regulated intramembrane proteolysis (RIP). The enzyme has the proteolytic activity and substrate specificity comparable to the Drosophila Rho-1 protein. protein_coding RHOMBOID-LIKE 2 (RBL2) RHOMBOID-LIKE 2 (RBL2);RHOMBOID-LIKE 2 (ATRBL2)	0	0	0	0	0	0	0	0	0	0	0	0	0	0	0
AT1G63160	replication factor C 2;(source:Araport11) protein_coding REPLICATION FACTOR C 2 (RFC2) REPLICATION FACTOR C 2 (RFC2);EMBRYO DEFECTIVE 2811 (EMB2811)	0	0	0	0	0	0	0	0	1.71719	0	0	0.138873	0	0	0.0694367
AT1G63220	Calcium-dependent lipid-binding (CaLB domain) family protein;(source:Araport11) protein_coding	0	0	0.639518	0	0	0.0564652	0	0	0	0	0	0	0	0	0.0282326
AT1G63460	Encodes GPX8 (glutathione peroxidase 8). Involved in the suppression of oxidative damages in nucleus and cytosol. The mRNA is cell-to-cell mobile. protein_coding GLUTATHIONE PEROXIDASE 8 (GPX8) GLUTATHIONE PEROXIDASE 8 (GPX8); (ATGPX8); (GPXL8)	0	0	4.79876	0	0	0.423698	0	0	0	0	0	0	0	0	0.211849
AT1G63500	kinase with tetratricopeptide repeat domain-containing protein;(source:Araport11) protein_coding BRASSINOSTEROID-SIGNALING KINASE 7 (BSK7) BRASSINOSTEROID-SIGNALING KINASE 7 (BSK7)	0.378395	0.601465	0	0.0274102	0.0459591	0	0.6759	0.23518	0.67236	0.0558845	0.0205121	0.0543754	0.0416473	0.0332356	0.0271877
AT1G63650	Mutant has reduced trichomes, anthocyanin, and seed coat mucilage and abnormally patterned stomates. Mutants are defective in jasmonate-induced anthocyanin accumulation. Encodes a bHLH Transcription Factor 1. The protein is functionally redundant with GL3 and TT8 and interacts with TTG1, the myb proteins GL1, PAP1 and 2, CPC and TRY, and it will form heterodimers with GL3. Expression in N (non-ha…	0	0	0	0	0	0	0	0	0	0	0	0	0	0	0
AT1G63660	GMP synthase (glutamine-hydrolyzing), putative / glutamine amidotransferase;(source:Araport11) protein_coding	0	0	0.500104	0	0	0.0441558	-0.02571	0.11366	-0.20474	-0.00212574	0.00991327	-0.0165578	-0.00106287	0.00495663	0.013799
AT1G63770	Peptidase M1 family protein;(source:Araport11) protein_coding	0.473429	0.728097	0	0.0342943	0.0556353	0	0	0	3.50072	0	0	0.283112	0.0171472	0.0278176	0.141556
AT1G63830	PLAC8 family protein;(source:Araport11) protein_coding	0	0	0	0	0	0	0	0	2.42962	0	0	0.196489	0	0	0.0982447
AT1G63940	monodehydroascorbate reductase 6;(source:Araport11) protein_coding MONODEHYDROASCORBATE REDUCTASE 6 (MDAR6) MONODEHYDROASCORBATE REDUCTASE 6 (MDAR6)	0	0	0.626848	0	0	0.0553465	0.36512	0.65715	0.57415	0.0301887	0.0573157	0.0464329	0.0150944	0.0286579	0.0508897
AT1G63970	Encodes a protein with 2C-methyl-D-erythritol 2,4-cyclodiphosphate synthase activity. The protein's activity was confirmed by heterologous expression of phenotypic complementation of the E. coli ispF mutant. Plants defective in this gene display an albino lethal phenotype.Homolog of E. coli IspF protein_coding ISOPRENOID F (ISPF) 2C-METHYL-D-ERYTHRITOL 2,4-CYCLODIPHOSPHATE SYNTHASE (MECPS);ISOPRE…	0	0	0	0	0	0	0	0	0	0	0	0	0	0	0
AT1G64040	Encodes the catalytic subunit of a Type 1 phosphoprotein Ser/Thr phosphatase, expressed in roots, shoots and flowers. protein_coding TYPE ONE SERINE/THREONINE PROTEIN PHOSPHATASE 3 (TOPP3) HOPZ1A INTERACTOR 1 (ZIN1);TYPE ONE SERINE/THREONINE PROTEIN PHOSPHATASE 3 (TOPP3)	0	0	0	0	0	0	0	0	1.55463	0	0	0.125727	0	0	0.0628634
AT1G64050	hypothetical protein;(source:Araport11) protein_coding	0	0	0	0	0	0	0	0	0	0	0	0	0	0	0
AT1G64090	Reticulan like protein B3;(source:Araport11) protein_coding RETICULAN LIKE PROTEIN B3 (RTNLB3) RETICULON 3 (RTN3);RETICULAN LIKE PROTEIN B3 (RTNLB3)	0	0	3.77112	0	0	0.332964	5.03209	0	0	0.416061	0	0	0.208031	0	0.166482
AT1G64110	Target promoter of the male germline-specific transcription factor DUO1. protein_coding DUO1-ACTIVATED ATPASE 1 (DAA1) DUO1-ACTIVATED ATPASE 1 (DAA1)	0	0	0	0	0	0	0	0	0	0	0	0	0	0	0
AT1G64190	6-phosphogluconate dehydrogenase family protein;(source:Araport11) protein_coding 6-PHOSPHOGLUCONATE DEHYDROGENASE 1 (PGD1) 6-PHOSPHOGLUCONATE DEHYDROGENASE 1 (PGD1)	0	0	0.0465036	0	0	0.00410595	0.41637	0.50907	0.35835	0.0344261	0.0444004	0.0289806	0.0172131	0.0222002	0.0165433
AT1G64440	Encodes a protein with UDP-D-glucose 4-epimerase activity. Mutants in RHD1 have abnormally shaped root hairs with a bulbous region at the base. Allelic to REB1 encoding a UDP-D-glucose 4-epimerase involved in cell wall biosynthesis.Involved in growth and cell wall carbohydrate biosynthesis. protein_coding ROOT HAIR DEFECTIVE 1 (RHD1) ROOT HAIR DEFECTIVE 1 (RHD1);UDP-GLUCOSE 4-EPIMERASE (UGE4);ROO…	0	0	0.324735	0	0	0.0286719	-3.44884	0.43211	0.24669	-0.285156	0.037688	0.0199504	-0.142578	0.018844	0.0243112
AT1G64520	regulatory particle non-ATPase 12A;(source:Araport11) protein_coding REGULATORY PARTICLE NON-ATPASE 12A (RPN12a) REGULATORY PARTICLE NON-ATPASE 12A (RPN12a)	0	0	1.63256	0	0	0.144144	0.6341	1.09675	1.15077	0.0524284	0.095657	0.0930656	0.0262142	0.0478285	0.118605
AT1G64550	Encodes a member of GCN subfamily. Predicted to be involved in stress-associated protein translation control. The mutant is affected in MAMP ((microbe-associated molecular patterns)-induced stomatal closure, but not other MAMP-induced responses in the leaves. Arabidopsis has five ABCF proteins, which are all closely related by sequence to yeast GCN20. None of these five are individually required …	0	0	0.423233	0	0	0.0373686	-0.47253	-0.02155	0.28388	-0.0390695	-0.00187956	0.0229581	-0.0195348	-0.000939781	0.0301633
AT1G64710	GroES-like zinc-binding alcohol dehydrogenase family protein;(source:Araport11) protein_coding	0	0	0	0	0	0	0	0	0	0	0	0	0	0	0
AT1G64740	alpha-tubulin expressed primarily in stamens and mature pollen protein_coding ALPHA-1 TUBULIN (TUA1) ALPHA-1 TUBULIN (TUA1)	0	0	0	0	0	0	0	0	0	0	0	0	0	0	0
AT1G64750	Involved in the maintenance of genome integrity through homologous recombination. This function of DSS1 is performed through its interaction with the BRCA2 protein. protein_coding DELETION OF SUV3 SUPPRESSOR 1(I) (DSS1(I)) DELETION OF SUV3 SUPPRESSOR 1(I) (DSS1(I))	0	0	0	0	0	0	0	0	0	0	0	0	0	0	0
AT1G64790	ILITHYIA (ILA) is a HEAT repeat protein involved in plant immunity. The gene is also involved in systemic acquired resistance induced by P. syringae expressing avrRps4. Loss-of-function mutants of ILA caused pleiotropic defects in the mutant plants. The mutant plants are smaller in size and the leaves are serrated and yellow to light green in color. Required for bacterium-triggered stomatal closu…	0	0	0	0	0	0	1.1276	0.54142	0.21149	0.0932318	0.0472219	0.0171037	0.0466159	0.023611	0.00855186
AT1G64950	member of CYP89A The mRNA is cell-to-cell mobile. protein_coding CYTOCHROME P450, FAMILY 89, SUBFAMILY A, POLYPEPTIDE 5 (CYP89A5) CYTOCHROME P450, FAMILY 89, SUBFAMILY A, POLYPEPTIDE 5 (CYP89A5)	0	0	5.13953	0	0	0.453786	0	0	0	0	0	0	0	0	0.226893
AT1G64970	gamma-tocopherol methyltransferase (g-TMT) mRNA, nuclear; mutant has Deficient in alpha and beta tocopherol; Accumulates gamma tocopherol in leaves protein_coding GAMMA-TOCOPHEROL METHYLTRANSFERASE (G-TMT) GAMMA-TOCOPHEROL METHYLTRANSFERASE (G-TMT); (TMT1);VITAMIN E DEFICIENT 4 (VTE4)	0	0	0	0	0	0	0	0	0	0	0	0	0	0	0
AT1G64980	Encodes a putative nucleotide-diphospho-sugar transferase required for pollen germination and tube growth. protein_coding CADMIUM 2+ INDUCED (CDI) CADMIUM 2+ INDUCED (CDI)	0.673767	1.03955	1.14894	0.0488064	0.0794339	0.101444	-0.63052	-0.40559	-0.28969	-0.0521324	-0.035375	-0.0234279	-0.001663	0.0220295	0.0390081
AT1G64990	Encodes a GPCR-type G protein receptor with nine predicted transmembrane domains. The protein binds abscisic acid (ABA) and is predicted to function as an ABA receptor. It has GTP-binding and GTPase activity and binds to ABA more effectively in the presence of GDP. GTG1 binds to GPA1, the alpha subunit of the heterotrimeric G protein. GPA1 (in its GTP-bound state) affects the GTP binding and GTPa…	0	0	0	0	0	0	0	0	0	0	0	0	0	0	0
AT1G65010	Encodes a microtubule-associated protein. Putative role in flower development. Comparison of SALK_061426C to Columbia wild type in normal lighting and under low light of 33 micromoles per meter-squared per second resulted in a trend toward earlier bolting in the mutant under low light (P=0.055) (Ann Stapleton and Patrick Pridgen, 2009, personal communication). protein_coding	0.211658	-0.494456	0	0.0153321	-0.0377823	0	0.33851	0.01856	-0.16878	0.0279885	0.00161878	-0.0136497	0.0216603	-0.0180818	-0.00682483
AT1G65040	Encodes one of the Arabidopsis homologs of the yeast/human Hrd1 protein: AT3G16090 (Hrd1A), AT1G65040 (Hrd1B). Involved in ERAD (Endoplasmic reticulum-associated degradation). protein_coding HOMOLOG OF YEAST HRD1 (Hrd1B) HOMOLOG OF YEAST HRD1 (Hrd1B);HOMOLOG OF YEAST HRD1 (AtHrd1B)	6.79499	7.25882	7.18954	0.492216	0.554661	0.634788	4.61542	5.36333	6.02935	0.38161	0.467782	0.487608	0.436913	0.511221	0.561198
AT1G65220	ARM repeat superfamily protein;(source:Araport11) protein_coding	0	0	5.50284	0	0	0.485864	0.47996	0.36104	-2.54821	0.0396839	0.0314894	-0.20608	0.0198419	0.0157447	0.139892
AT1G65260	Encodes a protein required for thylakoid membrane formation. protein_coding PLASTID TRANSCRIPTIONALLY ACTIVE 4 (PTAC4) PLASTID TRANSCRIPTIONALLY ACTIVE 4 (PTAC4); (IM30);VESICLE-INDUCING PROTEIN IN PLASTIDS 1 (VIPP1)	0	0	0	0	0	0	0	0	0	0	0	0	0	0	0
AT1G65270	ER membrane protein complex subunit-like protein;(source:Araport11) protein_coding	0	0	4.47558	0	0	0.395164	1.72494	1.18033	2.2617	0.142621	0.102947	0.182909	0.0713104	0.0514734	0.289036
AT1G65320	Cystathionine beta-synthase (CBS) family protein;(source:Araport11) protein_coding CBS DOMAIN CONTAINING PROTEIN 6 (CBSX6) CBS DOMAIN CONTAINING PROTEIN 6 (CBSX6)	0	0	0	0	0	0	0	0	0	0	0	0	0	0	0
AT1G65440	Related to yeast Spt6 protein, which functions as part of a protein complex in transcription initiation and also plays a role in chromatin structure / assembly. It encodes a putative WG/GW-repeat protein involved in the regulation of apical-basal polarity of embryo protein_coding GLOBAL TRANSCRIPTION FACTOR GROUP B1 (GTB1) ARABIDOPSIS SUPPRESSOR OF TY INSERTION 6-LIKE (SPT6L);GLOBAL TRANSCRIPTION…	0	0	4.13728	0	0	0.365294	-0.31164	1.91633	-2.49356	-0.0257669	0.16714	-0.20166	-0.0128834	0.0835698	0.0818167
AT1G65540	LETM1-like protein;(source:Araport11) protein_coding LEUCINE ZIPPER-EF-HAND-CONTAINING TRANSMEMBRANE PROTEIN 2 (LETM2) (ATLETM2);LEUCINE ZIPPER-EF-HAND-CONTAINING TRANSMEMBRANE PROTEIN 2 (LETM2)	0	0	0	0	0	0	-0.76811	-0.4241	-0.46036	-0.0635086	-0.0369894	-0.0372304	-0.0317543	-0.0184947	-0.0186152
AT1G65580	Endonuclease/exonuclease/phosphatase family protein;(source:Araport11) protein_coding FRAGILE FIBER3 (FRA3) FRAGILE FIBER3 (FRA3)	0	0	0	0	0	0	0	0	0	0	0	0	0	0	0
AT1G65820	microsomal glutathione s-transferase;(source:Araport11) protein_coding	0	0	0	0	0	0	0	0	0	0	0	0	0	0	0
AT1G65930	Encodes a NADP+-isocitrate dehydrogenase that is believed to function in the cytosol. It appears to contribute to NADPH production under oxidative stress, and thereby to participate in redox signalling linked to defense responses. The mRNA is cell-to-cell mobile. protein_coding CYTOSOLIC NADP+-DEPENDENT ISOCITRATE DEHYDROGENASE (cICDH) CYTOSOLIC NADP+-DEPENDENT ISOCITRATE DEHYDROGENASE (cICDH)	0	0	0.080213	0	0	0.00708227	0.38946	0.01686	-0.19146	0.0322012	0.00147051	-0.0154838	0.0161006	0.000735253	-0.00420079
AT1G65960	glutamate decarboxylase (GAD2) The mRNA is cell-to-cell mobile. protein_coding GLUTAMATE DECARBOXYLASE 2 (GAD2) GLUTAMATE DECARBOXYLASE 2 (GAD2)	0	0	-0.638353	0	0	-0.0563623	1.06938	1.08966	1.13554	0.088418	0.0950387	0.0918339	0.044209	0.0475193	0.0177358
AT1G65980	thioredoxin-dependent peroxidase protein_coding THIOREDOXIN-DEPENDENT PEROXIDASE 1 (TPX1) THIOREDOXIN-DEPENDENT PEROXIDASE 1 (TPX1)	0	0	0.838232	0	0	0.0740103	0	0	1.85415	0	0	0.14995	0	0	0.11198
AT1G66200	encodes a cytosolic glutamate synthetase, this enzyme has low affinity with substrate ammonium protein_coding GLUTAMINE SYNTHASE CLONE F11 (GSR2) GLUTAMINE SYNTHETASE 1;2 (GLN1;2);GLUTAMINE SYNTHASE CLONE F11 (GSR2)	0	0	-0.181072	0	0	-0.0159875	0	0	0	0	0	0	0	0	-0.00799373
AT1G66240	homolog of anti-oxidant 1;(source:Araport11) protein_coding HOMOLOG OF ANTI-OXIDANT 1 (ATX1) HOMOLOG OF ANTI-OXIDANT 1 (ATX1);HEAVY METAL ASSOCIATED PROTEIN 14 (ATHMP14); (ATATX1)	0	0	0.471388	0	0	0.0416204	0.16502	-0.43666	-0.13913	0.0136441	-0.0380849	-0.0112518	0.00682206	-0.0190424	0.0151843
AT1G66270	BGLU21 encodes a beta-glucosidase that has a high level of activity against the naturally occuring secondary metabolite scopolin. Recombinant BGLU21 produced in insect cells shows lower levels of activity using the structurally similar substrates esculin (33%) and 4-MU-glucoside (9%). BGLU21 is glycosylated in planta and has a C-terminal ER retention signal. Transcript analysis as well as protein…	0	0	-3.74629	0	0	-0.330772	-0.74127	-1.47778	-1.25733	-0.0612894	-0.12889	-0.101683	-0.0306447	-0.064445	-0.216228
AT1G66280	Glycosyl hydrolase superfamily protein;(source:Araport11) protein_coding (BGLU22) (BGLU22)	0	0	-0.432455	0	0	-0.0381828	0.04932	-0.36901	-0.75899	0.00407786	-0.0321845	-0.0613814	0.00203893	-0.0160923	-0.0497821
AT1G66530	Arginyl-tRNA synthetase, class Ic;(source:Araport11) protein_coding	0	0	0	0	0	0	2.86823	2.82641	2.77056	0.23715	0.246516	0.224062	0.118575	0.123258	0.112031
AT1G66580	senescence associated gene 24;(source:Araport11) protein_coding SENESCENCE ASSOCIATED GENE 24 (SAG24) RIBOSOMAL PROTEIN L10 C (RPL10C);SENESCENCE ASSOCIATED GENE 24 (SAG24)	0	0	0	0	0	0	-0.74664	-0.3506	0.1208	-0.0617334	-0.0305789	0.00976939	-0.0308667	-0.0152894	0.0048847
AT1G66670	One of several nuclear-encoded ClpPs (caseinolytic protease). Contains a highly conserved catalytic triad of Ser-type proteases (Ser-His-Asp). The name reflects nomenclature described in Adam et. al (2001). protein_coding CLP PROTEASE PROTEOLYTIC SUBUNIT 3 (CLPP3) CLP PROTEASE PROTEOLYTIC SUBUNIT 3 (CLPP3); (NCLPP3)	0	0	0	0	0	0	-2.96958	0.51121	0.44618	-0.24553	0.044587	0.0360837	-0.122765	0.0222935	0.0180418
AT1G66680	unknown function protein_coding (AR401) (AR401)	0	0	1.59854	0	0	0.14114	-0.09188	0.17753	0.29645	-0.00759679	0.0154839	0.0239746	-0.00379839	0.00774196	0.0825574
AT1G66800	Its expression is enriched in non-root hair cells (compared to root hair cells) and this enrichment is associated with increase in the transcription-associated mark trimethylation of H3 lysine 4 (H3K4me3) and decrease in the Polycomb silencing-associated mark trimethylation of H3 lysine 27 (H3K27me3) in non-root hair cells relative to root-hair cells. Protein sequence is similar to Eucalyptus gun…	0	0	0	0	0	0	0.25772	0.47999	0.26744	0.0213087	0.0418641	0.0216285	0.0106544	0.020932	0.0108143
AT1G67090	Encodes a member of the Rubisco small subunit (RBCS) multigene family: RBCS1A (At1g67090), RBCS1B (At5g38430), RBCS2B (At5g38420), and RBCS3B (At5g38410). Functions to yield sufficient Rubisco content for leaf photosynthetic capacity. protein_coding RIBULOSE BISPHOSPHATE CARBOXYLASE SMALL CHAIN 1A (RBCS1A) RIBULOSE BISPHOSPHATE CARBOXYLASE SMALL CHAIN 1A (RBCS1A)	0	0	0	0	0	0	0.15631	1.32214	0.31134	0.012924	0.115315	0.0251788	0.00646198	0.0576576	0.0125894
AT1G67230	Encodes a nuclear coiled-coil protein related to the carrot peripheral nuclear protein NMCP1 that is involved in the determination of plant nuclear structure. Member of a small gene family in Arabidopsis containing 4 proteins (LNC1-4 or CRWN 1-4) with redundant functions in protection from oxidative damage, control of nuclear morphology and degradation of ABI5. protein_coding LITTLE NUCLEI1 (LINC…	0	0	0	0	0	0	-2.02531	-2.27546	-2.1224	-0.167456	-0.198463	-0.171644	-0.0837279	-0.0992313	-0.0858218
AT1G67330	Arabinogalactan methylesterase,involved in arabinogalactan glucuronic acid methylation. protein_coding (AGM2) (AGM2)	0	0	3.79735	0	0	0.33528	0.06099	0.18386	0.04844	0.00504275	0.016036	0.00391746	0.00252138	0.00801801	0.169599
AT1G67350	NADH-ubiquinone oxidoreductase;(source:Araport11) protein_coding	0	0	0	0	0	0	0.83365	-0.4427	-0.55458	0.0689275	-0.0386117	-0.0448502	0.0344638	-0.0193058	-0.0224251
AT1G67430	Ribosomal protein L22p/L17e family protein;(source:Araport11) protein_coding	0	0	0	0	0	0	-0.79709	0.07979	0.1313	-0.0659047	0.00695917	0.0106186	-0.0329523	0.00347959	0.00530928
AT1G67680	SRP72 RNA-binding domain-containing protein;(source:Araport11) protein_coding	0	0	0	0	0	0	-1.05946	-0.48954	-0.05946	-0.0875978	-0.042697	-0.00480868	-0.0437989	-0.0213485	-0.00240434
AT1G67730	Encodes one of the two Arabidopsis homologues to YBR159w encoding a S. cerevisiae beta-ketoacyl reductase (KCR), which catalyzes the first reduction during VLCFA (very long chain fatty acids, >18 carbon) elongation: KCR1 (At1g67730), KCR2 (At1g24470). Complementation of the yeast ybr159Delta mutant demonstrated that the two KCR proteins are divergent and that only AtKCR1 can restore heterologous …	1.58367	0.867277	1.67771	0.114718	0.0662703	0.14813	2.01173	1.23986	1.53763	0.166333	0.108139	0.124352	0.140526	0.0872046	0.136241
AT1G67930	Golgi transport complex protein-like protein;(source:Araport11) protein_coding CONSERVED OLIGOMERIC GOLGI COMPLEX 5 (COG5) CONSERVED OLIGOMERIC GOLGI COMPLEX 5 (COG5)	0	0	5.3626	0	0	0.473482	0.01684	0.33933	0.26184	0.00139236	0.0295959	0.0211756	0.000696179	0.0147979	0.247329
AT1G68100	member of IAA-alanine resistance protein 1 protein_coding IAA-ALANINE RESISTANT 1 (IAR1) IAA-ALANINE RESISTANT 1 (IAR1)	0	0	4.02445	0	0	0.355332	0	0	2.19328	0	0	0.177376	0	0	0.266354
AT1G68300	Adenine nucleotide alpha hydrolases-like superfamily protein;(source:Araport11) protein_coding	0	0	7.33455	0	0	0.647592	0.02638	0.57278	0.38157	0.00218114	0.0499571	0.0308585	0.00109057	0.0249785	0.339225
AT1G68370	DnaJ-like protein with homology to coiled coils found in cytoskeleton-interacting proteins. protein_coding ALTERED RESPONSE TO GRAVITY 1 (ARG1) ALTERED RESPONSE TO GRAVITY 1 (ARG1)	0	0	1.89625	0	0	0.167426	0	0	0	0	0	0	0	0	0.0837129
AT1G68650	Member of the UPF0016 family of membrane proteins, belongs to the conserved group of Mn/Ca transporters. Might act to fine tune Mn allocation into the endoplasmic reticulum of specific cell types. protein_coding PHOTOSYNTHESIS-AFFECTED MUTANT 71 LIKE 5 (PML5) PHOTOSYNTHESIS-AFFECTED MUTANT 71 LIKE 5 (PML5)	0	0	0	0	0	0	0	0	0.72131	0	0	0.0583341	0	0	0.0291671
AT1G68680	SH3/FCH domain protein;(source:Araport11) protein_coding	0	0	0	0	0	0	0	0	0	0	0	0	0	0	0
AT1G69200	Encodes a fructokinase-like protein (AT3G54090/FLN1, AT1G69200/FLN2), a member of the pfkB-carbohydrate kinase family. FLN1 and FLN2 are potential plastidial thioredoxin z (TRX z) targets. Mutants display mutant chloroplast development, general plant growth and development defects and defects in PEP-dependent transcription. The mRNA is cell-to-cell mobile. protein_coding FRUCTOKINASE-LIKE 2 (FLN2…	0	0	0	0	0	0	0	0	0	0	0	0	0	0	0
AT1G69340	appr-1-p processing enzyme family protein;(source:Araport11) protein_coding	0	0	0	0	0	0	0	0	0	0	0	0	0	0	0
AT1G69410	Encodes eIF5A-2, a putative eukaryotic translation initiation factor. There are three eIF5A coding genes in Arabidopsis: eIF5A-1/At1g13950, eIF5A-2/At1g26630 and eIF5A-3/At1g69410. protein_coding EUKARYOTIC ELONGATION FACTOR 5A-3 (ELF5A-3) EUKARYOTIC ELONGATION FACTOR 5A-3 (ATELF5A-3);EUKARYOTIC ELONGATION FACTOR 5A-3 (ELF5A-3)	0.0711917	0.691937	-0.285905	0.00515699	0.0528722	-0.0252435	-2.70303	0.48422	0.37721	-0.223491	0.042233	0.0305059	-0.109167	0.0475526	0.00263122
AT1G69460	emp24/gp25L/p24 family/GOLD family protein;(source:Araport11) protein_coding	0.664536	-0.15313	0	0.0481377	-0.0117009	0	3.16772	3.48812	4.41625	0.261912	0.304229	0.357153	0.155025	0.146264	0.178576
AT1G69620	putative 60S ribosomal protein L34 The mRNA is cell-to-cell mobile. protein_coding RIBOSOMAL PROTEIN L34 (RPL34) RIBOSOMAL PROTEIN L34 (RPL34)	0	0	0	0	0	0	-0.21736	-0.25933	-0.05657	-0.0179717	-0.0226184	-0.00457495	-0.00898584	-0.0113092	-0.00228748
AT1G69740	Encodes a putative 5-aminolevulinate dehydratase involved in chlorophyll biosynthesis. protein_coding (HEMB1) (HEMB1);5-AMINOLEVULINIC ACID DEHYDRATASE 1 (ALAD1)	0	0	0	0	0	0	-0.56739	0.50789	0.26965	-0.0469127	0.0442975	0.0218073	-0.0234564	0.0221487	0.0109036
AT1G69830	Encodes a plastid-localized &#945;-amylase. Expression is reduced in the SEX4 mutant. Loss of function mutations show normal diurnal pattern of starch accumulation/degradation. Expression follows circadian rhythms. protein_coding ALPHA-AMYLASE-LIKE 3 (AMY3) ALPHA-AMYLASE-LIKE 3 (AMY3);ALPHA-AMYLASE-LIKE 3 (ATAMY3)	0.200371	0.591234	0	0.0145145	0.0451773	0	-0.00918	1.51364	1.43461	-0.000759017	0.132018	0.11602	0.00687772	0.0885974	0.0580102
AT1G69960	type 2A serine/threonine protein phosphatase (PP2A) mRNA, positive regulators of SPCH and thus stomatal production. protein_coding SERINE/THREONINE PROTEIN PHOSPHATASE 2A (PP2A) SERINE/THREONINE PROTEIN PHOSPHATASE 2A (PP2A)	0	0	0.50505	0	0	0.0445925	0	0	0	0	0	0	0	0	0.0222962
AT1G70290	Encodes an enzyme putatively involved in trehalose biosynthesis. Though the protein has both trehalose-6-phosphate synthase (TPS)-like and trehalose-6-phosphate phosphatase (TPP)-like domains, neither activity has been detected in enzymatic assays nor has the protein been able to complement yeast TPS or TPP mutants. protein_coding TREHALOSE-6-PHOSPHATASE SYNTHASE S8 (TPS8) (ATTPS8); (ATTPSC);TREH…	0	0	0	0	0	0	0	0	0	0	0	0	0	0	0
AT1G70310	Spermidine synthase. protein_coding SPERMIDINE SYNTHASE 2 (SPDS2) SPERMIDINE SYNTHASE 2 (SPDS2)	0	0	0	0	0	0	0	2.56987	0	0	0.224141	0	0	0.11207	0
AT1G70320	encodes a ubiquitin-protein ligase-like protein containing a HECT domain. There are six other HECT-domain UPLs in Arabidopsis. protein_coding UBIQUITIN-PROTEIN LIGASE 2 (UPL2) UBIQUITIN-PROTEIN LIGASE 2 (UPL2)	-0.178207	-0.234639	3.96349	-0.012909	-0.0179292	0.34995	0	0	2.98926	0	0	0.241749	-0.00645449	-0.0089646	0.295849
AT1G70410	Encodes a putative beta-carbonic anhydrase betaCA4. Together with betaCA1 (At3g01500) regulates CO2-controlled stomatal movements in guard cells, as well as attenuates immunity. Differential CA gene expression in response to changing atmospheric CO2 conditions contribute to altered disease resistance levels. protein_coding BETA CARBONIC ANHYDRASE 4 (BCA4) BETA CARBONIC ANHYDRASE 4 (BCA4);BETA CAR…	0	0	-0.251535	0	0	-0.0222089	0.48266	0.4534	0.5835	0.0399071	0.0395449	0.0471891	0.0199535	0.0197725	0.0124901
AT1G70580	Encodes a protein with glyoxylate aminotransferase activity. It can act on a number of different small substrates and amino acids in vitro. protein_coding ALANINE-2-OXOGLUTARATE AMINOTRANSFERASE 2 (AOAT2) GLUTAMATE:GLYOXYLATE AMINOTRANSFERASE 2 (GGT2);ALANINE-2-OXOGLUTARATE AMINOTRANSFERASE 2 (AOAT2)	0	0	0.145047	0	0	0.0128067	0	0	0	0	0	0	0	0	0.00640333
AT1G70600	Ribosomal protein L18e/L15 superfamily protein;(source:Araport11) protein_coding	0	0	-1.27762	0	0	-0.112805	0	0	3.78975	0	0	0.306486	0	0	0.0968407
AT1G70660	MMZ2/UEV1B encodes a protein that may play a role in DNA damage responses and error-free post-replicative DNA repair by participating in lysine-63-based polyubiquitination reactions. UEV1A can form diubiquitin and triubiquitin chains in combination with UBC13A/UBC35 in vitro. It can also functionally complement an mms2 mutation in budding yeast, both by increasing mms2 mutant viability in the pre…	0	0	0	0	0	0	0	0	2.71473	0	0	0.219547	0	0	0.109773
AT1G70670	The gene encodes a stress-responsive and OB-associated non-seed caleosin-like protein. It plays a negative regulator role in ABA signaling. protein_coding CALEOSIN 4 (CLO4) PEROXYGENASE 4 (PXG4);ARABIDOPSIS THALIANA CALEOSIN 4 (AtCLO4);CALEOSIN 4 (CLO4)	0	0	0	0	0	0	0	2.83769	0	0	0.247499	0	0	0.12375	0
AT1G70730	Encodes a cytosolic phosphoglucomutase (PGM). Two Arabidopsis PGM proteins (AT1G70730/PGM2 and AT1G23190/PGM3) have high sequence similarities and redundant functions. Mature plants possessing a single cPGM allele had a major reduction in cPGM activity. Whereas pgm2 and pgm3 single mutants are undistinguishable from the wild type, loss of both PGM2 and PGM3 severely impairs male and female gameto…	0.66914	0.806935	0.55797	0.0484713	0.0616595	0.049265	0.30754	0.98911	0.86706	0.0254279	0.0862688	0.0701213	0.0369496	0.0739641	0.0596931
AT1G70770	Involved in cell wall modifications resulting in resistance to the biotroph Hpa. protein_coding	0	0	1.11164	0	0	0.0981504	0.83719	0.67204	0.14911	0.0692202	0.0586144	0.0120589	0.0346101	0.0293072	0.0551046
AT1G70830	MLP-like protein 28;(source:Araport11) protein_coding MLP-LIKE PROTEIN 28 (MLP28) MLP-LIKE PROTEIN 28 (MLP28)	0	0	0	0	0	0	3.3714	0	3.94888	0.278753	0	0.319356	0.139376	0	0.159678
AT1G70840	MLP-like protein 31;(source:Araport11) protein_coding MLP-LIKE PROTEIN 31 (MLP31) MLP-LIKE PROTEIN 31 (MLP31)	0	0	0	0	0	0	0	0	0	0	0	0	0	0	0
AT1G70850	MLP-like protein 34;(source:Araport11) protein_coding MLP-LIKE PROTEIN 34 (MLP34) MLP-LIKE PROTEIN 34 (MLP34)	0	0	1.26519	0	0	0.111708	-0.33133	-0.48365	-0.34418	-0.0273949	-0.0421833	-0.0278347	-0.0136974	-0.0210916	0.0419364
AT1G70940	A regulator of auxin efflux and involved in differential growth. PIN3 is expressed in gravity-sensing tissues, with PIN3 protein accumulating predominantly at the lateral cell surface. PIN3 localizes to the plasma membrane and to vesicles. In roots, PIN3 is expressed without pronounced polarity in tiers two and three of the columella cells, at the basal side of vascular cells, and to the lateral …	0	0	0	0	0	0	1.32364	1.68003	3.41998	0.109441	0.14653	0.276582	0.0547203	0.073265	0.138291
AT1G71090	Auxin efflux carrier family protein;(source:Araport11) protein_coding PIN-LIKES 2 (PILS2) PIN-LIKES 2 (PILS2)	13.8049	4.7185	0	1	0.360549	0	12.0946	1.89269	1.88843	1	0.165078	0.152722	1	0.262814	0.076361
AT1G71220	Encodes UDP-glucose:glycoprotein glucosyltransferase. Non-receptor component required for EFR-mediated immunity. Mutants show de-repressed anthocyanin accumulation in the presence of elf18, and EFR accumulation and signalling. protein_coding EMS-MUTAGENIZED BRI1 SUPPRESSOR 1 (EBS1) EMS-MUTAGENIZED BRI1 SUPPRESSOR 1 (EBS1)	0	0	0.839268	0	0	0.0741017	-0.58389	-0.3131	-0.78215	-0.048277	-0.0273082	-0.0632544	-0.0241385	-0.0136541	0.00542367
AT1G71270	Encodes a homolog of the yeast Vps52p/SAC2. Involved in pollen tube germination and growth. Located in multiple endomembrane organelles including the golgi. The yeast protein has been shown to be located at the late Golgi and to function in a complex involved in retrograde trafficking of vesicles between the early endosomal compartment and the trans-Golgi network. protein_coding POKY POLLEN TUBE …	0	0	1.36714	0	0	0.120709	0	0	0	0	0	0	0	0	0.0603545
AT1G71410	One of two paralogs in Arabidopsis.SCYL2B is a membrane localized protein that interacts with components of clathrin-mediated vesicle trafficking pathways. Loss of both SCYL2B and .SCYL2A results in severe growth defects. protein_coding (SCYL2B) (SCYL2B)	0	0	0	0	0	0	0	0	2.36858	0	0	0.191553	0	0	0.0957764
AT1G71500	Encodes PSB33, a protein conserved in the plastid lineage. PSB33 is associated with the chloroplast thylakoid membrane and provides stability to Photosystem II. The mRNA is cell-to-cell mobile. protein_coding PHOTOSYSTEM B PROTEIN 33 (PSB33) LIGHT-HARVESTING-LIKE 8 (LIL8);PHOTOSYSTEM B PROTEIN 33 (PSB33)	0	0	0	0	0	0	-0.42296	0.84696	0.8885	-0.034971	0.0738707	0.0718552	-0.0174855	0.0369353	0.0359276
AT1G71697	Encodes choline kinase. mRNA levels are increased in response to wounding. The mRNA is cell-to-cell mobile. protein_coding CHOLINE KINASE 1 (CK1) CHOLINE KINASE 1 (ATCK1);CHOLINE KINASE (CK);CHOLINE KINASE 1 (CK1);CHOLINE/ETHANOLAMINE KINASE 1 (CEK1)	0	0	0.966003	0	0	0.0852916	0	0	2.61018	0	0	0.211092	0	0	0.148192
AT1G71780	WD repeat protein;(source:Araport11) protein_coding	0	0	0	0	0	0	0.3885	-0.5438	0.47233	0.0321218	-0.0474295	0.0381985	0.0160609	-0.0237147	0.0190992
AT1G71810	Protein kinase superfamily protein;(source:Araport11) protein_coding	0	0	0	0	0	0	0	0	0	0	0	0	0	0	0
AT1G71820	Encodes a member of the exocyst complex gene family. The exocyst is a protein complex involved in tethering vesicles to the plasma membrane during regulated or polarized secretion. protein_coding (SEC6) (SEC6)	0	0	1.10094	0	0	0.0972058	0	0	0	0	0	0	0	0	0.0486029
AT1G71840	transducin family protein / WD-40 repeat family protein;(source:Araport11) protein_coding	0	0	1.33554	0	0	0.117919	0	0	0	0	0	0	0	0	0.0589596
AT1G71860	Encodes a protein with tyrosine phosphatase activity that is downregulated in response to cold and upregulated in response to salt stress. protein_coding PROTEIN TYROSINE PHOSPHATASE 1 (PTP1) (ATPTP1);PROTEIN TYROSINE PHOSPHATASE 1 (PTP1)	5.414	5.83275	-0.22099	0.39218	0.445692	-0.0195119	0	2.701	0	0	0.235578	0	0.19609	0.340635	-0.00975595
AT1G72150	novel cell-plate-associated protein that is related in sequence to proteins involved in membrane trafficking in other eukaryotes The mRNA is cell-to-cell mobile. protein_coding PATELLIN 1 (PATL1) PATELLIN 1 (PATL1)	0	0	-0.458342	0	0	-0.0404685	-0.0434	-0.21086	-0.24366	-0.00358838	-0.0183909	-0.0197054	-0.00179419	-0.00919546	-0.030087
AT1G72160	Sec14p-like phosphatidylinositol transfer family protein;(source:Araport11) protein_coding (PATL3) (PATL3)	0	0	1.13534	0	0	0.100243	-0.37852	-0.52257	-0.46475	-0.0312966	-0.0455778	-0.0375855	-0.0156483	-0.0227889	0.0313288
AT1G72170	MICOS complex subunit, putative (DUF543);(source:Araport11) protein_coding	0	0	0	0	0	0	0	0	2.66214	0	0	0.215294	0	0	0.107647
AT1G72175	E3 ubiquitin-protein ligase RNF170-like protein (DUF 1232);(source:Araport11) protein_coding	0	0	5.29155	0	0	0.467208	0	0	0	0	0	0	0	0	0.233604
AT1G72370	acidic protein associated to 40S ribosomal subunit of ribosomes. Involved in polysome formation during active protein synthesis. Expressed in actively growing tissue. protein_coding 40S RIBOSOMAL PROTEIN SA (P40) (RP40); (RPSAA); (AP40);40S RIBOSOMAL PROTEIN SA (P40)	0	0	-0.0693659	0	0	-0.00612455	0.16535	0.13456	0.206	0.0136714	0.0117361	0.0166597	0.0068357	0.00586807	0.00526759
AT1G72550	tRNA synthetase beta subunit family protein;(source:Araport11) protein_coding	0.406952	0.744235	0.55828	0.0294788	0.0568684	0.0492924	0.01793	-0.22329	0.02374	0.00148248	-0.019475	0.00191991	0.0154807	0.0186967	0.0256061
AT1G72680	cinnamyl-alcohol dehydrogenase;(source:Araport11) protein_coding CINNAMYL-ALCOHOL DEHYDROGENASE (CAD1) CINNAMYL-ALCOHOL DEHYDROGENASE (CAD1);CINNAMYL ALCOHOL DEHYDROGENASE 1 (ATCAD1)	4.83653	5.50155	-0.77975	0.350349	0.420383	-0.0688467	0	0	0	0	0	0	0.175175	0.210192	-0.0344233
AT1G72730	DEA(D/H)-box RNA helicase family protein;(source:Araport11) protein_coding	0	0	4.68328	0	0	0.413502	0.1295	-0.25716	0.0323	0.0107073	-0.0224291	0.00261218	0.00535363	-0.0112146	0.208057
AT1G72750	translocase inner membrane subunit 23-2;(source:Araport11) protein_coding TRANSLOCASE INNER MEMBRANE SUBUNIT 23-2 (TIM23-2) TRANSLOCASE INNER MEMBRANE SUBUNIT 23-2 (ATTIM23-2);TRANSLOCASE INNER MEMBRANE SUBUNIT 23-2 (TIM23-2)	0	0	-0.845519	0	0	-0.0746537	0	0	0	0	0	0	0	0	-0.0373268
AT1G72810	Pyridoxal-5-phosphate-dependent enzyme family protein;(source:Araport11) protein_coding THREONINE SYNTHASE 2 (TSY) THREONINE SYNTHASE 2 (TSY)	0	0	0	0	0	0	0	0	0	0	0	0	0	0	0
AT1G72960	Root hair defective 3 GTP-binding protein (RHD3);(source:Araport11) protein_coding	0	0	0	0	0	0	0	0	0	0	0	0	0	0	0
AT1G73110	P-loop containing nucleoside triphosphate hydrolases superfamily protein;(source:Araport11) protein_coding	0	0	0	0	0	0	0	0	2.03792	0	0	0.164812	0	0	0.0824058
AT1G73180	Eukaryotic translation initiation factor eIF2A family protein;(source:Araport11) protein_coding	0.202383	0.278992	0.635285	0.0146602	0.0213183	0.0560914	4.82058	4.81494	4.82112	0.398573	0.419952	0.389896	0.206617	0.220635	0.222994
AT1G73240	nucleoporin protein Ndc1-Nup protein;(source:Araport11) protein_coding	0	0	0	0	0	0	2.18192	0	0	0.180405	0	0	0.0902023	0	0
AT1G73250	encodes a bifunctional 3, 5-epimerase-4-reductase in L-fucose synthesis and converts GDP-D-mannose to GDP-L-fucose in vitro along with MUR1 (GDP-D-mannose 4,6-dehydratase). It is expressed in all tissues examined, but most abundantly in roots and flowers. protein_coding GDP-4-KETO-6-DEOXYMANNOSE-3,5-EPIMERASE-4-REDUCTASE 1 (GER1) GDP-4-KETO-6-DEOXYMANNOSE-3,5-EPIMERASE-4-REDUCTASE 1 (GER1);ACTIVA…	0	0	-0.0960315	0	0	-0.00847893	0	0	0	0	0	0	0	0	-0.00423947
AT1G73300	serine carboxypeptidase-like 2;(source:Araport11) protein_coding SERINE CARBOXYPEPTIDASE-LIKE 2 (scpl2) SERINE CARBOXYPEPTIDASE-LIKE 2 (scpl2)	0	0	1.2403	0	0	0.10951	0	0	0	0	0	0	0	0	0.0547549
AT1G73600	Encodes a S-adenosyl-L-methionine-dependent phosphoethanolamine N-methyltransferase whose expression is responsive to both phosphate (Pi) and phosphite (Phi) in roots. It catalyzes the three sequential P-base methylation of phosphoethanolamine to phosphocholine. Homologous biochemical function to NMT1 (At3g18000). Double mutants of NMT1 and NMT3 are defective in leaf, root, flower, seed, and poll…	0	0	0	0	0	0	0	0	0	0	0	0	0	0	0
AT1G74020	Encodes AtSS-2 strictosidine synthase. protein_coding STRICTOSIDINE SYNTHASE 2 (SS2) STRICTOSIDINE SYNTHASE 2 (SS2)	0	0	-0.357054	0	0	-0.0315254	-0.14263	-0.41617	-0.55543	-0.0117929	-0.0362978	-0.044919	-0.00589644	-0.0181489	-0.0382222
AT1G74030	Encodes the plastid-localized phosphoenolpyruvate enolase. Mutant plants have abnormal trichomes, defects in fatty acid metabolism. protein_coding ENOLASE 1 (ENO1) ENOLASE 1 (ENO1)	0	0	0	0	0	0	-0.78823	0.22417	-0.34048	-0.0651721	0.0195518	-0.0275355	-0.0325861	0.0097759	-0.0137677
AT1G74060	Ribosomal protein L6 family protein;(source:Araport11) protein_coding	0	0	0.98579	0	0	0.0870386	-0.84051	-0.06018	-0.09002	-0.0694947	-0.00524882	-0.00728014	-0.0347474	-0.00262441	0.0398792
AT1G74090	encodes a desulfoglucosinolate sulfotransferase, involved in the final step of glucosinolate core structure biosynthesis. Has a broad-substrate specificity with preference with methionine-derived desulfoglucosinolates. protein_coding DESULFO-GLUCOSINOLATE SULFOTRANSFERASE 18 (SOT18) DESULFO-GLUCOSINOLATE SULFOTRANSFERASE 18 (SOT18);ARABIDOPSIS SULFOTRANSFERASE 5B (ATST5B);DESULFO-GLUCOSINOLATE SU…	0	0	0	0	0	0	0	0	0	0	0	0	0	0	0
AT1G74100	encodes a desulfoglucosinolate sulfotransferase, involved in the final step of glucosinolate core structure biosynthesis. Has a broad-substrate specificity with different desulfoglucosinolates, the best substrate is indole-3-methyl-dsGS, followed by benzyl-dsGS. Expression was induced by wounding, jasmonate and ethylene stimulates. protein_coding SULFOTRANSFERASE 16 (SOT16) SULFOTRANSFERASE 16 (S…	0.641236	2.05443	-0.311577	0.0464499	0.156983	-0.0275102	0	0	0	0	0	0	0.023225	0.0784916	-0.0137551
AT1G74260	Encodes formylglycinamidine ribonucleotide synthase an enzyme involved in de novo purine biosynthesis. PUR4 is localizes to the chloroplast and mitochondria. Loss of PUR4 function affects male but not female gametophyte development. protein_coding PURINE BIOSYNTHESIS 4 (PUR4) PURINE BIOSYNTHESIS 4 (PUR4)	0	0	0	0	0	0	0	0	1.62858	0	0	0.131707	0	0	0.0658536
AT1G74380	xyloglucan xylosyltransferase 5;(source:Araport11) protein_coding XYLOGLUCAN XYLOSYLTRANSFERASE 5 (XXT5) XYLOGLUCAN XYLOSYLTRANSFERASE 5 (XXT5)	0	0	4.5017	0	0	0.39747	0	0	0	0	0	0	0	0	0.198735
AT1G74470	Encodes for a multifunctional protein with geranylgeranyl reductase activity shown to catalyze the reduction of prenylated geranylgeranyl-chlorophyll a to phytyl-chlorophyll a (chlorophyll a) and free geranylgeranyl pyrophosphate to phytyl pyrophosphate. The mRNA is cell-to-cell mobile. protein_coding	0	0	-0.339042	0	0	-0.0299351	0.06404	0.96001	0.92788	0.00529493	0.0837308	0.0750399	0.00264746	0.0418654	0.0225524
AT1G74690	Encodes a microtubule-associated protein.Member of IQ67 (CaM binding) domain containing family. protein_coding IQ-DOMAIN 31 (IQD31) IQ-DOMAIN 31 (IQD31)	0	0	0	0	0	0	0	0	1.88048	0	0	0.152079	0	0	0.0760395
AT1G74720	Encodes a putative transmembrane protein carrying four C(2) domains, suggesting that QKY may function in membrane trafficking in a Ca(2+)-dependent fashion. Mutant analysis shows that this gene is involved in organ development. protein_coding QUIRKY (QKY) MULTIPLE C2 DOMAIN AND TRANSMEMBRANE REGION PROTEIN 15 (MCTP15);QUIRKY (QKY)	0	0	0	0	0	0	0	0	0	0	0	0	0	0	0
AT1G74730	Encodes a grana core localized protein, is homologous to RIG1. Mutant plants have reduced NPQ, affected organization of light-havesting complex II and an enhanced grana stacking. protein_coding (RIQ2) (RIQ2)	0	0	0	0	0	0	0	0	1.08228	0	0	0.0875266	0	0	0.0437633
AT1G74910	KONJAC1 is imilar to sugar pyrophosphorylases but has an insertion of 2 AA in the pyrophosphorylase consensus motif that is highly conserved in GMPPs. It lacks GDP-mannose pyrophosphorylase activity but can simulate the GDP-mannose pyrophosphorylase activity of VTC1. protein_coding KONJAC 1 (KJC1) KONJAC 1 (KJC1)	0	0	-0.227401	0	0	-0.0200779	0.00677	-0.2234	-0.09401	0.000559754	-0.0194846	-0.00760282	0.000279877	-0.00974232	-0.0138404
AT1G74920	ALDH10A8 encodes a protein that has not been functionally characterized, but it is similar to an Arabidopsis protein that has betaine aldehyde dehydrogenase and aminoaldehyde dehydrogenase activity. ALDH10A8 localizes to leucoplasts. aldh10a8 mutant plants are more susceptible to NaCl and dehydration stress. protein_coding ALDEHYDE DEHYDROGENASE 10A8 (ALDH10A8) ALDEHYDE DEHYDROGENASE 10A8 (ALDH10…	0	0	2.04899	0	0	0.180912	2.05735	2.62729	2.68586	0.170105	0.229149	0.217212	0.0850525	0.114574	0.199062
AT1G74960	Encodes a plastidic beta-ketoacyl-ACP synthase II, involved in fatty acid elongation from 16:0-ACP to 18:0-ACP. Homozygous knock-out mutants are embryo lethal, indicating early embryo development is sensitive to elevated 16:0. protein_coding FATTY ACID BIOSYNTHESIS 1 (FAB1) BETA-KETOACYL-ACP SYNTHETASE 2 (KAS2);FATTY ACID BIOSYNTHESIS 1 (FAB1)	0	0	0.568405	0	0	0.0501864	-0.02396	-0.61178	-0.81959	-0.00198105	-0.0533586	-0.0662823	-0.000990526	-0.0266793	-0.00804795
AT1G75130	member of CYP721A protein_coding CYTOCHROME P450, FAMILY 721, SUBFAMILY A, POLYPEPTIDE 1 (CYP721A1) CYTOCHROME P450, FAMILY 721, SUBFAMILY A, POLYPEPTIDE 1 (CYP721A1)	0	0	4.40889	0	0	0.389275	0	0	1.83441	0	0	0.148353	0	0	0.268814
AT1G75170	Sec14p-like phosphatidylinositol transfer family protein;(source:Araport11) protein_coding	0	0	0	0	0	0	0	0	0	0	0	0	0	0	0
AT1G75220	Encodes a vacuolar glucose exporter that is induced in response to factors that activate vacuolar glucose pools like darkness, heat stress and wounding and repressed during conditions that trigger glucose accumulation in the vacuole like cold stress and external sugar supply. protein_coding ERD6-LIKE 6 (ERDL6) (ATERDL6);ERD6-LIKE 6 (ERDL6)	0	0	0	0	0	0	0	0	1.49011	0	0	0.120509	0	0	0.0602544
AT1G75270	dehydroascorbate reductase 2;(source:Araport11) protein_coding DEHYDROASCORBATE REDUCTASE 2 (DHAR2) DEHYDROASCORBATE REDUCTASE 2 (DHAR2)	0	0	0	0	0	0	0	0	0	0	0	0	0	0	0
AT1G75330	ornithine carbamoyltransferase;(source:Araport11) protein_coding ORNITHINE CARBAMOYLTRANSFERASE (OTC) ORNITHINE CARBAMOYLTRANSFERASE (OTC)	0	0	0	0	0	0	0	0	0	0	0	0	0	0	0
AT1G75350	Ribosomal protein L31;(source:Araport11) protein_coding EMBRYO DEFECTIVE 2184 (emb2184) EMBRYO DEFECTIVE 2184 (emb2184)	0	0	0	0	0	0	0	0	0	0	0	0	0	0	0
AT1G75500	An Arabidopsis thaliana homolog of Medicago truncatula NODULIN21 (MtN21). The gene encodes a plant-specific, predicted integral membrane protein and is a member of the Plant-Drug/Metabolite Exporter (P-DME) family (Transporter Classification number: TC 2.A.7.3) and the nodulin MtN21-like transporter family. protein_coding WALLS ARE THIN 1 (WAT1) WALLS ARE THIN 1 (WAT1);USUALLY MULTIPLE ACIDS MOVE…	0	0	0	0	0	0	0	0	2.99638	0	0	0.242325	0	0	0.121162
AT1G75750	GA-responsive GAST1 protein homolog regulated by BR and GA antagonistically. Possibly involved in cell elongation based on expression data The mRNA is cell-to-cell mobile. protein_coding GAST1 PROTEIN HOMOLOG 1 (GASA1) GAST1 PROTEIN HOMOLOG 1 (GASA1)	0	0	-3.76718	0	0	-0.332616	0	0	0	0	0	0	0	0	-0.166308
AT1G75780	beta tubulin gene downregulated by phytochrome A (phyA)-mediated far-red light high-irradiance and the phytochrome B (phyB)-mediated red light high-irradiance responses protein_coding TUBULIN BETA-1 CHAIN (TUB1) TUBULIN BETA-1 CHAIN (TUB1)	0	0	-0.798484	0	0	-0.0705008	0.13544	0.41923	0.15627	0.0111984	0.0365647	0.0126379	0.0055992	0.0182823	-0.0289314
AT1G75840	Belongs to the plant-specific ROP group of Rho GTPases; localized to the plasma membrane of tips of root hairs; involved in polar growth control. The mRNA is cell-to-cell mobile. protein_coding RAC-LIKE GTP BINDING PROTEIN 5 (ARAC5) RAC-LIKE GTP BINDING PROTEIN 5 (ARAC5);RHO-LIKE GTP BINDING PROTEIN 4 (ATROP4);RHO-LIKE GTP BINDING PROTEIN 4 (ROP4);ARABIDOPSIS THALIANA GERANYLGERANYLATED PROTEIN 3…	0	0	0	0	0	0	0	0	0	0	0	0	0	0	0
AT1G75950	SKP1 is core component of the SCF family of E3 ubiquitin ligases and serves to tether the rest of the complex to an F-box protein, which provides specificity in binding to ubiquitin ligase substrate proteins. Predominately expressed from leptotene to pachytene. Negatively regulates recombination. Interacts with P0, a silencing suppressor protein encoded by poleroviruses by means of a conserved mi…	0.583493	0.7155	0	0.0422671	0.0546727	0	-0.26385	0.96648	0.0927	-0.0218155	0.0842951	0.00749688	0.0102258	0.0694839	0.00374844
AT1G75990	PAM domain (PCI/PINT associated module) protein;(source:Araport11) protein_coding	0.132513	-0.031872	6.19307	0.00959897	-0.0024354	0.546806	0.26107	0.25276	0.06589	0.0215857	0.0220454	0.00532869	0.0155923	0.00980499	0.276067
AT1G76010	Alba DNA/RNA-binding protein;(source:Araport11) protein_coding (ALBA1) (ATALBA1); (ALBA4); (ALBA1)	0	0	-2.44991	0	0	-0.216311	-1.61766	-1.63141	-1.80984	-0.133751	-0.142289	-0.146366	-0.0668754	-0.0711447	-0.181338
AT1G76030	One of three genes encoding the vacuolar ATP synthase subunit B1. This subunit was shown to interact with the gene product of hexokinase1 (ATHXK1). This interaction, however, is solely restricted to the nucleus. The protein binds to and co-localizes with F-actin, bundles F-actin to form higher-order structure, and stabilizes actin filaments in vitro. The mRNA is cell-to-cell mobile. protein_codin…	0	0	0.618129	0	0	0.0545766	-0.0237	-0.00138	-0.0973	-0.00195955	-0.000120362	-0.00786889	-0.000979777	-6.01809e-05	0.0233539
AT1G76090	Encodes S-adenosyl-methionine-sterol-C-methyltransferase, an enzyme in the sterol biosynthetic pathway. protein_coding STEROL METHYLTRANSFERASE 3 (SMT3) STEROL METHYLTRANSFERASE 3 (SMT3)	0	0	1.62622	0	0	0.143584	0.45402	0.0905	0.83485	0.0375391	0.00789329	0.0675164	0.0187695	0.00394664	0.10555
AT1G76160	SKU5 similar 5;(source:Araport11) protein_coding SKU5 SIMILAR 5 (sks5) SKU5 SIMILAR 5 (sks5)	0	0	0	0	0	0	0	0	1.76498	0	0	0.142738	0	0	0.0713691
AT1G76180	Encodes a dehydrin protein whose expression is induced early on in response to dehydration stress. This gene's expression to cold occurs in two waves, with early induction occurring within 1 h and secondary induction occurring 5 h after the beginning of cold stress. Expression is also induced in response to ABA but not in response to 2,4-D, BA, and GA3. ERD14 protein is capable of binding Ca2+, e…	0	0	0	0	0	0	-1.34364	-1.69957	-1.30395	-0.111094	-0.148234	-0.105454	-0.0555471	-0.0741171	-0.0527268
AT1G76200	NADH dehydrogenase ubiquinone 1 beta subcomplex subunit;(source:Araport11) protein_coding	0	0	0	0	0	0	0	0	-0.09552	0	0	-0.00772494	0	0	-0.00386247
AT1G76300	snRNP core protein SMD3;(source:Araport11) protein_coding SNRNP CORE PROTEIN SMD3 (SMD3A) SNRNP CORE PROTEIN SMD3 (SMD3A)	0	0	0	0	0	0	0	0	0	0	0	0	0	0	0
AT1G76390	Plant U-box type E3 ubiquitin ligase (PUB). protein_coding PLANT U-BOX 43 (PUB43) (ATPUB43);PLANT U-BOX 43 (PUB43)	0	0	0	0	0	0	0	0	0	0	0	0	0	0	0
AT1G76400	Ribophorin I;(source:Araport11) protein_coding OLIGOSACCHARYLTRANSFERASE 1B (OST1B) OLIGOSACCHARYLTRANSFERASE 1B (OST1B)	0	0	1.49607	0	0	0.132092	0.64391	1.04911	1.15009	0.0532395	0.0915019	0.0930106	0.0266198	0.045751	0.112552
AT1G76490	Encodes a 3-hydroxy-3-methylglutaryl coenzyme A reductase, which is involved in melavonate biosynthesis and performs the first committed step in isoprenoid biosynthesis. Expression is activated in dark in leaf tissue but not controlled by light in the root (confine The mRNA is cell-to-cell mobile. protein_coding HYDROXY METHYLGLUTARYL COA REDUCTASE 1 (HMG1) HYDROXY METHYLGLUTARYL COA REDUCTASE 1 …	0	0	5.68768	0	0	0.502184	4.74197	3.66635	4.7463	0.392074	0.319774	0.383845	0.196037	0.159887	0.443014
AT1G76520	Auxin efflux carrier family protein;(source:Araport11) protein_coding PIN-LIKES 3 (PILS3) PIN-LIKES 3 (PILS3)	4.53763	13.087	9.3914	0.328697	1	0.829198	1.72852	11.4654	3.04129	0.142917	1	0.245957	0.235807	1	0.537577
AT1G76550	Phosphofructokinase family protein. Target of miRNA sRNA6. protein_coding	0	0	-0.460459	0	0	-0.0406554	0.04481	0.20281	-0.1801	0.00370496	0.0176888	-0.0145651	0.00185248	0.00884441	-0.0276103
AT1G76670	Nucleotide-sugar transporter family protein;(source:Araport11) protein_coding UDP-RHA/UDP-GAL TRANSPORTER 1 (URGT1) UDP-RHA/UDP-GAL TRANSPORTER 1 (URGT1)	0	0	0	0	0	0	0	0	0.97197	0	0	0.0786056	0	0	0.0393028
AT1G76780	HSP20-like chaperones superfamily protein;(source:Araport11) protein_coding	0	0	0	0	0	0	0	0	0	0	0	0	0	0	0
AT1G76810	eukaryotic translation initiation factor 2 (eIF-2) family protein;(source:Araport11) protein_coding (EIF5B1) (EIF5B1)	0	0	0	0	0	0	-0.12517	0.24236	0.01052	-0.0103493	0.0211383	0.000850778	-0.00517463	0.0105692	0.000425389
AT1G76850	Encodes a member of the exocyst complex gene family. The exocyst is a protein complex involved in tethering vesicles to the plasma membrane during regulated or polarized secretion. The mRNA is cell-to-cell mobile. protein_coding EXOCYST COMPLEX COMPONENT SEC5 (SEC5A) EXOCYST COMPLEX COMPONENT SEC5 (SEC5A)	0	0	0.987399	0	0	0.0871806	0	0	0	0	0	0	0	0	0.0435903
AT1G77060	Phosphoenolpyruvate carboxylase family protein;(source:Araport11) protein_coding	0	0	0	0	0	0	0	0	2.90124	0	0	0.23463	0	0	0.117315
AT1G77120	Catalyzes the reduction of acetaldehyde using NADH as reductant. Requires zinc for activity. Dimer. Anaerobic response polypeptide (ANP). Fermentation. The protein undergoes thiolation following treatment with the oxidant tert-butylhydroperoxide. The mRNA is cell-to-cell mobile. protein_coding ALCOHOL DEHYDROGENASE 1 (ADH1) ALCOHOL DEHYDROGENASE 1 (ADH1); (ATADH1);ARABIDOPSIS THALIANA ALCOHOL DEH…	0	0	0	0	0	0	0	3.97232	4.57542	0	0.34646	0.370025	0	0.17323	0.185013
AT1G77140	A peripheral membrane protein that associates with microsomal membranes, likely to function in the transport of proteins to the vacuole. It is a member of Sec1p protein family. It may be involved in the regulation of vesicle fusion reactions through interaction with t-SNAREs at the Golgi trans face. protein_coding VACUOLAR PROTEIN SORTING 45 (VPS45) BFA-VISUALIZED ENDOCYTIC TRAFFICKING DEFECTIVE …	0	0	0	0	0	0	0	0	0	0	0	0	0	0	0
AT1G77330	similar to 1-aminocyclopropane-1-carboxylate oxidase GI:3386565 from (Sorghum bicolor) protein_coding ACC OXIDASE 5 (ACO5) ACC OXIDASE 5 (ACO5)	0	0	0.0831528	0	0	0.00734183	0	0	0	0	0	0	0	0	0.00367092
AT1G77550	tubulin-tyrosine ligase;(source:Araport11) protein_coding	0	0	5.06586	0	0	0.447281	0.15523	-0.18451	-0.24476	0.0128347	-0.0160927	-0.0197943	0.00641733	-0.00804635	0.213744
AT1G77590	Encodes major plastidic long chain acyl-CoA synthetase with a slight substrate preference of oleic acid over any of the other fatty acids. protein_coding LONG CHAIN ACYL-COA SYNTHETASE 9 (LACS9) LONG CHAIN ACYL-COA SYNTHETASE 9 (LACS9)	0.334936	0.229152	-0.319395	0.0242621	0.0175099	-0.0282004	0.4561	0.07022	0.05445	0.0377111	0.00612449	0.00440351	0.0309866	0.0118172	-0.0118985
AT1G77670	Pyridoxal phosphate (PLP)-dependent transferases superfamily protein;(source:Araport11) protein_coding	0.502441	0.766381	0	0.0363959	0.0585606	0	0	0	0	0	0	0	0.0181979	0.0292803	0
AT1G77760	Encodes the cytosolic minor isoform of nitrate reductase (NR). Involved in the first step of nitrate assimilation, it contributes about 15% of the nitrate reductase activity in shoots. Similar to molybdopterin oxidoreductases at the N-terminus, and to FAD/NAD-binding cytochrome reductases at the C-terminus. Cofactors: FAD, heme iron (cytochrome B-557), and molybdenum-pterin. protein_coding NITRAT…	0	0	3.48779	0	0	0.307949	0	0	0	0	0	0	0	0	0.153974
AT1G78050	phosphoglycerate/bisphosphoglycerate mutase;(source:Araport11) protein_coding PHOSPHOGLYCERATE/BISPHOSPHOGLYCERATE MUTASE (PGM) PHOSPHOGLYCERATE/BISPHOSPHOGLYCERATE MUTASE (PGM)	0	0	0	0	0	0	0	0	0	0	0	0	0	0	0
AT1G78150	N-lysine methyltransferase;(source:Araport11) protein_coding	0	0	0	0	0	0	0	0	0.16967	0	0	0.0137216	0	0	0.00686081
AT1G78260	RNA-binding (RRM/RBD/RNP motifs) family protein;(source:Araport11) protein_coding	0	0	-1.14437	0	0	-0.10104	0	0	0	0	0	0	0	0	-0.05052
AT1G78300	G-box binding factor GF14 omega encoding a 14-3-3 protein The mRNA is cell-to-cell mobile. protein_coding GENERAL REGULATORY FACTOR 2 (GRF2) GENERAL REGULATORY FACTOR 2 (GRF2); (GF14 OMEGA);14-3-3 PROTEIN G-BOX FACTOR14 OMEGA (14-3-3OMEGA)	0	0	1.71695	0	0	0.151595	-0.24715	-0.02588	-0.40637	-0.0204348	-0.00225722	-0.0328641	-0.0102174	-0.00112861	0.0593655
AT1G78340	Encodes glutathione transferase belonging to the tau class of GSTs. Naming convention according to Wagner et al. (2002). protein_coding GLUTATHIONE S-TRANSFERASE TAU 22 (GSTU22) GLUTATHIONE S-TRANSFERASE TAU 22 (GSTU22);GLUTATHIONE S-TRANSFERASE TAU 22 (ATGSTU22)	3.82226	4.69736	0.873828	0.276877	0.358934	0.0771532	0	0	0	0	0	0	0.138439	0.179467	0.0385766
AT1G78380	Encodes a glutathione transferase that is a member of Tau GST gene family. Expression is induced by drought stress, oxidative stress, and high doses of auxin and cytokinin. naming convention according to Wagner et al. (2002) The expression of this gene is upregulated by herbicide safeners such as benoxacor and fenclorim. protein_coding GLUTATHIONE S-TRANSFERASE TAU 19 (GSTU19) A. THALIANA GLUTATH…	0	0	6.54815	0	0	0.578157	0.61264	-0.33991	-0.40351	0.0506541	-0.0296465	-0.0326328	0.025327	-0.0148232	0.272762
AT1G78570	Encodes a UDP-L-Rhamnose synthase involved in the biosynthesis of rhamnose, a major monosaccharide component of pectin. Catalyzes the conversion of UDP-D-Glc to UDP-L-Rha. The dehydrogenase domain of RHM1 was shown to catalyze the conversion of UDP-D-Glc to the reaction intermediate UDP-4-keto-6-deoxy-D-Glc using recombinant protein assay but the activity of the full-length protein was not determ…	0	0	-0.458236	0	0	-0.0404591	0.26164	-0.02148	-0.04627	0.0216328	-0.00187346	-0.00374197	0.0108164	-0.000936728	-0.0221005
AT1G78850	curculin-like (mannose-binding) lectin family protein, low similarity to ser/thr protein kinase from Zea mays (GI:2598067); contains Pfam lectin (probable mannose binding) domain PF01453 but not the protein kinase domain of the Z. mays protein. Belongs to GNA domain lectin family. Enhances PAP26 function to facilitate Pi-scavenging by Pi-starved plants. protein_coding MANNOSE BINDING LECTIN1 (MBL…	0	0	0	0	0	0	0	0	0	0	0	0	0	0	0
AT1G78870	UBC35/UBC13A encodes a protein that may play a role in DNA damage responses and error-free post-replicative DNA repair by participating in lysine-63-based polyubiquitination reactions. UBC35/UBC13A can form diubiquitin and triubiquitin chains in combination with MMZ1,2,3,4/(UEV1A,B,C,D) in vitro. It can also functionally complement an mms2 ubc13 mutation in budding yeast by increasing the double …	0	0	0	0	0	0	0	0	0	0	0	0	0	0	0
AT1G78900	Encodes catalytic subunit A of the vacuolar ATP synthase. Mutants are devoid of vacuolar ATPase activity as subunit A is encoded only by this gene and show strong defects in male gametophyte development and in Golgi stack morphology. The mRNA is cell-to-cell mobile. protein_coding VACUOLAR ATP SYNTHASE SUBUNIT A (VHA-A) VACUOLAR ATP SYNTHASE SUBUNIT A (VHA-A)	0	0	-0.115794	0	0	-0.0102238	0.25842	0.37856	0.08891	0.0213666	0.0330175	0.00719037	0.0106833	0.0165087	-0.00151674
AT1G79010	Alpha-helical ferredoxin;(source:Araport11) protein_coding	0	0	0	0	0	0	0	0	4.19728	0	0	0.339444	0	0	0.169722
AT1G79040	Encodes for the 10 kDa PsbR subunit of photosystem II (PSII). This subunit appears to be involved in the stable assembly of PSII, particularly that of the oxygen-evolving complex subunit PsbP. Mutants defective in this gene have reduced amounts of subunits PsbP and PsbQ in PSII. In turn, assembly of PsbR is dependent on the presence of PsbJ. protein_coding PHOTOSYSTEM II SUBUNIT R (PSBR) PHOTOSYS…	0	0	0	0	0	0	0.11481	1.18916	0.99045	0.00949267	0.103717	0.0801001	0.00474634	0.0518585	0.0400501
AT1G79210	N-terminal nucleophile aminohydrolases (Ntn hydrolases) superfamily protein;(source:Araport11) protein_coding	0	0	0	0	0	0	0	0	3.09049	0	0	0.249936	0	0	0.124968
AT1G79230	encodes a sulfurtransferase/rhodaneses, which belongs to a group of enzymes widely distributed in all three phyla that catalyze the transfer of sulfur from a donor to a thiophilic acceptor substrate. The protein and transcript levels are NOT affected by senescence or exogenous cyanide, suggesting that sulfurtransferases are involved in cyanide detoxification. protein_coding MERCAPTOPYRUVATE SULFU…	0	0	0.143028	0	0	0.0126284	-0.2538	0.17829	-0.16299	-0.0209846	0.0155502	-0.0131814	-0.0104923	0.00777511	-0.000276496
AT1G79280	Encodes a 237-kDA protein with similarity to vertebrate Tpr, a long coiled-coil proteins of nuclear pore inner basket filaments. It is localized to the inner surface of the nuclear envelope and is a component of the nuclear pore-associated steps of sumoylation and mRNA export in plants. Mutations affect flowering time regulation and other developmental processes. Probably acts in the same pathway…	0	0	0	0	0	0	-4.2064	-4.2064	-4.2064	-0.347792	-0.366876	-0.340182	-0.173896	-0.183438	-0.170091
AT1G79340	Encodes MCP2d, the predominant and constitutively expressed member of type II metacaspases (MCPs). MCP2d plays a positive regulatory role in biotic and abiotic stress-induced programmed cell death (PCD). Arabidopsis contains three type I MCP genes (MCP1a-c) and six type II MCP genes (MCP2a?f): AtMCP1a/At5g64240, AtMCP1b/At1g02170, AtMCP1c/At4g25110, AtMCP2a/At1g79310, AtMCP2b/At1g79330, AtMCP2c/A…	0	0	2.84103	0	0	0.250844	0.21905	0.79552	0.38913	0.0181114	0.0693842	0.0314699	0.0090557	0.0346921	0.141157
AT1G79390	centrosomal protein;(source:Araport11) protein_coding	0	0	0	0	0	0	0	0	0	0	0	0	0	0	0
AT1G79450	ALA-interacting subunit 5;(source:Araport11) protein_coding ALA-INTERACTING SUBUNIT 5 (ALIS5) ALA-INTERACTING SUBUNIT 5 (ALIS5)	0	0	0	0	0	0	0	0	3.10303	0	0	0.25095	0	0	0.125475
AT1G79470	Aldolase-type TIM barrel family protein;(source:Araport11) protein_coding	0	0	0	0	0	0	0	0	0	0	0	0	0	0	0
AT1G79500	Encodes a protein with 3-deoxy-8-phosphooctulonate synthase (KDOP synthase) activity which is involved in the biosynthesis of KDO, a component of cell wall rhamnogalacturonan II. protein_coding (AtkdsA1) (AtkdsA1);3-DEOXY-D-MANNO-OCTULOSONATE 8-PHOSPHATE SYNTHASE (KDO8PS); (ATKDO8PS)	0	0	0.841604	0	0	0.0743079	-0.68671	-0.72264	-0.45941	-0.0567783	-0.0630277	-0.0371536	-0.0283891	-0.0315138	0.0185772
AT1G79530	Encodes one of the chloroplast/plastid localized GAPDH isoforms (GAPCp1/At1g79530 and GAPCp2/At1g16300). gapcp double mutants display a drastic phenotype of arrested root development, dwarfism and sterility. GAPCps are important for the synthesis of serine in roots. protein_coding GLYCERALDEHYDE-3-PHOSPHATE DEHYDROGENASE OF PLASTID 1 (GAPCP-1) GLYCERALDEHYDE-3-PHOSPHATE DEHYDROGENASE OF PLASTID 1…	0	0	-0.398261	0	0	-0.0351638	0.1678	0.00145	-0.27583	0.013874	0.000126467	-0.022307	0.00693699	6.32335e-05	-0.0287354
AT1G79550	Encodes cytosolic phosphoglycerate kinase (PGK3). Expression studies in PGK mutants showed that PGK1 and PGK3 were down-regulated in pgk3.2 and pgk1.1, respectively. These results indicate that the down-regulation of photosynthetic activity could be a plant strategy when glycolysis is impaired to achieve metabolic adjustment and optimize growth. protein_coding PHOSPHOGLYCERATE KINASE (PGK) (PGKC)…	0	0	0.176802	0	0	0.0156104	1.74558	1.1557	0.91242	0.144327	0.100799	0.0737896	0.0721637	0.0503993	0.0447
AT1G79750	The malic enzyme (EC 1.1.1.40) encoded by AtNADP-ME4 is localized to chloroplasts. The gene is expressed throughout the whole plant and during embryogenesis and germination. A possible involvement in the fatty acid biosynthesis has been proposed. protein_coding NADP-MALIC ENZYME 4 (NADP-ME4) NADP-MALIC ENZYME 4 (NADP-ME4);ARABIDOPSIS THALIANA NADP-MALIC ENZYME 4 (ATNADP-ME4)	0	0	0	0	0	0	0	0	0	0	0	0	0	0	0
AT1G79830	This gene is predicted to encode a protein that functions as a Golgi apparatus structural component known as a golgin in mammals and yeast. A fluorescently-tagged version of GC5 co-localizes with Golgi markers, and this localization appears to be replicated using the C-terminal (139 aa) portion of the protein. The C-terminal portion of the protein can also specifically interact with two members o…	0	0	0	0	0	0	-1.3484	-1.31297	-0.94839	-0.111488	-0.114515	-0.0766986	-0.0557439	-0.0572577	-0.0383493
AT1G79870	Hydroxyphenylpyruvate reductase (HPPR), which catalyzes the reduction of 4-hydroxyphenylpyruvic acid (pHPP) to 4-hydroxyphenyllactic acid (pHPL). Together with HPPR3 and TAT1 involved in the biosynthesis of pHPL from tyrosine. protein_coding HYDROXYPHENYLPYRUVATE REDUCTASE 2 (HPPR2) HYDROXYPHENYLPYRUVATE REDUCTASE 2 (HPPR2)	0	0	0	0	0	0	0.35146	1.03597	0.59243	0.0290593	0.0903559	0.0479113	0.0145296	0.0451779	0.0239556
AT1G79920	Heat shock protein 70 (Hsp 70) family protein;(source:Araport11) protein_coding HEAT SHOCK PROTEIN 70-15 (Hsp70-15) (AtHsp70-15);HEAT SHOCK PROTEIN 70-15 (Hsp70-15)	0	0	0	0	0	0	-0.2168	-0.22916	-0.06155	-0.0179254	-0.019987	-0.0049777	-0.00896268	-0.00999351	-0.00248885
AT1G79930	encodes high molecular weight heat shock protein 70 not a HSP90 homolog, mRNA is constitutively expressed but transiently induced after heat shock protein_coding HEAT SHOCK PROTEIN 91 (HSP91) (AtHsp70-14);HEAT SHOCK PROTEIN 91 (HSP91)	0	0	0.7262	0	0	0.0641185	0	0	0.74172	0	0	0.0599847	0	0	0.0620516
AT1G79940	J domain protein localized in ER membrane. Mutants have defective pollen germination. protein_coding (ATERDJ2A) (SEC. 63-1); (ATERDJ2A)	0	0	3.27546	0	0	0.289201	2.38995	2.58454	3.12836	0.197605	0.22542	0.252998	0.0988024	0.11271	0.2711
AT1G79990	coatomer subunit beta-2;(source:Araport11) protein_coding	0	0	-0.677092	0	0	-0.0597827	-4.42719	-4.42719	0.06135	-0.366047	-0.386133	0.00496152	-0.183024	-0.193067	-0.0274106
AT1G80070	Encodes a factor that influences pre-mRNA splicing and is required for embryonic development. Mutations result in an abnormal suspensor and embryo lethality. The mRNA is cell-to-cell mobile. protein_coding ABNORMAL SUSPENSOR 2 (SUS2) ABNORMAL SUSPENSOR 2 (SUS2);SUCROSE SYNTHASE 2 (SUS2);PRE-MRNA PROCESSING 8 (PRP8);EMBRYO DEFECTIVE 177 (EMB177);EMBRYO DEFECTIVE 14 (EMB14);EMBRYO DEFECTIVE 33 (EMB…	0	0	0	0	0	0	0	0	0	0	0	0	0	0	0
AT1G80240	DUF642 gene protein_coding DUF642 L-GALL RESPONSIVE GENE 1 (DGR1) DUF642 L-GALL RESPONSIVE GENE 1 (DGR1)	0	0	0.813374	0	0	0.0718154	-0.12127	-0.21987	-0.91967	-0.0100268	-0.0191768	-0.074376	-0.0050134	-0.00958838	-0.00128028
AT1G80270	PENTATRICOPEPTIDE REPEAT 596;(source:Araport11) protein_coding PENTATRICOPEPTIDE REPEAT 596 (PPR596) PENTATRICOPEPTIDE REPEAT 596 (PPR596)	0	0	-0.532501	0	0	-0.0470163	0	0	0	0	0	0	0	0	-0.0235081
AT1G80360	Encodes a methionine-specific aminotransferase that uses the ethylene biosynthetic intermediate methionine as an amino donor and the auxin biosynthetic intermediate indole-3-pyruvic acid as an amino acceptor to produce L-tryptophan and 2-oxo-4-methylthiobutyric acid. These actions allow VAS1 to coordinate both auxin and ethylene biosynthesis. It functions downstream of TAA1/SAV3 but upstream of Y…	0	0	1.7487	0	0	0.154399	0.26803	-2.41885	-0.21514	0.0221611	-0.210969	-0.0173989	0.0110806	-0.105484	0.0684999
AT1G80380	encodes a glycerate kinase which catalyzes the last step of photorespiration C2 cycle. protein_coding GLYCERATE KINASE (GLYK) GLYCERATE KINASE (GLYK)	0	0	0	0	0	0	0	0	0	0	0	0	0	0	0
AT1G80410	Encodes the catalytic subunit of a N-terminal acetyltransferase. protein_coding NAA15 (NAA15) MUTANT,SNC1-ENHANCING 6 (MUSE6);OMISHA (OMA);EMBRYO DEFECTIVE 2753 (EMB2753);NAA15 (NAA15)	0	0	0.0844385	0	0	0.00745535	-0.17182	-0.16693	0.24397	-0.0142064	-0.0145594	0.0197305	-0.00710318	-0.0072797	0.0135929
AT1G80460	Encodes a protein similar to glycerol kinase, which converts glycerol to glycerol 3-phosphate and performs a rate-limiting step in glycerol metabolism. This gene is required for both general and specific resistance against bacteria and fungi. Arabidopsis thaliana glycerol kinase (GLR1) mRNA.Involved in flagellin-induced non-host resistance to Pseudomonas. Coronatine partially suppresses flagellin…	0	0	0.391102	0	0	0.0345317	0.37846	0.68911	0.60461	0.0312917	0.0601032	0.0488963	0.0156458	0.0300516	0.041714
AT1G80480	plastid transcriptionally active 17;(source:Araport11) protein_coding PLASTID TRANSCRIPTIONALLY ACTIVE 17 (PTAC17) PLASTID TRANSCRIPTIONALLY ACTIVE 17 (PTAC17)	0	0	0	0	0	0	0	2.73223	0	0	0.238301	0	0	0.119151	0
AT1G80490	Encodes a protein with a Lissen-cephaly type-1-like homology (LisH) domain at the N terminus,a C-terminal to LisH (CTLH) domain, and 12 WD (tryptophan-aspartic acid)-40 repeats at the C terminus. It is closely related to Topless (TPL), which mediates auxin-dependent transcriptional repression during embryogenesis. protein_coding TOPLESS-RELATED 1 (TPR1) TOPLESS-RELATED 1 (TPR1)	0	0	0	0	0	0	-2.13333	-2.13333	-2.13333	-0.176387	-0.186066	-0.172528	-0.0881936	-0.0930331	-0.0862638
AT1G80660	H[+]-ATPase 9;(source:Araport11) protein_coding H(+)-ATPASE 9 (HA9) H(+)-ATPASE 9 (HA9);H(+)-ATPASE 9 (AHA9)	0	0	0	0	0	0	0	0	0	0	0	0	0	0	0
AT1G80670	This gene is predicted to encode a protein with a DWD motif. It can bind to DDB1a in Y2H assays, and may be involved in the formation of a CUL4-based E3 ubiquitin ligase protein_coding RNA EXPORT FACTOR 1 (RAE1) RNA EXPORT FACTOR 1 (RAE1)	0	0	0	0	0	0	0	0	0.94721	0	0	0.0766032	0	0	0.0383016
AT1G80930	MIF4G domain-containing protein / MA3 domain-containing protein;(source:Araport11) protein_coding	0	0	0	0	0	0	0	0	0	0	0	0	0	0	0
AT1G80950	Encodes an acyl-CoA: lysophosphatidylethanolamine acyltransferase with 16:0-CoA being the best acyl donor. Mutations adversely affect the growth of plants and result in decreased lipid content in roots and seeds. protein_coding LYSOPHOSPHATIDYLETHANOLAMINE ACYLTRANSFERASE1 (LPEAT1) LYSOPHOSPHATIDYLETHANOLAMINE ACYLTRANSFERASE1 (LPEAT1); (ATLPEAT1)	0	0	0	0	0	0	0	0	0	0	0	0	0	0	0
AT2G01140	Aldolase superfamily protein;(source:Araport11) protein_coding PIGMENT DEFECTIVE 345 (PDE345) PIGMENT DEFECTIVE 345 (PDE345); (ATFBA3);FRUCTOSE-BISPHOSPHATE ALDOLASE 3 (FBA3)	0	0	-0.310087	0	0	-0.0273786	-0.64474	-0.64012	-0.41741	-0.0533081	-0.0558304	-0.033757	-0.0266541	-0.0279152	-0.0305678
AT2G01210	ZAR1 encodes a plasma membrane localized leucine-rich repeat receptor-like kinase (LRR-RLK) that contains a putative CaM-binding domain and a G&#946;-binding motif within its intracellular kinase region. Homozygous of function mutations are embryo-lethal and fail to properly make the first asymmetric division of the zygote. ZAR1 interacts with both CaM and G&#946; in vivo and that interaction act…	0	0	0	0	0	0	0	0	12.2572	0	0	0.991271	0	0	0.495635
AT2G01250	Cytosolic ribosomal 60S subunit protein. protein_coding (RPL7B) (RPL7B)	0	0	-0.723761	0	0	-0.0639032	0.14178	-0.00208	-0.19979	0.0117226	-0.000181415	-0.0161575	0.0058613	-9.07074e-05	-0.0400304
AT2G01470	Sec12p-like protein (GTP exchange protein) that functionally complements yeast sec12 null mutant. Protein is localized to the ER. protein_coding SEC12P-LIKE 2 PROTEIN (STL2P) SEC12P-LIKE 2 PROTEIN (STL2P); (ATSEC12)	0	0	0.786154	0	0	0.0694121	-0.05922	0.18299	-0.0412	-0.0048964	0.0159601	-0.00333195	-0.0024482	0.00798007	0.0330401
AT2G01490	Encodes a phytanoyl-CoA 2-hydroxylase (PAHX). The mRNA is cell-to-cell mobile. protein_coding PHYTANOYL-COA 2-HYDROXYLASE (PAHX) PHYTANOYL-COA 2-HYDROXYLASE (PAHX)	0	0	1.25827	0	0	0.111097	0.26371	0.01902	-0.21374	0.021804	0.0016589	-0.0172857	0.010902	0.000829449	0.0469055
AT2G01520	Encodes a cis-cinnamic acid responsive gene that is a member of the major latex protein-like gene family and plays a role in promoting vegetative growth and delaying &#64258;owering. The mRNA is cell-to-cell mobile. protein_coding MLP-LIKE PROTEIN 328 (MLP328) (ZUSAMMEN-CA)-ENHANCED 1 (ZCE1);MLP-LIKE PROTEIN 328 (MLP328)	0	0	1.07451	0	0	0.0948717	0	0	1.95575	0	0	0.158166	0	0	0.126519
AT2G01530	MLP-like protein 329;(source:Araport11) protein_coding MLP-LIKE PROTEIN 329 (MLP329) MLP-LIKE PROTEIN 329 (MLP329);(ZUSAMMEN-CA)-ENHANCED 2 (ZCE2)	0	0	1.30056	0	0	0.114831	0.10563	0.20252	0.35218	0.00873366	0.0176635	0.0284817	0.00436683	0.00883176	0.0716563
AT2G01540	Calcium-dependent lipid-binding (CaLB domain) family protein;(source:Araport11) protein_coding C2-DOMAIN ABA-RELATED 10 (CAR10) C2-DOMAIN ABA-RELATED 10 (CAR10)	0	0	5.45609	0	0	0.481736	3.87452	3.59641	0	0.320351	0.313674	0	0.160176	0.156837	0.240868
AT2G01600	ANTH domain-containing protein which functions as adaptor protein for clathrin-mediated endocytosis (CME) of the secretory vesicle-associated longintype R-SNARE VAMP72 group. Interacts with the SNARE domain of VAMP72 and clathrin at the plasma membrane. Required for recycling of R-SNARE proteins. protein_coding (PICALM1A) (PICALM1A)	0	0	4.16396	0	0	0.367649	0	0	1.73327	0	0	0.140174	0	0	0.253912
AT2G01690	Homologous to mammalian VAC14s, which is involved in the production of phosphatidylinositol 3,5-bisphosphate. Mutants are male gametophyte lethal. protein_coding (VAC1) (VAC1); (VAC14)	0	0	2.11931	0	0	0.187121	0.20232	-3.96268	-0.16729	0.0167281	-0.34562	-0.0135292	0.00836407	-0.17281	0.0867957
AT2G01720	Ribophorin I;(source:Araport11) protein_coding OLIGOSACCHARYLTRANSFERASE 1A (OST1A) OLIGOSACCHARYLTRANSFERASE 1A (OST1A)	0	0	5.09663	0	0	0.449998	3.57898	0	3.69621	0.295916	0	0.298922	0.147958	0	0.37446
AT2G01830	Histidine kinase: cytokinin-binding receptor that transduces cytokinin signals across the plasma membrane protein_coding WOODEN LEG (WOL) WOODEN LEG (WOL); (ATCRE1);ARABIDOPSIS HISTIDINE KINASE 4 (AHK4);CYTOKININ RESPONSE 1 (CRE1);WOODEN LEG 1 (WOL1)	0	0	0	0	0	0	0	0	0	0	0	0	0	0	0
AT2G01970	Endomembrane protein 70 protein family;(source:Araport11) protein_coding	0	0	2.44484	0	0	0.215863	0.59193	0.89064	1.41184	0.0489417	0.0776804	0.114179	0.0244709	0.0388402	0.165021
AT2G02040	Encodes a di- and tri-peptide transporter that recognizes a variety of different amino acid combinations. Expression of the transcripts for this gene can be detected in the embryo through in situ hybridization. This protein does not have nitrate transporter activity based on oocyte transport assays. Enhances water uptake during early seed germination. protein_coding NRT1/ PTR FAMILY 8.3 (NPF8.3) …	0	0	0	0	0	0	0	1.92499	0	0	0.167895	0	0	0.0839475	0
AT2G02050	NADH-ubiquinone oxidoreductase B18 subunit;(source:Araport11) protein_coding	0	0	0	0	0	0	-0.41046	-0.60292	-0.52409	-0.0339375	-0.0525859	-0.0423844	-0.0169687	-0.0262929	-0.0211922
AT2G02560	Arabidopsis thaliana homolog of human CAND1 (cullin-associated and neddylation-dissociated). Putative similarity to TBP-interacting protein TIP120. Ubiquitously expressed in plant tissues throughout development. T-DNA insertion mutant plants were completely sterile and resistant to sirtinol and auxin, but not to gibberellins or brassinolide. Displayed developmental phenotypes similar to those of …	1.17123	1.35719	0.551892	0.0848418	0.103705	0.0487284	0.71272	0.97215	1.07983	0.0589288	0.0847896	0.0873285	0.0718853	0.0942475	0.0680284
AT2G03510	SPFH/Band 7/PHB domain-containing membrane-associated protein family;(source:Araport11) protein_coding	0	0	7.99159	0	0	0.705603	2.43788	1.72861	3.92246	0.201568	0.150767	0.317219	0.100784	0.0753835	0.511411
AT2G03680	The SPR1 gene encodes a plant-specific 12-kD protein which has a repeated motif at both ends, separated by a predicted rod-like domain, suggesting that it may act as an intermolecular linker. Ubiquitously expressed and belongs to a six-member gene family in Arabidopsis; expressed in transgenic seedlings localized to microtubules within the cortical array, preprophase band, phragmoplast, and mitot…	0	0	0	0	0	0	0	4.09777	4.29914	0	0.357402	0.347682	0	0.178701	0.173841
AT2G03760	Encodes a brassinosteroid sulfotransferase. In vitro experiements show that this enzyme has a preference for 24-epibrassinosteroids, particularly 24-epicathasterone, but does not act on castasterone and brassinolide. It also shows sulfating activity toward flavonoids. It is differentially expressed during development, being more abundant in young seedlings and actively growing cell cultures. Expr…	5.45904	5.36485	2.77605	0.395442	0.409938	0.245106	0	0	0	0	0	0	0.197721	0.204969	0.122553
AT2G03820	Encodes a protein involved in the nuclear export of the 60S ribosomal subunit and formation of the secondary cell wall. protein_coding NONSENSE-MEDIATED MRNA DECAY 3 (NMD3) (ATNMD3);NONSENSE-MEDIATED MRNA DECAY 3 (NMD3)	0	0	-0.613585	0	0	-0.0541754	0	0	0	0	0	0	0	0	-0.0270877
AT2G04030	Encodes a chloroplast-targeted 90-kDa heat shock protein located in the stroma involved in red-light mediated deetiolation response and crucial for protein import into the chloroplast stroma. Mutants are resistant to chlorate, have elongated hypocotyls in light, and affect the expression of NR2, CAB, and RBCS but NOT NR1 and NiR. protein_coding (CR88) EMBRYO DEFECTIVE 1956 (emb1956); (ATHSP90C); …	0	0	0.471277	0	0	0.0416106	-0.12643	0.64074	0.21011	-0.0104534	0.0558845	0.0169921	-0.00522672	0.0279422	0.0293013
AT2G04350	AMP-dependent synthetase and ligase family protein;(source:Araport11) protein_coding LONG-CHAIN ACYL-COA SYNTHETASE 8 (LACS8) LONG-CHAIN ACYL-COA SYNTHETASE 8 (LACS8)	0	0	4.85467	0	0	0.428634	0	0	0	0	0	0	0	0	0.214317
AT2G04400	Acts during tryptophan biosynthesis controlled by ERF109. protein_coding INDOLE-3-GLYCEROL PHOSPHATE SYNTHASE (IGPS) INDOLE-3-GLYCEROL PHOSPHATE SYNTHASE (IGPS)	0	0	-0.216809	0	0	-0.0191427	0	0	0	0	0	0	0	0	-0.00957137
AT2G04520	Nucleic acid-binding, OB-fold-like protein;(source:Araport11) protein_coding	0	0	-1.8382	0	0	-0.162301	0	0	0	0	0	0	0	0	-0.0811503
AT2G04550	Encodes a protein phosphatase that interacts with MPK12, but not with other MAP kinases. It can dephosphorylate a dually phosphorylated MPK12 in vitro and can inactivate MPK12 in vivo. ibr5 mutants have reduced sensitivity to auxin and abscisic acid. IBR5 promotes auxin responses, including auxin-inducible transcription, differently than the TIR1 auxin receptor and without destabilizing Aux/IAA r…	0	0	0	0	0	0	0	0	0	0	0	0	0	0	0
AT2G04780	fasciclin-like arabinogalactan-protein 7 (Fla7). Possibly involved in embryogenesis and seed development. protein_coding FASCICLIN-LIKE ARABINOOGALACTAN 7 (FLA7) FASCICLIN-LIKE ARABINOOGALACTAN 7 (FLA7)	0	0	0	0	0	0	0	0	2.58233	0	0	0.208839	0	0	0.10442
AT2G04842	Encodes a dual localized threonyl-tRNA synthetase found both in the mitochondrion and the chloroplast. Plants mutated in this gene terminate as embryos in the globular stage. protein_coding EMBRYO DEFECTIVE 2761 (EMB2761) EMBRYO DEFECTIVE 2761 (EMB2761)	0	0	0	0	0	0	0	0	3.35321	0	0	0.271182	0	0	0.135591
AT2G04845	Acyl-CoA N-acyltransferases (NAT) superfamily protein;(source:Araport11) protein_coding GCN5&#8208;RELATED N&#8208;ACETYLTRANSFERASE 9 (GNAT9) GCN5&#8208;RELATED N&#8208;ACETYLTRANSFERASE 9 (GNAT9)	0	0	0	0	0	0	0	0	0	0	0	0	0	0	0
AT2G05120	Nucleoporin, Nup133/Nup155-like protein;(source:Araport11) protein_coding (NUP133) (NUP133)	0.269388	0.54299	0	0.019514	0.0414909	0	-0.5134	-0.24596	-0.13099	-0.0424487	-0.0214523	-0.0105935	-0.0114674	0.0100193	-0.00529674
AT2G05710	Encodes an aconitase that can catalyze the conversion of citrate to isocitrate through a cis-aconitate intermediate, indicating that it may participate in the TCA cycle and other primary metabolic pathways. The protein is believed to accumulate in the mitochondria and the cytosol. It affects CSD2 (At2g28190 - a superoxide dismutase) transcript levels and may play a role in the response to oxidati…	0	0	-0.520327	0	0	-0.0459413	0.15307	0.17775	0.28426	0.0126561	0.0155031	0.0229888	0.00632804	0.00775156	-0.0114763
AT2G05830	Encodes a 5-methylthioribose-1-phosphate isomerase. protein_coding 5-METHYLTHIORIBOSE KINASE 1 (MTI1) 5-METHYLTHIORIBOSE-1-PHOSPHATE-ISOMERASE1 (MTI1);5-METHYLTHIORIBOSE KINASE 1 (MTI1)	0	0	0	0	0	0	0	0	0	0	0	0	0	0	0
AT2G05840	Encodes 20S proteasome subunit PAA2 (PAA2). protein_coding 20S PROTEASOME SUBUNIT PAA2 (PAA2) 20S PROTEASOME SUBUNIT PAA2 (PAA2)	0	0	0	0	0	0	0	0	4.38835	0	0	0.354897	0	0	0.177448
AT2G05990	Encodes enoyl-ACP reductase a component of the fatty acid synthase complex. A reduced function mutation in this gene, mod1, was found in a screen for premature cell death mutants. Mutant plants have reduced lipid level and pleiotropic morphological defects, including chlorotic and abnormally shaped leaves. The mRNA is cell-to-cell mobile. protein_coding MOSAIC DEATH 1 (MOD1) ENOYL-ACP REDUCTASE 1…	0	0	2.30401	0	0	0.203429	0	0	3.08317	0	0	0.249344	0	0	0.226386
AT2G06850	endoxyloglucan transferase (EXGT-A1) gene protein_coding XYLOGLUCAN ENDOTRANSGLUCOSYLASE/HYDROLASE 4 (XTH4) ENDOXYLOGLUCAN TRANSFERASE A1 (EXGT-A1);XYLOGLUCAN ENDOTRANSGLUCOSYLASE/HYDROLASE 4 (XTH4);ENDOXYLOGLUCAN TRANSFERASE (EXT)	0	0	0	0	0	0	-0.3791	-0.36668	-0.12829	-0.0313446	-0.0319813	-0.0103751	-0.0156723	-0.0159907	-0.00518756
AT2G06990	Encodes a putative DExH-box RNA helicase that acts redundantly with HEN1, HUA1, and HUA2 in the specification of floral organ identity in the third whorl. protein_coding HUA ENHANCER 2 (HEN2) HUA ENHANCER 2 (HEN2); (SMN2);SUPPRESSOR OF PAS2 3 (SOP3)	0.630825	0.53398	1.52957	0.0456957	0.0408025	0.13505	2.12881	0	0	0.176013	0	0	0.110855	0.0204012	0.0675251
AT2G07050	Involved in the biosynthesis of brassinosteroids. Catalyzes the reaction from epoxysqualene to cycloartenol. protein_coding CYCLOARTENOL SYNTHASE 1 (CAS1) CYCLOARTENOL SYNTHASE 1 (CAS1)	0.299953	0.546588	3.6126	0.0217281	0.0417658	0.318968	0	0	2.70818	0	0	0.219017	0.010864	0.0208829	0.268993
AT2G07707	Plant mitochondrial ATPase, F0 complex, subunit 8 protein;(source:Araport11) protein_coding	0	0	3.03885	0	0	0.26831	0	0	0	0	0	0	0	0	0.134155
AT2G09990	Ribosomal protein S5 domain 2-like superfamily protein;(source:Araport11) protein_coding	0	0	0	0	0	0	0	0	2.08161	0	0	0.168345	0	0	0.0841725
AT2G10940	Bifunctional inhibitor/lipid-transfer protein/seed storage 2S albumin superfamily protein;(source:Araport11) protein_coding	0	0	0	0	0	0	0	0	3.89719	0	0	0.315175	0	0	0.157588
AT2G12400	plasma membrane fusion protein;(source:Araport11) protein_coding	0	0	0	0	0	0	0	0	0	0	0	0	0	0	0
AT2G13560	Encodes an NAD-dependent malic enzyme (NAD-ME) that does not act on oxaloacetate, indicating that it belongs to EC 1.1.1.39. It is a member of the alpha family of NAD-MEs in plants. It appears to function as a homodimer or as a heterodimer with the beta-type NAD-ME2 (At4g00570). NAD-ME1 transcript and protein levels are higher during the night than during the day. The mRNA is cell-to-cell mobile.…	-0.518687	-0.33956	0.0697273	-0.0375727	-0.0259464	0.00615645	-0.11841	0.82708	0.31405	-0.00979033	0.0721368	0.025398	-0.0236815	0.0230952	0.0157772
AT2G14100	a member of the cytochrome P450 family protein_coding CYTOCHROME P450, FAMILY 705, SUBFAMILY A, POLYPEPTIDE 13 (CYP705A13) CYTOCHROME P450, FAMILY 705, SUBFAMILY A, POLYPEPTIDE 13 (CYP705A13)	0	0	0	0	0	0	0	0	0	0	0	0	0	0	0
AT2G14120	Encodes a dynamin related protein. DRPs are self-assembling GTPasse involved in fission and fusion of membranes. DRP3B functions in mitochondrion and peroxisome fission in combination with DRP3A. protein_coding DYNAMIN RELATED PROTEIN (DRP3B) DYNAMIN RELATED PROTEIN (DRP3B)	0	0	-0.919948	0	0	-0.0812252	0	0	3.90146	0	0	0.315521	0	0	0.117148
AT2G14170	Arabidopsis thaliana methylmalonate-semialdehyde dehydrogenase protein_coding ALDEHYDE DEHYDROGENASE 6B2 (ALDH6B2) (MMSD);ALDEHYDE DEHYDROGENASE 6B2 (ALDH6B2)	0	0	0	0	0	0	0	0	0.83176	0	0	0.0672665	0	0	0.0336332
AT2G14720	encodes a vacuolar sorting receptor protein_coding VACUOLAR SORTING RECEPTOR 4 (VSR4) VACUOLAR SORTING RECEPTOR 2 (VSR-2);VACUOLAR SORTING RECEPTOR 4 (VSR4);MODIFIED TRANSPORT TO THE VACUOLE 2 (MTV2);BINDING PROTEIN OF 80 KDA 2;1 (BP80-2;1); (MTV4);VACUOLAR SORTING RECEPTOR 2;1 (VSR2;1)	0	0	0	0	0	0	-3.78085	-3.78085	0.08104	-0.312607	-0.329761	0.0065539	-0.156303	-0.16488	0.00327695
AT2G14835	RING/U-box superfamily protein;(source:Araport11) protein_coding	0	0	2.02877	0	0	0.179127	0	0	0	0	0	0	0	0	0.0895633
AT2G14880	SWIB/MDM2 domain superfamily protein;(source:Araport11) protein_coding (SWIB2) (SWIB2)	0.316361	-0.0479645	0	0.0229166	-0.00366506	0	0	0	0	0	0	0	0.0114583	-0.00183253	0
AT2G15430	Non-catalytic subunit of nuclear DNA-dependent RNA polymerases II, IV and V; homologous to budding yeast RPB3 and the E. coli RNA polymerase alpha subunit. A closely related paralog, encoded by At2g15400, can substitute for At2g15430 in the context of Pol V. protein_coding (NRPB3) (NRPD3); (RBP36A); (RPB35.5A); (NRPB3); (NRPE3A)	0	0	-0.588253	0	0	-0.0519388	0	0	0	0	0	0	0	0	-0.0259694
AT2G15490	UDP-glycosyltransferase 73B4;(source:Araport11) protein_coding UDP-GLYCOSYLTRANSFERASE 73B4 (UGT73B4) UDP-GLYCOSYLTRANSFERASE 73B4 (UGT73B4)	0	0	0.768169	0	0	0.0678242	0	0	0	0	0	0	0	0	0.0339121
AT2G15620	Involved in the second step of nitrate assimilation. Its expression is induced by nitrate. The mRNA is cell-to-cell mobile. protein_coding NITRITE REDUCTASE 1 (NIR1) NITRITE REDUCTASE 1 (NIR1);ARABIDOPSIS THALIANA NITRITE REDUCTASE (ATHNIR);NITRITE REDUCTASE (NIR)	-0.0924945	0.485416	0	-0.00670013	0.0370915	0	0.52322	0.44208	0.17682	0.0432607	0.0385576	0.0142999	0.0182803	0.0378246	0.00714993
AT2G15860	BAT2 domain protein;(source:Araport11) protein_coding	0.0627742	0.314204	0	0.00454724	0.0240089	0	2.2921	2.84476	2.38427	0.189514	0.248116	0.192822	0.0970309	0.136062	0.0964109
AT2G15970	encodes an alpha form of a protein similar to the cold acclimation protein WCOR413 in wheat. Expression is induced by short-term cold-treatment, water deprivation, and abscisic acid treatment. The mRNA is cell-to-cell mobile. protein_coding COLD REGULATED 413 PLASMA MEMBRANE 1 (COR413-PM1) COLD REGULATED 413 PLASMA MEMBRANE 1 (COR413-PM1); (WCOR413);CYCLOPHILLIN 19 (ATCYP19);ARABIDOPSIS THALIANA …	0	0	0	0	0	0	2.8756	1.2655	3.77543	0.237759	0.110375	0.305328	0.11888	0.0551876	0.152664
AT2G16060	Encodes a class 1 nonsymbiotic hemoglobin induced by low oxygen levels with very high oxygen affinity. It is not likely to be a hemoglobin transporter because of its extremely high affinity for oxygen. Overexpression impairs cold stress-induced nitric oxide (NO) production. protein_coding HEMOGLOBIN 1 (HB1) PHYTOGLOBIN 1 (PGB1);CLASS I HEMOGLOBIN (GLB1);HEMOGLOBIN 1 (AHB1); (ARATH GLB1); (NSHB1);…	0	0	0	0	0	0	0	0	2.66622	0	0	0.215624	0	0	0.107812
AT2G16280	Encodes KCS9, a member of the 3-ketoacyl-CoA synthase family involved in the biosynthesis of VLCFA (very long chain fatty acids). protein_coding 3-KETOACYL-COA SYNTHASE 9 (KCS9) 3-KETOACYL-COA SYNTHASE 9 (KCS9)	0	0	1.46155	0	0	0.129045	0	0	0	0	0	0	0	0	0.0645224
AT2G16530	Encodes polyprenol reductase involved in N-gylcosylation. Mutants are defective in pollen development. Knockouts are embryo lethal protein_coding POLYPRENOL REDUCTASE 2 (PPRD2) POLYPRENOL REDUCTASE 2 (PPRD2)	0	0	0	0	0	0	0	0	0	0	0	0	0	0	0
AT2G16570	Amidophosphoribosyltransferase (ATase: EC 2.4.2.14) is a key enzyme in the pathway of purine nucleotide biosynthesis protein_coding GLN PHOSPHORIBOSYL PYROPHOSPHATE AMIDOTRANSFERASE 1 (ASE1) (ATASE);GLN PHOSPHORIBOSYL PYROPHOSPHATE AMIDOTRANSFERASE 1 (ASE1);GLN PHOSPHORIBOSYL PYROPHOSPHATE AMIDOTRANSFERASE 1 (ATASE1)	0	0	0.857162	0	0	0.0756816	-0.09194	0.45746	0.12305	-0.00760175	0.039899	0.00995136	-0.00380087	0.0199495	0.0428165
AT2G16600	Encodes cytosolic cyclophilin ROC3. The mRNA is cell-to-cell mobile. protein_coding ROTAMASE CYP 3 (ROC3) ROTAMASE CYP 3 (ROC3); (ATCYP19-1);CYCLOPHILIN 19 (CYP19)	0	0	0	0	0	0	0.21061	-0.05093	-0.23774	0.0174136	-0.00444204	-0.0192266	0.00870679	-0.00222102	-0.00961331
AT2G16730	putative beta-galactosidase (BGAL13 gene) protein_coding BETA-GALACTOSIDASE 13 (BGAL13) BETA-GALACTOSIDASE 13 (BGAL13); (BGAL13)	0	0	0	0	0	0	0	0	0	0	0	0	0	0	0
AT2G16760	Calcium-dependent phosphotriesterase superfamily protein;(source:Araport11) protein_coding	0	0	6.3303	0	0	0.558923	0	0	0	0	0	0	0	0	0.279462
AT2G16790	P-loop containing nucleoside triphosphate hydrolases superfamily protein;(source:Araport11) protein_coding	0	0	0	0	0	0	0	0	0	0	0	0	0	0	0
AT2G16950	TRN1 is an importin beta protein that functions as a nuclear import receptor for AtGRP7 and in interacts with AGO1 to affect miRNA loading. protein_coding TRANSPORTIN 1 (TRN1) TRANSPORTIN 1 (ATTRN1); (IMB2);TRANSPORTIN 1 (TRN1)	0.468809	0.776163	2.42038	0.0339596	0.0593081	0.213703	0.78286	0.66969	0.24788	0.0647281	0.0584094	0.0200467	0.0493439	0.0588588	0.116875
AT2G16960	ARM repeat superfamily protein;(source:Araport11) protein_coding	0	0	0	0	0	0	0	0	0	0	0	0	0	0	0
AT2G17130	Encodes a regulatory subunit of the mitochondrially-localized NAD+- dependent isocitrate dehydrogenase. protein_coding ISOCITRATE DEHYDROGENASE SUBUNIT 2 (IDH2) ISOCITRATE DEHYDROGENASE II (IDH-II);ISOCITRATE DEHYDROGENASE SUBUNIT 2 (IDH2)	0	0	0	0	0	0	3.69842	0	2.92049	0.305791	0	0.236187	0.152896	0	0.118094
AT2G17190	Encodes a ubiquitin receptor protein that specifically associates with PEX2 and PEX12. protein_coding (DSK2A) (DSK2A)	0	0	5.19177	0	0	0.458398	0	0	0	0	0	0	0	0	0.229199
AT2G17265	Encodes a homoserine kinase (HSK) which produces O-phospho-L-homoserine (HserP), a compound at the branching point of methionine and threonine biosynthesis. HSK is found in the stromal fraction of chloroplasts. Mutation of this gene results in higher level of the amino acid homoserine and resistance to downy mildew pathogen Hyaloperonospora arabidopsidis. protein_coding HOMOSERINE KINASE (HSK) HO…	0	0	0	0	0	0	0	0	2.14607	0	0	0.173558	0	0	0.086779
AT2G17280	Phosphoglycerate mutase family protein;(source:Araport11) protein_coding	0	0	0	0	0	0	0	0	0	0	0	0	0	0	0
AT2G17360	Ribosomal protein S4 (RPS4A) family protein;(source:Araport11) protein_coding	0	0	-1.07003	0	0	-0.0944765	0	0	0	0	0	0	0	0	-0.0472383
AT2G17500	Auxin efflux carrier family protein;(source:Araport11) protein_coding PIN-LIKES 5 (PILS5) PIN-LIKES 5 (PILS5)	0	0	13.2861	0	0	1.17308	0	0	3.09042	0	0	0.24993	0	0	0.711503
AT2G17510	ribonuclease II family protein;(source:Araport11) protein_coding EMBRYO DEFECTIVE 2763 (EMB2763) EMBRYO DEFECTIVE 2763 (EMB2763);RRP44 HOMOLOG A (RRP44A); (ATRRP44A)	0	0	0	0	0	0	0	0	0	0	0	0	0	0	0
AT2G17560	Encodes a protein belonging to the subgroup of HMGB (high mobility group B) proteins that have a distinctive DNA-binding motif, the HMG-box domain. The motif confers non-sequence specific interaction with linear DNA and structure-specific binding to distorted DNA sites. The HMGB proteins are involved in the assembly of nucleoprotein complexes. Can be phosphorylated by CK2alpha. protein_coding HIG…	0	0	-7.47027	0	0	-0.659575	0	0	0	0	0	0	0	0	-0.329787
AT2G17630	Pyridoxal phosphate (PLP)-dependent transferases superfamily protein;(source:Araport11) protein_coding PHOSPHOSERINE AMINOTRANSFERASE 2 (PSAT2) PHOSPHOSERINE AMINOTRANSFERASE 2 (PSAT2)	0	0	0.290716	0	0	0.0256683	-0.00525	-0.54093	-0.24141	-0.000434078	-0.0471792	-0.0195234	-0.000217039	-0.0235896	0.00307242
AT2G17700	ACT-like protein tyrosine kinase family protein;(source:Araport11) protein_coding SERINE/THREONINE/TYROSINE KINASE 8 (STY8) SERINE/THREONINE/TYROSINE KINASE 8 (STY8)	0	0	0	0	0	0	0	0	0	0	0	0	0	0	0
AT2G17720	Encodes a prolyl 4-hydroxylase that modifies the extensin proteins in root hair cells. protein_coding PROLYL 4-HYDROXYLASE 5 (P4H5) PROLYL 4-HYDROXYLASE 5 (P4H5)	0	0	4.61033	0	0	0.407061	0	0	1.26826	0	0	0.102567	0	0	0.254814
AT2G17790	Encodes a protein with similarity to yeast VPS35 which encodes a component of the retromer involved in retrograde endosomal transport. Mutants partially suppress the loss of VTI11 function in Arabidopsis and restores gravitropism in the double mutant. The mRNA is cell-to-cell mobile. protein_coding VPS35 HOMOLOG A (VPS35A) ZIG SUPPRESSOR 3 (ZIP3);VPS35 HOMOLOG A (VPS35A)	0	0	-0.35389	0	0	-0.0312461	0	0	0.33053	0	0	0.0267308	0	0	-0.00225768
AT2G17840	Identified as drought-inducible gene by differential hybridization. Upregulated by high light, drought, cold and salt stress determined by microarray analysis. protein_coding EARLY-RESPONSIVE TO DEHYDRATION 7 (ERD7) EARLY-RESPONSIVE TO DEHYDRATION 7 (ERD7)	-0.116613	0.0554528	0	-0.00844719	0.00423725	0	0.17521	0.33949	0.05323	0.0144866	0.0296099	0.00430484	0.00301973	0.0169236	0.00215242
AT2G17870	Encodes COLD SHOCK DOMAIN PROTEIN 3 (CSP3), involved in the acquisition of freezing tolerance. protein_coding COLD SHOCK DOMAIN PROTEIN 3 (CSP3) COLD SHOCK DOMAIN PROTEIN 3 (CSP3);ARABIDOPSIS COLD SHOCK DOMAIN PROTEIN 3 (ATCSP3)	0	0	-0.919827	0	0	-0.0812145	0	0	2.42767	0	0	0.196332	0	0	0.0575586
AT2G17930	Component of the SPT module of the SAGA complex. protein_coding (TRA1A) (TRA1A)	0	0	0	0	0	0	0	0	0	0	0	0	0	0	0
AT2G17980	member of SLY1 Gene Family The mRNA is cell-to-cell mobile. protein_coding (ATSLY1) (ATSLY1)	0	0	4.45244	0	0	0.39312	-0.02693	-3.58825	-0.06256	-0.00222662	-0.312962	-0.00505938	-0.00111331	-0.156481	0.19403
AT2G18020	Ribosomal protein L2 family;(source:Araport11) protein_coding EMBRYO DEFECTIVE 2296 (EMB2296) EMBRYO DEFECTIVE 2296 (EMB2296)	0	0	-0.158925	0	0	-0.014032	-0.44674	-0.15799	-0.00113	-0.0369372	-0.0137797	-9.13859e-05	-0.0184686	-0.00688984	-0.00706171
AT2G18040	phosphorylation-specific peptidyl prolyl cis/trans isomerase (PPIase) with specificity for phosphoserine-proline bonds The mRNA is cell-to-cell mobile. protein_coding PEPTIDYLPROLYL CIS/TRANS ISOMERASE, NIMA-INTERACTING 1 (PIN1AT) PEPTIDYLPROLYL CIS/TRANS ISOMERASE, NIMA-INTERACTING 1 (PIN1AT)	6.09294	6.45458	0	0.441361	0.493207	0	0	0	1.26084	0	0	0.101967	0.220681	0.246603	0.0509836
AT2G18110	Translation elongation factor EF1B/ribosomal protein S6 family protein;(source:Araport11) protein_coding	0	0	0.682337	0	0	0.0602458	0.02853	-0.55299	-0.62233	0.00235891	-0.048231	-0.0503294	0.00117945	-0.0241155	0.00495822
AT2G18230	Encodes a protein that might have inorganic pyrophosphatase activity. protein_coding PYROPHOSPHORYLASE 2 (PPa2) PYROPHOSPHORYLASE 2 (PPa2);PYROPHOSPHORYLASE 2 (AtPPa2)	0	0	0	0	0	0	0	0	0	0	0	0	0	0	0
AT2G18730	diacylglycerol kinase 3;(source:Araport11) protein_coding DIACYLGLYCEROL KINASE 3 (DGK3) DIACYLGLYCEROL KINASE 3 (DGK3); (ATDGK3)	0	0	1.44593	0	0	0.127666	0	0	0	0	0	0	0	0	0.0638329
AT2G18750	Calmodulin-binding protein;(source:Araport11) protein_coding (CBP60C) (CBP60C)	0	0	0	0	0	0	0	0	0	0	0	0	0	0	0
AT2G18790	Red/far-red photoreceptor involved in the regulation of de-etiolation. Exists in two inter-convertible forms: Pr and Pfr (active). Involved in the light-promotion of seed germination and in the shade avoidance response. Promotes seedling etiolation in both the presence and absence of phytochrome A. Overexpression results in etiolation under far-red light. Accumulates in the nucleus after exposure…	0	0	0	0	0	0	0	0	0	0	0	0	0	0	0
AT2G18960	Encodes a plasma membrane proton ATPase. Mutants have a reduced ability to close their stomata in response to drought and are affected in stomatal but not seed responsiveness to ABA. The mRNA is cell-to-cell mobile. protein_coding H(+)-ATPASE 1 (HA1) H(+)-ATPASE 1 (AHA1);H(+)-ATPASE 1 (HA1);OPEN STOMATA 2 (OST2);PLASMA MEMBRANE PROTON ATPASE (PMA)	0	0	3.33734	0	0	0.294664	-0.16961	-0.41664	-0.13788	-0.0140236	-0.0363388	-0.0111507	-0.00701181	-0.0181694	0.141757
AT2G18980	Class III peroxidase cell wall-targeted protein localized to the micropylar endosperm facing the radicle. Involved in seed germination. protein_coding (PRX16) (PRX16)	0	0	0	0	0	0	0	0	0.93911	0	0	0.0759481	0	0	0.0379741
AT2G18990	thioredoxin-like/ATP-binding protein;(source:Araport11) protein_coding THIOREDOXIN DOMAIN-CONTAINING PROTEIN 9 HOMOLOG (TXND9) THIOREDOXIN DOMAIN-CONTAINING PROTEIN 9 HOMOLOG (TXND9)	0	0	0	0	0	0	0	0	1.94163	0	0	0.157024	0	0	0.0785122
AT2G19480	This gene is predicted to encode a nucleosome assembly protein. Plant lines expressing an RNAi construct directed against this gene show a reduction in agrobacterium-mediated root transformation. The mRNA is cell-to-cell mobile. Plants mutated in three ubiquitously expressed NAP1 genes (NAP1;1~NAP1;3) and organ-specifically expressed NAP1;4 gene show hypersensitivity to genotoxic stresses includi…	0	0	5.41743	0	0	0.478323	-0.2797	-0.47262	-0.37531	-0.023126	-0.0412213	-0.0303522	-0.011563	-0.0206106	0.223985
AT2G19520	FVE interacts with SUVH9 and is involved in RNA-directed DNA methylation by facilitating the recruitment of Pol V to chromatin. It is involved in the control of flowering. protein_coding (FVE) (FVE); (ACG1); (ATMSI4); (NFC4); (NFC04);MULTICOPY SUPPRESSOR OF IRA1 4 (MSI4)	0	0	0	0	0	0	0	0	0	0	0	0	0	0	0
AT2G19670	protein arginine methyltransferase 1A;(source:Araport11) protein_coding PROTEIN ARGININE METHYLTRANSFERASE 1A (PRMT1A) PROTEIN ARGININE METHYLTRANSFERASE 1A (PRMT1A);ARABIDOPSIS THALIANA PROTEIN ARGININE METHYLTRANSFERASE 1A (ATPRMT1A)	0	0	1.22803	0	0	0.108426	0	0	0	0	0	0	0	0	0.0542132
AT2G19680	Mitochondrial ATP synthase subunit G protein;(source:Araport11) protein_coding	0	0	1.51614	0	0	0.133865	0	0	3.44945	0	0	0.278965	0	0	0.206415
AT2G19730	Ribosomal L28e protein family;(source:Araport11) protein_coding	0	0	-1.37494	0	0	-0.121398	-0.43522	0.07273	0.18485	-0.0359847	0.00634341	0.0149493	-0.0179923	0.00317171	-0.0532245
AT2G19760	first member of the Arabidopsis profilin multigene family, expressed in all organs of Arabidopsis. Binds poly-L-proline. The first intron of PRF1 enhances gene expression in vegetative tissues. protein_coding PROFILIN 1 (PRF1) PROFILIN 1 (PRF1);PROFILIN 1 (PFN1)	0	0	0	0	0	0	0	0	2.20514	0	0	0.178335	0	0	0.0891675
AT2G19790	Encodes a component of the AP4 complex and is involved in vacuolar sorting of storage proteins. protein_coding ADAPTOR PROTEIN COMPLEX 4S (AP4S) ADAPTOR PROTEIN COMPLEX 4S (AP4S)	0	0	0	0	0	0	0	0	0	0	0	0	0	0	0
AT2G19940	Putative N-acetyl-gamma-glutamyl-phosphate reductase;(source:Araport11) protein_coding	6.68942	7.86542	0	0.484569	0.601012	0	0	3.06118	0	0	0.266992	0	0.242285	0.434002	0
AT2G20190	Encodes a microtubule-associated protein that is involved in both cell division and cell expansion. It likely promotes microtubule stability. protein_coding CLIP-ASSOCIATED PROTEIN (CLASP) CLIP-ASSOCIATED PROTEIN (CLASP);CLIP-ASSOCIATED PROTEIN (ATCLASP)	0	0	3.9808	0	0	0.351478	2.82369	2.72999	2.6631	0.233467	0.238106	0.215371	0.116734	0.119053	0.283425
AT2G20230	Tetraspanin family protein;(source:Araport11) protein_coding	0	0	0	0	0	0	0	0	2.19832	0	0	0.177784	0	0	0.0888918
AT2G20280	Zinc finger C-x8-C-x5-C-x3-H type family protein;(source:Araport11) protein_coding	0	0	0	0	0	0	0	0	1.34291	0	0	0.108604	0	0	0.0543022
AT2G20360	NAD(P)-binding Rossmann-fold superfamily protein;(source:Araport11) protein_coding	0	0	1.21853	0	0	0.107588	0.94254	0.34223	0.00114	0.0779307	0.0298488	9.21946e-05	0.0389654	0.0149244	0.05384
AT2G20420	ATP citrate lyase (ACL) family protein;(source:Araport11) protein_coding	0	0	0	0	0	0	0.07846	0.3779	-0.08028	0.0064872	0.0329599	-0.00649244	0.0032436	0.01648	-0.00324622
AT2G20450	Ribosomal protein L14;(source:Araport11) protein_coding	0	0	0	0	0	0	-0.37848	-0.0253	-3.82081	-0.0312933	-0.00220663	-0.308998	-0.0156467	-0.00110332	-0.154499
AT2G20560	DNAJ heat shock family protein;(source:Araport11) protein_coding DNAJ PROTEIN (DNAJ) DNAJ PROTEIN (DNAJ)	0	0	0	0	0	0	0	0	0	0	0	0	0	0	0
AT2G20580	encoding the RPN subunits of the 26S proteasome The mRNA is cell-to-cell mobile. protein_coding 26S PROTEASOME REGULATORY SUBUNIT S2 1A (RPN1A) 26S PROTEASOME REGULATORY SUBUNIT S2 1A (RPN1A);26S PROTEASOME REGULATORY SUBUNIT S2 1A (ATRPN1A)	0	0	1.9766	0	0	0.17452	0.34313	0.41442	0.84141	0.0283705	0.0361451	0.0680469	0.0141853	0.0180726	0.121283
AT2G20610	Confers auxin overproduction. Mutants have an over-proliferation of lateral roots. Encodes a C-S lyase involved in converting S-alkylthiohydroximate to thiohydroximate in glucosinolate biosynthesis. Induced in epidermal cells attacked by powdery mildew. The RTY enzyme is expected to function as a dimer (or a higher order multimeric complex), as all RTY-related enzymes with a defined crystal struc…	0	0	0	0	0	0	0.2127	0.75496	0.74658	0.0175864	0.0658466	0.0603778	0.00879319	0.0329233	0.0301889
AT2G20760	Clathrin light chain protein;(source:Araport11) protein_coding CLATHRIN LIGHT 62 CHAIN1 (CLC1) CLATHRIN LIGHT 62 CHAIN1 (CLC1)	0	0	-1.80721	0	0	-0.159565	-1.11249	-1.66621	-1.35175	-0.0919824	-0.145325	-0.109319	-0.0459912	-0.0726623	-0.134442
AT2G20890	Chloroplast-localized Thylakoid formation1 gene product involved in vesicle-mediated formation of thylakoid membranes. Thf1 antisense lines contain abnormal chloroplasts early in leaf development (chloroplasts have loosely stacked thylakoid membranes). Expression was induced in the light and decreased under dark conditions. G-alpha interaction partner that functions downstream of the plasma membr…	0	0	0	0	0	0	0	0	0	0	0	0	0	0	0
AT2G20990	Encodes a protein specifically localized to the ER-PM boundary with similarity to synaptotagmins, a class of membrane trafficking proteins. SYT1 is expressed in all tissues. Loss of function mutations show hypersensitivity to NaCl and electrolyte leakage from the plasma membrane. SYT1 also affects calcium dependent freezing tolerance and mechanical stress response. Regulates endocytosis endosome …	0	0	4.01712	0	0	0.354685	0.46822	0.25659	0.94968	0.0387132	0.0223794	0.076803	0.0193566	0.0111897	0.215744
AT2G21045	Arsenate reductase. Contributes to QTL for arsenate tolerance. Col is resistant and Kas-1 represents sensitive strain. protein_coding HIGH ARSENIC CONTENT 1 (HAC1) HIGH ARSENIC CONTENT 1 (HAC1);ARSENATE REDUCTASE QTL1 (ARQ1)	0	0	0	0	0	0	0	0	2.15264	0	0	0.174089	0	0	0.0870446
AT2G21060	Glycine-rich protein (AtGRP2b). Also named as CSP4 (cold shock domain protein 4) containing a well conserved cold shock domain (CSD) and glycine-rich motifs interspersed by two retroviral-like CCHC zinc fingers. AtCSP4 is expressed in all tissues but accumulates in reproductive tissues and those undergoing cell divisions. Overexpression of AtCSP4 reduces silique length and induces embryo lethalit…	0	0	0.629569	0	0	0.0555867	-0.99388	-1.14759	-0.87882	-0.0821756	-0.100091	-0.0710723	-0.0410878	-0.0500456	-0.0077428
AT2G21160	Translocon-associated protein (TRAP), alpha subunit;(source:Araport11) protein_coding	0	0	3.08607	0	0	0.27248	1.21001	-0.38052	-0.50757	0.100046	-0.0331884	-0.0410484	0.0500228	-0.0165942	0.115716
AT2G21170	Encodes a plastidic triose phosphate isomerase. Mutants with reduced pdTPI levels have difficulty transitioning from heterotrophic to autotrophic growth. The related phenotypes, such as chlorosis in light-grown seedlings may result from an accumulation of dihydroxyacetone phosphate (DHAP) and methylglyoxal (MG) in these mutants. Both splice variants appear to be expressed, but the At2g21170.2 var…	0	0	0	0	0	0	-0.52318	-0.183	-0.5893	-0.0432574	-0.015961	-0.0476581	-0.0216287	-0.0079805	-0.0238291
AT2G21250	NAD(P)-linked oxidoreductase superfamily protein;(source:Araport11) protein_coding	0	0	0	0	0	0	0	0	0	0	0	0	0	0	0
AT2G21270	ubiquitin fusion degradation 1;(source:Araport11) protein_coding UBIQUITIN FUSION DEGRADATION 1 (UFD1) UBIQUITIN FUSION DEGRADATION 1 (UFD1)	0	0	0	0	0	0	0	0	0.33743	0	0	0.0272888	0	0	0.0136444
AT2G21330	fructose-bisphosphate aldolase 1;(source:Araport11) protein_coding FRUCTOSE-BISPHOSPHATE ALDOLASE 1 (FBA1) (ATFBA1);FRUCTOSE-BISPHOSPHATE ALDOLASE 1 (FBA1)	0	0	0	0	0	0	0	0	1.95716	0	0	0.15828	0	0	0.0791402
AT2G21390	Coatomer subunit alpha-2. Part of endomembrane trafficking system. Interacts with SINAT1. protein_coding	0	0	-0.660225	0	0	-0.0582934	0.47463	-0.32643	-0.07476	0.0392432	-0.0284708	-0.00604602	0.0196216	-0.0142354	-0.0321697
AT2G21470	Encodes one of the two subunits of the SUMO activation enzyme required during sumolation. Sumolation is a post-translational protein modification process similar to ubiquitination during which a polypeptide (SUMO) is covalently attached to a target protein. protein_coding SUMO-ACTIVATING ENZYME 2 (SAE2) EMBRYO DEFECTIVE 2764 (EMB2764);SUMO-ACTIVATING ENZYME 2 (ATSAE2);SUMO-ACTIVATING ENZYME 2 (SA…	0	0	1.69241	0	0	0.149429	2.88643	3.2972	2.85666	0.238655	0.287577	0.231025	0.119327	0.143789	0.190227
AT2G21580	Ribosomal protein S25 family protein;(source:Araport11) protein_coding	0	0	0	0	0	0	0	0	0	0	0	0	0	0	0
AT2G21620	Encodes gene that is induced in response to desiccation; mRNA expression is seen 10 and 24 hrs after start of desiccation treatment. protein_coding RESPONSIVE TO DESICCATION 2 (RD2) RESPONSIVE TO DESICCATION 2 (RD2)	-0.21488	-0.347057	0	-0.0155655	-0.0265193	0	0	0	0	0	0	0	-0.00778275	-0.0132596	0
AT2G21660	Encodes a small glycine-rich RNA binding protein that is part of a negative-feedback loop through which AtGRP7 regulates the circadian oscillations of its own transcript. Gene expression is induced by cold. GRP7 appears to promote stomatal opening and reduce tolerance under salt and dehydration stress conditions, but, promotes stomatal closing and thereby increases stress tolerance under conditio…	0	0	-1.14317	0	0	-0.100934	-0.4666	-0.7525	-0.72979	-0.0385792	-0.065632	-0.0590199	-0.0192896	-0.032816	-0.0799769
AT2G21790	encodes large subunit of ribonucleotide reductase involved in the production of deoxyribonucleoside triphosphates (dNTPs) for DNA replication and repair protein_coding RIBONUCLEOTIDE REDUCTASE 1 (RNR1) DEFECTIVE IN POLLEN ORGANELLE DNA DEGRADATION 2 (DPD2);RIBONUCLEOTIDE REDUCTASE 1 (R1);RIBONUCLEOTIDE REDUCTASE 1 (RNR1);CRINKLY LEAVES 8 (CLS8);RIBONUCLEOTIDE REDUCTASE LARGE SUBUNIT 1 (ATRNR1)	0	0	0	0	0	0	0	0	0	0	0	0	0	0	0
AT2G21870	Encodes the FAd subunit of mitochondrial F1F0-ATP synthase. Essential for pollen formation. protein_coding MALE GAMETOPHYTE DEFECTIVE 1 (MGP1) PHOSPHITE-INSENSITIVE 1 (PHI1);MALE GAMETOPHYTE DEFECTIVE 1 (MGP1)	0	0	4.86884	0	0	0.429886	-0.02084	-0.02274	-0.08204	-0.00172308	-0.00198335	-0.00663478	-0.000861542	-0.000991676	0.211625
AT2G22125	Encodes a protein involved in cell elongation in root and anther filaments. Mutants have greater cell volumes in root tissues and have additive phenotypes with other cell expansion mutants such as those carrying mutations in COB, QUI and POM1 loci. POM2/CSI1 promotes Cellulose Synthase and microtubule co-alignment. The mRNA is cell-to-cell mobile. protein_coding CELLULOSE SYNTHASE-INTERACTIVE PRO…	0.413535	0.623254	0	0.0299557	0.047624	0	0.2347	0.25359	0.0043	0.0194054	0.0221178	0.000347752	0.0246805	0.0348709	0.000173876
AT2G22170	Lipase/lipooxygenase, PLAT/LH2 family protein;(source:Araport11) protein_coding PLAT DOMAIN PROTEIN 2 (PLAT2) PLAT DOMAIN PROTEIN 2 (PLAT2)	0	0	-0.636076	0	0	-0.0561613	-4.65626	-4.65626	-0.2006	-0.384987	-0.406113	-0.016223	-0.192494	-0.203056	-0.0361921
AT2G22250	Encodes a prokaryotic-type plastidic aspartate aminotransferase with glutamate/aspartate-prephenate aminotransferase (PAT) activity. protein_coding ASPARTATE AMINOTRANSFERASE (AAT) ASPARTATE AMINOTRANSFERASE (ATAAT);PREPHENATE AMINOTRANSFERASE (PAT);MATERNAL EFFECT EMBRYO ARREST 17 (MEE17);ASPARTATE AMINOTRANSFERASE (AAT)	0	0	0.144264	0	0	0.0127375	-0.0399	0.20302	-0.17119	-0.003299	0.0177071	-0.0138446	-0.0016495	0.00885356	-0.000553506
AT2G22330	Encodes a cytochrome P450. Involved in tryptophan metabolism. Converts Trp to indole-3-acetaldoxime (IAOx), a precursor to IAA and indole glucosinolates. The mRNA is cell-to-cell mobile. protein_coding CYTOCHROME P450, FAMILY 79, SUBFAMILY B, POLYPEPTIDE 3 (CYP79B3) CYTOCHROME P450, FAMILY 79, SUBFAMILY B, POLYPEPTIDE 3 (CYP79B3)	0	0	0	0	0	0	0	0	0	0	0	0	0	0	0
AT2G22370	Encodes a subunit of the mediator complex that affects flowering time and floral organ formation through FLOWERING LOCUS C (FLC) and AGAMOUS (AG). Together with MED20, another subunit of the head domain of MEDIATOR, MED18 is proposed to control the balance of salicylic acid and jasmonate associated defense pathways. protein_coding MEDIATOR 18 (MED18) MEDIATOR 18 (MED18)	0	0	0	0	0	0	0	0	0	0	0	0	0	0	0
AT2G22400	TRM4B is a cytosine-5--methyltransferase. Mutants have decreased methyl cytosine and defects in root development. protein_coding (TRM4B) (ATTRM4B); (TRM4B)	0	0	-0.394105	0	0	-0.0347968	0	0	3.13921	0	0	0.253876	0	0	0.109539
AT2G22480	Phosphofructokinase isoform; target of plastidic thioredoxin-f-dependent redox regulation. protein_coding PHOSPHOFRUCTOKINASE 5 (PFK5) PHOSPHOFRUCTOKINASE 5 (PFK5)	0	0	0.394198	0	0	0.034805	0	0	0	0	0	0	0	0	0.0174025
AT2G22660	Encodes a member of a family of DUF1399 domain containing proteins. GRDP1 is involved in germination and response to ABA. Loss of function mutants have reduced germination in the presence of osmotic stressors. protein_coding GLYCINE-RICH DOMAIN PROTEIN1 (ATGRDP1) GLYCINE-RICH DOMAIN PROTEIN1 (ATGRDP1)	0	0	0	0	0	0	0	0	0	0	0	0	0	0	0
AT2G22780	encodes an peroxisomal NAD-malate dehydrogenase that is involved in fatty acid beta-oxidation through providing NAD to the process of converting fatty acyl CoA to acetyl CoA. protein_coding PEROXISOMAL NAD-MALATE DEHYDROGENASE 1 (PMDH1) PEROXISOMAL NAD-MALATE DEHYDROGENASE 1 (PMDH1)	0	0	0.215472	0	0	0.0190248	0.39984	0.53181	-2.99058	0.0330594	0.0463837	-0.241856	0.0165297	0.0231919	-0.111415
AT2G22795	hypothetical protein;(source:Araport11) protein_coding	0	0	0	0	0	0	-2.38711	-2.29024	-2.23224	-0.19737	-0.199752	-0.180527	-0.098685	-0.0998758	-0.0902634
AT2G22930	UDP-Glycosyltransferase superfamily protein;(source:Araport11) protein_coding	0	0	0	0	0	0	0	0	0	0	0	0	0	0	0
AT2G23070	Encodes a chloroplast localized subunit of casien kinase4. Functions reduntantly with other alpha subunits (1, 2,and 3) in ABA mediated suppression of seed germination, lateral root development and flowering time. protein_coding CK2 ALPHA CP (CKA4) CK2 ALPHA CP (CKA4);CASEIN KINASE 2 (PCK2); (CPCK2)	0	0	0	0	0	0	0	0	0	0	0	0	0	0	0
AT2G23350	polyadenylate-binding protein, putative / PABP, putative.Member of the Class II family of PABP proteins. Highly and ubiquitously expressed. The mRNA is cell-to-cell mobile. protein_coding POLY(A) BINDING PROTEIN 4 (PAB4) POLY(A) BINDING PROTEIN 4 (PAB4);POLY(A) BINDING PROTEIN 4 (PABP4)	0	0	-0.180806	0	0	-0.0159639	-0.32702	-0.04611	0.14736	-0.0270385	-0.00402165	0.0119174	-0.0135193	-0.00201083	-0.00202327
AT2G23780	Leucine rich extensin protein involved in cell wall biogenesis and organization. Interacts with several members of the RALF family of ligand peptides. protein_coding LEUCINE-RICH REPEAT EXTENSIN 4 (LRX4)	0	0	0	0	0	0	4.18092	4.09081	6.16913	0.345685	0.356795	0.498913	0.172843	0.178397	0.249456
AT2G23940	transmembrane protein (DUF788);(source:Araport11) protein_coding	0	0	0	0	0	0	0	0	0	0	0	0	0	0	0
AT2G24050	Encodes a putative eukaryotic translation initiation factor. protein_coding EUKARYOTIC TRANSLATION INITIATION FACTOR ISOFORM 4G2 (eIFiso4G2) EUKARYOTIC TRANSLATION INITIATION FACTOR ISOFORM 4G2 (eIFiso4G2)	-0.101422	0.0298806	0	-0.00734684	0.00228323	0	2.87823	0	3.39121	0.237977	0	0.274255	0.115315	0.00114162	0.137128
AT2G24090	Ribosomal protein L35;(source:Araport11) protein_coding PLASTID RIBOSOMAL PROTEIN L35 (PRPL35) PLASTID RIBOSOMAL PROTEIN L35 (PRPL35)	0	0	0	0	0	0	0	0	0	0	0	0	0	0	0
AT2G24180	Encodes a cytochrome P450 monooxygenase that converts indole-3-acetonitrile to indole-3-aldehyde / indole-3-carboxylic acid and cyanide. The mRNA is cell-to-cell mobile. protein_coding CYTOCHROME P450 71B6 (CYP71B6) CYTOCHROME P450 71B6 (CYP71B6)	0	0	6.3309	0	0	0.558976	3.9518	3.89275	3.55539	0.326741	0.33952	0.287533	0.163371	0.16976	0.423255
AT2G24200	Cytosol aminopeptidase family protein;(source:Araport11) protein_coding LEUCYL AMINOPEPTIDASE 1 (LAP1) (ATLAP1);LEUCYL AMINOPEPTIDASE 1 (LAP1)	0.558988	0.509863	0.37684	0.040492	0.0389596	0.0332724	0	0	0	0	0	0	0.020246	0.0194798	0.0166362
AT2G24270	Encodes a protein with non-phosphorylating NADP-dependent glyceraldehyde-3-phosphate dehydrogenase activity. The activity of the enzyme was determined from leaf extracts; the enzyme has not been purified to confirm activity. protein_coding ALDEHYDE DEHYDROGENASE 11A3 (ALDH11A3) ALDEHYDE DEHYDROGENASE 11A3 (ALDH11A3)	0	0	0	0	0	0	0	3.7725	0	0	0.329032	0	0	0.164516	0
AT2G24330	Encodes one of two LUNAPARK proteins in Arabidopsis. Both LNPA and LNPB are predominantly distributed throughout the ER, but not preferentially localized at the three-way junctions. Mutation of both LNPA and LNPB together caused the cortical ER to develop poor ER cisternae and a less dense tubular network. E3 ligase involved in degradation of RHD3 to maintain a tubular ER network. protein_coding …	0	0	0	0	0	0	0	0	2.0486	0	0	0.165675	0	0	0.0828377
AT2G24420	DNA repair ATPase-like protein;(source:Araport11) protein_coding	1.21514	0.783309	6.37262	0.0880225	0.0598541	0.562659	1.4136	2.10892	3.22701	0.116879	0.183937	0.260976	0.102451	0.121896	0.411818
AT2G24490	Encodes a component of Replication Protein A. Component of transcriptional gene silencing which does not affect endogenous small RNA accumulation nor DNA methylation. Localized in the nucleus. Involved in DNA repair. Interacts physically with ROS1. protein_coding REPLICON PROTEIN A2 (RPA2) REPLICON PROTEIN A2 (RPA2); (ATRPA2); (RPA32A); (ATRPA32A);SUPPRESSOR OF ROS1 (ROR1)	0	0	-0.160476	0	0	-0.014169	0	0	0	0	0	0	0	0	-0.0070845
AT2G24580	FAD-dependent oxidoreductase family protein;(source:Araport11) protein_coding	0	0	0	0	0	0	0	0	0	0	0	0	0	0	0
AT2G24590	Barta et al (2010) have proposed a nomenclature for Serine/Arginine-Rich Protein Splicing Factors (SR proteins): Plant Cell. 2010, 22:2926. protein_coding RS-CONTAINING ZINC FINGER PROTEIN 22A (RSZ22a) RS-CONTAINING ZINC FINGER PROTEIN 22A (At-RSZ22a);RS-CONTAINING ZINC FINGER PROTEIN 22A (RSZ22a)	0	0	-2.62815	0	0	-0.232048	0	0	2.03174	0	0	0.164312	0	0	-0.033868
AT2G24765	GTPase required for Golgi targeting of GRIP domain proteins. AtARL1 binds directly to the GRIP domain of AtGRIP in a GTP-dependent manner protein_coding ADP-RIBOSYLATION FACTOR 3 (ARF3) ADP-RIBOSYLATION FACTOR 3 (ARF3);ARF-LIKE 1 (ATARL1);ARF-LIKE 1 (ARL1)	0	0	0	0	0	0	2.49033	0	0	0.205904	0	0	0.102952	0	0
AT2G25070	Protein phosphatase 2C family protein;(source:Araport11) protein_coding	0	0	0	0	0	0	0	0	0	0	0	0	0	0	0
AT2G25110	Encodes an endoplasmic reticulum protein SDF2 (stromal-derived factor-2). Forms a complex SDF2-ERdj3B-BiP that is required for the proper accumulation of the surface-exposed leucine-rich repeat receptor kinases EFR. EFR is involved in PAMP (pathogen associated molecular patterns) triggered immunity. protein_coding STROMAL CELL-DERIVED FACTOR 2-LIKE PROTEIN PRECURSOR (SDF2) STROMAL CELL-DERIVED FA…	0	0	0	0	0	0	3.77213	4.58093	4.42964	0.311886	0.399542	0.358236	0.155943	0.199771	0.179118
AT2G25160	cytochrome P450, family 82, subfamily F, polypeptide 1;(source:Araport11) protein_coding CYTOCHROME P450, FAMILY 82, SUBFAMILY F, POLYPEPTIDE 1 (CYP82F1) CYTOCHROME P450, FAMILY 82, SUBFAMILY F, POLYPEPTIDE 1 (CYP82F1)	0.742551	0.736297	3.08876	0.053789	0.0562618	0.272717	0.72377	0.99519	1.40631	0.0598425	0.0867991	0.113732	0.0568157	0.0715305	0.193224
AT2G25210	Ribosomal protein L39 family protein;(source:Araport11) protein_coding	0	0	0	0	0	0	0	0	0	0	0	0	0	0	0
AT2G25280	AmmeMemoRadiSam system protein B;(source:Araport11) protein_coding	0	0	0	0	0	0	-0.11898	-0.27512	-0.06322	-0.00983746	-0.0239956	-0.00511276	-0.00491873	-0.0119978	-0.00255638
AT2G25310	ER membrane protein complex subunit-like protein (DUF2012);(source:Araport11) protein_coding	0	0	0	0	0	0	0	0	0	0	0	0	0	0	0
AT2G25450	Encodes a 2-oxoacid-dependent dioxygenase involved in the production of 2-hydroxybut-3-enyl glucosinolate. protein_coding GLUCOSINOLATE HYDROXYLASE (GSL-OH) GLUCOSINOLATE HYDROXYLASE (GSL-OH)	1.02194	1.39204	3.27386	0.0740275	0.106369	0.28906	0.61994	1.1007	0.8161	0.0512576	0.0960015	0.066	0.0626425	0.101185	0.17753
AT2G25520	Drug/metabolite transporter superfamily protein;(source:Araport11) protein_coding	-0.0870553	0.0266721	0	-0.00630612	0.00203806	0	-0.05258	0.15607	0.5415	-0.0043474	0.0136122	0.0437924	-0.00532676	0.00782514	0.0218962
AT2G25530	AFG1-like ATPase family protein;(source:Araport11) protein_coding	0	0	-0.376981	0	0	-0.0332849	0	0	0	0	0	0	0	0	-0.0166425
AT2G25800	elongation factor Ts (DUF810);(source:Araport11) protein_coding	0	0	2.0988	0	0	0.18531	0	0	3.40702	0	0	0.275534	0	0	0.230422
AT2G25970	KH domain-containing protein;(source:Araport11) protein_coding (ATKH8) (ATKH8)	0	0	0	0	0	0	-1.67183	-1.79384	-1.41892	-0.13823	-0.156456	-0.114752	-0.0691148	-0.0782281	-0.0573758
AT2G25980	Mannose-binding lectin superfamily protein;(source:Araport11) protein_coding	0	0	-8.95062	0	0	-0.79028	0	0	0	0	0	0	0	0	-0.39514
AT2G26060	Encodes a homolog of the yeast Cytosolic Iron-sulfur protein Assembly protein CIA1. protein_coding EMBRYO DEFECTIVE 1345 (emb1345) CYTOSOLIC IRON-SULFUR PROTEIN ASSEMBLY 1 (CIA1);EMBRYO DEFECTIVE 1345 (emb1345)	0.319832	0.227924	-0.183236	0.023168	0.0174161	-0.0161785	0	0	0	0	0	0	0.011584	0.00870804	-0.00808923
AT2G26080	glycine decarboxylase P-protein 2;(source:Araport11) protein_coding GLYCINE DECARBOXYLASE P-PROTEIN 2 (GLDP2) GLYCINE DECARBOXYLASE P-PROTEIN 2 (GLDP2);GLYCINE DECARBOXYLASE P-PROTEIN 2 (AtGLDP2)	0	0	-0.195834	0	0	-0.0172908	-0.92663	-0.65971	-0.80345	-0.0766152	-0.057539	-0.064977	-0.0383076	-0.0287695	-0.0411339
AT2G26140	Encodes an FtsH protease that is localized to the mitochondrion. Loss of function results in increased determinacy of the meristem that is exacerbated when plants are grown at higher temperatures. protein_coding FTSH PROTEASE 4 (ftsh4) (ATFTSH4);FTSH PROTEASE 4 (ftsh4)	0	0	0	0	0	0	0	0	2.74936	0	0	0.222347	0	0	0.111174
AT2G26230	Encodes a urate oxidase that is involved in peroxisome maintenance. protein_coding URATE OXIDASE (UOX) URATE OXIDASE (UOX)	0	0	0	0	0	0	0	0	0	0	0	0	0	0	0
AT2G26250	epidermis-specific, encodes KCS10, a putative 3-ketoacyl-CoA synthase. probably involved in the synthesis of long-chain lipids found in the cuticle. protein_coding 3-KETOACYL-COA SYNTHASE 10 (KCS10) FIDDLEHEAD (FDH);3-KETOACYL-COA SYNTHASE 10 (KCS10)	0	0	0	0	0	0	1.57009	1.76533	2.47638	0.129818	0.15397	0.200271	0.0649088	0.0769848	0.100135
AT2G26260	Encodes an enzyme with 3&#946;-hydroxysteroid dehydrogenase/C4-decarboxylase activity <i>in vitro</i>. The activity of the enzyme was determined using microsomal extracts of yeast overexpressing the <i>Arabidopsis</i> gene. Cytosolic fractions failed to be associated to the activity, leading to the speculation that the enzyme is membrane-bound. protein_coding 3BETA-HYDROXYSTEROID-DEHYDROGENASE/DE…	0	0	6.49981	0	0	0.573889	0	0	0	0	0	0	0	0	0.286945
AT2G26300	Encodes an alpha subunit of a heterotrimeric GTP-binding protein. The active GTP-bound form of GPA1 binds to the GTG1 and GTG2 abscisic acid (ABA) receptors and appears to affect their GTPase and GTP-binding activity, and hence, ABA binding abilities. GPA1 is a positive regulator in ABA-mediated inhibition of stomatal opening. Plants with recessive mutant alleles have complex phenotypes including…	0	0	3.47202	0	0	0.306556	0	0	1.56108	0	0	0.126248	0	0	0.216402
AT2G26570	Encodes a coiled-coil protein WEB1 (weak chloroplast movement under blue light 1). WEB1, together with another coiled-coil protein WEB2/PMI2 (At1g66840), maintains the chloroplast photorelocation movement velocity. protein_coding WEAK CHLOROPLAST MOVEMENT UNDER BLUE LIGHT 1 (WEB1) WEAK CHLOROPLAST MOVEMENT UNDER BLUE LIGHT 1 (WEB1)	0	0	0	0	0	0	0	0	0	0	0	0	0	0	0
AT2G26590	regulatory particle non-ATPase 13;(source:Araport11) protein_coding REGULATORY PARTICLE NON-ATPASE 13 (RPN13) REGULATORY PARTICLE NON-ATPASE 13 (RPN13)	0	0	4.07075	0	0	0.35942	0	0	0	0	0	0	0	0	0.17971
AT2G26640	Encodes KCS11, a member of the 3-ketoacyl-CoA synthase family involved in the biosynthesis of VLCFA (very long chain fatty acids). protein_coding 3-KETOACYL-COA SYNTHASE 11 (KCS11) 3-KETOACYL-COA SYNTHASE 11 (KCS11)	0	0	0	0	0	0	0	0	0	0	0	0	0	0	0
AT2G26650	Encodes AKT1, a member of the Shaker family inward rectifying potassium channel predominantly expressed in predominantly in root hairs and root endodermis. This family includes five groups based on phylogenetic analysis (FEBS Letters (2007) 581: 2357): I (inward rectifying channel): AKT1 (AT2G26650), AKT5 (AT4G32500) and SPIK (also known as AKT6, AT2G25600); II (inward rectifying channel): KAT1 (…	0	0	0	0	0	0	0	0	0	0	0	0	0	0	0
AT2G26670	Encodes a plastid heme oxygenase necessary for phytochrome chromophore biosynthesis and for coupling the expression of some nuclear genes to the functional state of the chloroplast. protein_coding REVERSAL OF THE DET PHENOTYPE 4 (TED4) HEME OXYGENASE 1 (HY1);ARABIDOPSIS THALIANA HEME OXYGENASE 1 (ATHO1);HEME OXYGENASE 6 (HY6);REVERSAL OF THE DET PHENOTYPE 4 (TED4);GENOMES UNCOUPLED 2 (GUN2);HEME …	0	0	0	0	0	0	0	0	0	0	0	0	0	0	0
AT2G26780	ARM repeat superfamily protein;(source:Araport11) protein_coding	0	0	0	0	0	0	0	0	2.11324	0	0	0.170903	0	0	0.0854515
AT2G26890	GRV2 has sequence similarity to the C. elegans protein RME-8 which is involved in endocytosis. grv2 mutants result in a reduction in gravitropic response in hypocotyls and shoots but do not affect root gravitropism. The mutants are defective in amyloplast sedimentation. protein_coding GRAVITROPISM DEFECTIVE 2 (GRV2) MODIFIED TRANSPORT TO THE VACUOLE 12 (MTV12); (SGR8);KATAMARI2 (KAM2);GRAVITROPIS…	0	0	0	0	0	0	3.29193	0	0	0.272182	0	0	0.136091	0	0
AT2G26930	Encodes a 4-(cytidine 5'-phospho)-2-C-methyl-D-erithritol kinase. protein_coding 4-(CYTIDINE 5'-PHOSPHO)-2-C-METHYL-D-ERITHRITOL KINASE (CDPMEK) PIGMENT DEFECTIVE 277 (PDE277);4-(CYTIDINE 5&#8242;-DIPHOSPHO)-2-C-METHYL-D-ERYTHRITOL KINASE (CMEK);4-(CYTIDINE 5'-PHOSPHO)-2-C-METHYL-D-ERITHRITOL KINASE (ATCDPMEK); (ISPE);4-(CYTIDINE 5'-PHOSPHO)-2-C-METHYL-D-ERITHRITOL KINASE (CDPMEK);4-(CYTIDINE 5&#…	0	0	0	0	0	0	0	0	0	0	0	0	0	0	0
AT2G26990	Represses photomorphogenesis and induces skotomorphogenesis in the dark. protein_coding FUSCA 12 (FUS12) FUSCA 12 (FUS12); (CSN2);CONSTITUTIVE PHOTOMORPHOGENIC 12 (COP12); (ATCSN2)	0	0	-0.626202	0	0	-0.0552894	0	0	2.36367	0	0	0.191156	0	0	0.0679332
AT2G27000	member of CYP705A protein_coding CYTOCHROME P450, FAMILY 705, SUBFAMILY A, POLYPEPTIDE 8 (CYP705A8) CYTOCHROME P450, FAMILY 705, SUBFAMILY A, POLYPEPTIDE 8 (CYP705A8)	0	0	0	0	0	0	-0.30081	-2.61621	-0.00964	-0.0248715	-0.228182	-0.00077961	-0.0124357	-0.114091	-0.000389805
AT2G27020	Encodes 20S proteasome alpha 7 subunit PAG1. protein_coding 20S PROTEASOME ALPHA SUBUNIT G1 (PAG1) 20S PROTEASOME ALPHA SUBUNIT G1 (PAG1)	0	0	0	0	0	0	-0.97501	-0.69123	-0.28334	-0.0806154	-0.0602881	-0.0229144	-0.0403077	-0.0301441	-0.0114572
AT2G27140	HSP20-like chaperones superfamily protein;(source:Araport11) protein_coding	0	0	0	0	0	0	0	0	0.37573	0	0	0.0303862	0	0	0.0151931
AT2G27290	FAM210B-like protein, putative (DUF1279);(source:Araport11) protein_coding	0	0	0	0	0	0	0	0	0	0	0	0	0	0	0
AT2G27460	Sec23 homolog , forms a distinct clade with SEC23A.Mutants have defects in pollen exine patterning, tapetal development and pollen intine formation. protein_coding (ATSEC23D) (ATSEC23D)	0	0	0	0	0	0	0	0	1.28469	0	0	0.103896	0	0	0.051948
AT2G27510	ferredoxin 3;(source:Araport11) protein_coding FERREDOXIN 3 (FD3) FERREDOXIN 3 (FD3);FERREDOXIN 3 (ATFD3)	0	0	0	0	0	0	0	0	0	0	0	0	0	0	0
AT2G27530	Encodes ribosomal protein L10aP. Identified in a screen for enhancers of as1. as1/pgy double mutants show defects in leaf vascular patterning and adaxial cell fate. Double mutant analysis indicates pgy genes function in the same pathway as REV, KAN1 and KAN2. protein_coding PIGGYBACK1 (PGY1) PIGGYBACK1 (PGY1)	0	0	0	0	0	0	0	0	6.18918	0	0	0.500534	0	0	0.250267
AT2G27600	Encodes a SKD1 (Suppressor of K+ Transport Growth Defect1) homolog. Localized to the cytoplasm and to multivesicular endosomes. Involved in multivesicular endosome function. The mRNA is cell-to-cell mobile. protein_coding SUPPRESSOR OF K+ TRANSPORT GROWTH DEFECT1 (SKD1) SUPPRESSOR OF K+ TRANSPORT GROWTH DEFECT1 (SKD1); (ATSKD1);VACUOLAR PROTEIN SORTING 4 (VPS4)	0	0	-0.858474	0	0	-0.0757974	0.3035	0.22637	0.16026	0.0250939	0.0197437	0.0129606	0.0125469	0.00987184	-0.0314184
AT2G27680	NAD(P)-linked oxidoreductase superfamily protein;(source:Araport11) protein_coding	-0.0424912	0.129531	0	-0.00307798	0.00989772	0	0	0	2.27923	0	0	0.184327	-0.00153899	0.00494886	0.0921635
AT2G27710	60S acidic ribosomal protein family;(source:Araport11) protein_coding	0	0	0	0	0	0	-0.22151	0.14257	0.09261	-0.0183148	0.0124348	0.0074896	-0.0091574	0.00621738	0.0037448
AT2G27720	60S acidic ribosomal protein family;(source:Araport11) protein_coding	0	0	0.62479	0	0	0.0551647	0	0	0	0	0	0	0	0	0.0275824
AT2G27730	copper ion binding protein;(source:Araport11) protein_coding	0	0	-0.342589	0	0	-0.0302483	-0.35456	0.09688	0.05153	-0.0293156	0.00844974	0.00416736	-0.0146578	0.00422487	-0.0130405
AT2G27820	Encodes a plastid-localized arogenate dehydratase involved in phenylalanine biosynthesis. Not less than six genes encoding ADT were identi&#64257;ed in the Arabidopsis genome: ADT1 [At1g11790]; ADT2 [At3g07630]; ADT3 [At2g27820]; ADT4 [At3g44720]; ADT5 [At5g22630]; and ADT6 [At1g08250]. protein_coding PREPHENATE DEHYDRATASE 1 (PD1) AROGENATE DEHYDRATASE 3 (ADT3);PREPHENATE DEHYDRATASE 1 (PD1)	0	0	-0.0174177	0	0	-0.00153786	0	0	0	0	0	0	0	0	-0.000768932
AT2G27830	hypothetical protein;(source:Araport11) protein_coding	0	0	0	0	0	0	0	0	0	0	0	0	0	0	0
AT2G27860	Encodes UDP-d-apiose/UDP-d-xylose synthase that requires NAD+ for enzymatic activity and is strongly inhibited by UDP-d-galacturonate. protein_coding UDP-D-APIOSE/UDP-D-XYLOSE SYNTHASE 1 (AXS1) UDP-D-APIOSE/UDP-D-XYLOSE SYNTHASE 1 (AXS1)	0	0	1.69513	0	0	0.149668	0.08812	0.40592	0.17847	0.0072859	0.0354038	0.0144333	0.00364295	0.0177019	0.0820507
AT2G27900	coiled-coil protein;(source:Araport11) protein_coding	0	0	6.71776	0	0	0.593133	0	0	0	0	0	0	0	0	0.296566
AT2G27950	Ring/U-Box superfamily protein;(source:Araport11) protein_coding	0	0	0	0	0	0	0	0	2.75931	0	0	0.223152	0	0	0.111576
AT2G28000	Encodes chaperonin-60 alpha, a molecular chaperone involved in Rubisco folding. Mutants display aberrant chloroplast and embryo development. The mRNA is cell-to-cell mobile. protein_coding CHAPERONIN-60ALPHA (CPN60A) CHAPERONIN-60ALPHA (CPN60A);ACCUMULATION AND REPLICATION OF CHLOROPLASTS 2 (ARC2);CHLOROPLAST CHAPERONIN 60ALPHA (CH-CPN60A); (ARC2);CHAPERONIN-60ALPHA1 (CPN60ALPHA1); (CPNA1);SCHLEP…	0	0	-0.18454	0	0	-0.0162936	-0.34012	0.07692	-0.17795	-0.0281217	0.00670886	-0.0143913	-0.0140608	0.00335443	-0.0153424
AT2G28260	member of Cyclic nucleotide gated channel family, involved in response to calcium. protein_coding CYCLIC NUCLEOTIDE-GATED CHANNEL 15 (CNGC15) CYCLIC NUCLEOTIDE-GATED CHANNEL 15 (CNGC15);CYCLIC NUCLEOTIDE-GATED CHANNEL 15 (ATCNGC15)	0	0	0	0	0	0	0	0	0	0	0	0	0	0	0
AT2G28310	trimethylguanosine synthase (DUF707);(source:Araport11) protein_coding	0	0	0	0	0	0	0	0	0	0	0	0	0	0	0
AT2G28360	SIT4 phosphatase-associated family protein;(source:Araport11) protein_coding	0	0	0	0	0	0	0	0	0	0	0	0	0	0	0
AT2G28520	Vacuolar proton ATPase subunit VHA-a isoform 1. Localized in the trans-Golgi network. The mRNA is cell-to-cell mobile. protein_coding VACUOLAR PROTON ATPASE A1 (VHA-A1) VACUOLAR PROTON ATPASE A1 (VHA-A1)	0	0	0	0	0	0	0	1.33174	0	0	0.116153	0	0	0.0580763	0
AT2G28760	Encodes a cytosolic isoform of UDP-glucuronic acid decarboxylase. protein_coding UDP-XYL SYNTHASE 6 (UXS6) UDP-XYL SYNTHASE 6 (UXS6)	0	0	0	0	0	0	0	0	0	0	0	0	0	0	0
AT2G28790	Pathogenesis-related thaumatin superfamily protein;(source:Araport11) protein_coding	0	0	0	0	0	0	-2.06287	-2.21606	-1.71035	-0.170561	-0.193282	-0.13832	-0.0852807	-0.0966409	-0.0691601
AT2G28800	member of Chloroplast membrane protein ALBINO3 family. Similar to pea PPF1 and may play a role in plant senescence. protein_coding ALBINO 3 (ALB3) ALBINO 3 (ALB3); (ABL3)	0	0	0	0	0	0	0	0	0	0	0	0	0	0	0
AT2G28900	Encodes AtOEP16, a 16-KDa plastid outer membrane protein involved in plastid import of protochlorophyllide oxidoreductase A. Predominantly expressed in leaves and is also inducible by cold treatment. protein_coding OUTER PLASTID ENVELOPE PROTEIN 16-1 (OEP16-1) OUTER PLASTID ENVELOPE PROTEIN 16-1 (OEP16-1);OUTER PLASTID ENVELOPE PROTEIN 16-1 (ATOEP16-1);OUTER ENVELOPE PROTEIN 16 (OEP16);OUTER PLAS…	0	0	0	0	0	0	0	0	2.48581	0	0	0.201034	0	0	0.100517
AT2G29080	encodes an FtsH protease that is localized to the mitochondrion protein_coding FTSH PROTEASE 3 (ftsh3) (ATFTSH3);FTSH PROTEASE 3 (ftsh3)	0	0	0	0	0	0	0	0	0.51638	0	0	0.0417609	0	0	0.0208805
AT2G29140	Encodes a member of the Arabidopsis Pumilio (APUM) proteins containing PUF domain (eight repeats of approximately 36 amino acids each). PUF proteins regulate both mRNA stability and translation through sequence-specific binding to the 3' UTR of target mRNA transcripts. The mRNA is cell-to-cell mobile. protein_coding PUMILIO 3 (PUM3) PUMILIO 3 (PUM3);PUMILIO 3 (APUM3)	0	0	0.439186	0	0	0.0387772	0	0	0	0	0	0	0	0	0.0193886
AT2G29330	tropinone reductase;(source:Araport11) protein_coding TROPINONE REDUCTASE (TRI) TROPINONE REDUCTASE (TRI)	0	0	0	0	0	0	0	0	0	0	0	0	0	0	0
AT2G29400	Type 1 protein phosphatase, expressed in roots, rosettes and flowers protein_coding TYPE ONE PROTEIN PHOSPHATASE 1 (TOPP1) PROTEIN PHOSPHATASE 1 (PP1-AT);TYPE ONE PROTEIN PHOSPHATASE 1 (TOPP1)	0	0	0.245049	0	0	0.0216362	0	0	1.13546	0	0	0.0918274	0	0	0.0567318
AT2G29440	Encodes glutathione transferase belonging to the tau class of GSTs. Naming convention according to Wagner et al. (2002). protein_coding GLUTATHIONE S-TRANSFERASE TAU 6 (GSTU6) GLUTATHIONE S-TRANSFERASE TAU 6 (ATGSTU6);GLUTATHIONE S-TRANSFERASE TAU 6 (GSTU6);GLUTATHIONE S-TRANSFERASE 24 (GST24)	0	0	0	0	0	0	0	0	0	0	0	0	0	0	0
AT2G29490	Encodes glutathione transferase belonging to the tau class of GSTs. Naming convention according to Wagner et al. (2002). protein_coding GLUTATHIONE S-TRANSFERASE TAU 1 (GSTU1) GLUTATHIONE S-TRANSFERASE TAU 1 (ATGSTU1);GLUTATHIONE S-TRANSFERASE TAU 1 (GSTU1);GLUTATHIONE S-TRANSFERASE 19 (GST19)	0	0	0	0	0	0	0	0	0	0	0	0	0	0	0
AT2G29550	Encodes a beta-tubulin that is expressed in leaves, roots and flowers. protein_coding TUBULIN BETA-7 CHAIN (TUB7) TUBULIN BETA 7 (TBB7);TUBULIN BETA-7 CHAIN (TUB7)	0	0	-0.4292	0	0	-0.0378955	-0.01106	0.0615	-0.02516	-0.000914458	0.00536395	-0.00203475	-0.000457229	0.00268197	-0.0199651
AT2G29560	Encodes a putative phosphoenolpyruvate enolase that is localized both to the nucleus and the cytoplasm. The mRNA is cell-to-cell mobile. protein_coding CYTOSOLIC ENOLASE (ENOC) ENOLASE 3 (ENO3);CYTOSOLIC ENOLASE (ENOC)	0	0	0	0	0	0	-0.04954	-0.49049	-0.24079	-0.00409605	-0.0427799	-0.0194733	-0.00204802	-0.0213899	-0.00973664
AT2G29570	Functionally interacts with POLH to repair DNA damaged by UVB damage. May be sumoylated. protein_coding PROLIFERATING CELL NUCLEAR ANTIGEN 2 (PCNA2) A. THALIANA PROLIFERATING CELL NUCLEAR ANTIGEN 2 (ATPCNA2);PROLIFERATING CELL NUCLEAR ANTIGEN 2 (PCNA2)	0	0	1.64804	0	0	0.145511	0.1913	0.01545	-0.43649	0.015817	0.00134753	-0.0353	0.00790849	0.000673764	0.0551055
AT2G29750	UDP-glucosyl transferase 71C1;(source:Araport11) protein_coding UDP-GLUCOSYL TRANSFERASE 71C1 (UGT71C1) UDP-GLUCOSYL TRANSFERASE 71C1 (UGT71C1)	0	0	4.01121	0	0	0.354162	0	0	3.65779	0	0	0.295814	0	0	0.324988
AT2G29980	Endoplasmic reticulum enzyme responsible for the synthesis of 18:3 fatty acids from phospholipids. Uses cytochrome b5 as electron donor. protein_coding FATTY ACID DESATURASE 3 (FAD3) (AtFAD3);FATTY ACID DESATURASE 3 (FAD3)	0	0	0	0	0	0	0	0	0.91928	0	0	0.0743444	0	0	0.0371722
AT2G30050	transducin family protein / WD-40 repeat family protein;(source:Araport11) protein_coding	-0.000750622	0.417568	0.658679	-5.43736e-05	0.0319072	0.0581569	-0.18125	-0.65561	-0.99936	-0.014986	-0.0571814	-0.0808207	-0.00752021	-0.0126371	-0.0113319
AT2G30060	Pleckstrin homology (PH) domain superfamily protein;(source:Araport11) protein_coding	5.7213	5.89404	0	0.41444	0.450375	0	0	0	0	0	0	0	0.20722	0.225188	0
AT2G30110	Encodes a ubiquitin-activating enzyme (E1), involved in the first step in conjugating multiple ubiquitins to proteins targeted for degradation. Gene is expressed in most tissues examined. Mutant is able to revert the constitutive defense responses phenotype of snc1, which indicates the gene is involved in defense response. It also indicates that ubiquitination plays a role in plant defense signal…	0	0	0.410309	0	0	0.0362276	0.34099	0.62017	0.27104	0.0281936	0.0540904	0.0219197	0.0140968	0.0270452	0.0290736
AT2G30200	Malonyl-ACP expressed in developing seeds. Loss of function mutants are embryo lethal and over expression in seeds leads to increased seed oil content. protein_coding EMBRYO DEFECTIVE 3147 (EMB3147) EMBRYO DEFECTIVE 3147 (EMB3147); (MCAT);MALONYL COA-ACP MALONYLTRANSFERASE (MCAMT)	0	0	-0.596631	0	0	-0.0526785	0.03264	0.06422	-0.14144	0.00269873	0.00560118	-0.0114386	0.00134936	0.00280059	-0.0320585
AT2G30490	Encodes a cinnamate-4-hydroxylase. Mutations in this gene impact phenylpropanoid metabolism, growth and development. protein_coding CINNAMATE-4-HYDROXYLASE (C4H) REDUCED EPRDERMAL FLUORESCENCE 3 (REF3);CINNAMATE 4-HYDROXYLASE (ATC4H);CINNAMATE-4-HYDROXYLASE (C4H); (CYP73A5)	0	0	1.88443	0	0	0.166382	1.20646	0.83245	0.78155	0.099752	0.0726052	0.0632059	0.049876	0.0363026	0.114794
AT2G30680	callose synthase-like protein;(source:Araport11) protein_coding	0	0	0	0	0	0	0	0	0	0	0	0	0	0	0
AT2G30710	Ypt/Rab-GAP domain of gyp1p superfamily protein;(source:Araport11) protein_coding	0	0	0	0	0	0	0	0	0	0	0	0	0	0	0
AT2G30740	Protein kinase superfamily protein;(source:Araport11) protein_coding	0	0	0.949107	0	0	0.0837997	-0.03928	-0.17655	-0.51132	-0.00324773	-0.0153984	-0.0413517	-0.00162387	-0.00769922	0.021224
AT2G30750	Putative cytochrome P450; together with CYP71A13 produces dihydrocamalexic acid (DHCA), the precursor to the defense-related compound camalexin, which accumulates in the intercellular space and contributes to the resistance of mature Arabidopsis to P. syringae without directly inhibiting bacterial growth. protein_coding CYTOCHROME P450, FAMILY 71, SUBFAMILY A, POLYPEPTIDE 12 (CYP71A12) CYTOCHROME…	0	0	5.83856	0	0	0.515505	0	0	0	0	0	0	0	0	0.257753
AT2G30860	Encodes glutathione transferase belonging to the phi class of GSTs. Naming convention according to Wagner et al. (2002). protein_coding GLUTATHIONE S-TRANSFERASE PHI 9 (GSTF9) GLUTATHIONE S-TRANSFERASE PHI 9 (ATGSTF9);GLUTATHIONE S-TRANSFERASE PHI 9 (GSTF9); (ATGSTF7); (GLUTTR)	0	0	0.0510947	0	0	0.00451132	0.7362	0.45711	0.23816	0.0608702	0.0398685	0.0192606	0.0304351	0.0199343	0.011886
AT2G30870	early dehydration-induced gene ERD13 homologous to tobacco and maize glutathione S-transferases. Encodes glutathione transferase belonging to the phi class of GSTs. Naming convention according to Wagner et al. (2002) protein_coding GLUTATHIONE S-TRANSFERASE PHI 10 (GSTF10) ARABIDOPSIS THALIANA GLUTATHIONE S-TRANSFERASE PHI 10 (ATGSTF10);GLUTATHIONE S-TRANSFERASE PHI 10 (GSTF10); (ATGSTF4);EARLY D…	0	0	0	0	0	0	0.45388	-3.91561	-0.08889	0.0375275	-0.341514	-0.00718875	0.0187638	-0.170757	-0.00359438
AT2G30880	Pleckstrin homology (PH) domain-containing protein;(source:Araport11) protein_coding (SWAP70) (ATSWAP70); (SWAP70)	0	0	0	0	0	0	2.42224	2.79011	0	0.200275	0.24335	0	0.100137	0.121675	0
AT2G30920	The enzyme encoded by this gene has been shown to complement the Saccharomyces cerevisiae coq3 mutation and, therefore, to have hexaprenyldihydroxybenzoate methyltransferase activity. It is however likely that, in Arabidopsis, the enzyme catalyzes the methylation of nonaprenyldihydroxybenzoate as it is the prevalent polyprenoid in this plant species. The enzyme is a mitochondrial-localized methyl…	0	0	0	0	0	0	0	0	2.20824	0	0	0.178586	0	0	0.0892929
AT2G30930	hypothetical protein;(source:Araport11) protein_coding	0	0	0	0	0	0	-0.34086	-0.48143	-2.47318	-0.0281828	-0.0419897	-0.200012	-0.0140914	-0.0209948	-0.100006
AT2G30950	Metalloprotease that functions in thylakoid membrane biogenesis. Involved in the repair of PSII following damaged incurred during photoinhibition. Forms a complex with VAR1. Mutants show a variegated phenotype, which decreases during development. Transcript and protein levels increase with light intensity. In plsp1-1 mutant plastids, the nonmature form of the protein localizes in the membrane. pr…	0	0	0	0	0	0	0.29982	2.14393	1.35333	0.0247896	0.186991	0.109447	0.0123948	0.0934953	0.0547236
AT2G30970	ASPARTATE AMINOTRANSFERASE 1 protein_coding ASPARTATE AMINOTRANSFERASE 1 (ASP1) ASPARTATE AMINOTRANSFERASE 1 (ASP1)	0	0	0.551596	0	0	0.0487022	0.50089	0.25107	0.17888	0.0414144	0.021898	0.0144665	0.0207072	0.010949	0.0315844
AT2G31060	elongation factor family protein;(source:Araport11) protein_coding EMBRYO DEFECTIVE 2785 (EMB2785) EMBRYO DEFECTIVE 2785 (EMB2785)	0	0	0	0	0	0	-0.31425	-0.54565	-0.79484	-0.0259827	-0.0475908	-0.0642807	-0.0129913	-0.0237954	-0.0321403
AT2G31140	Peptidase S24/S26A/S26B/S26C family protein;(source:Araport11) protein_coding (ATIMP2) (ATIMP2)	0	0	-0.733575	0	0	-0.0647697	0	0	0	0	0	0	0	0	-0.0323849
AT2G31360	Encodes a protein homologous to delta 9 acyl-lipid desaturases of cyanobacteria and acyl-CoA desaturases of yeast and mammals. expression up-regulated by cold temperature. It is involved in the synthesis of the 24:1n-9 and 26:1n-9 components of seed lipids, sphingolipids and the membrane phospholipids phosphatidylserine (PS), and phosphatidylethanolamine (PE). protein_coding 16:0DELTA9 DESATURASE…	0	0	0	0	0	0	0	0	0	0	0	0	0	0	0
AT2G31390	Encodes a member of the fructokinase gene family. Nomenclature according to Riggs 2017 has been adopted for the family by the community (personal communication, Boernke, Callis, Granot, Boernke, and Smeekens). protein_coding FRUCTOKINASE 2 (FRK2) FRUCTOKINASE 1 (FRK1);FRUCTOKINASE 2 (FRK2)	0	0	-0.296242	0	0	-0.0261562	0.06978	-0.17367	-0.35869	0.00576952	-0.0151473	-0.0290081	0.00288476	-0.00757363	-0.0275822
AT2G31480	hypothetical protein;(source:Araport11) protein_coding	0	0	0	0	0	0	0	0	0	0	0	0	0	0	0
AT2G31490	neuronal acetylcholine receptor subunit alpha-5;(source:Araport11) protein_coding	0	0	0	0	0	0	0	0	-1.06451	0	0	-0.0860895	0	0	-0.0430448
AT2G31570	glutathione peroxidase GPx protein_coding GLUTATHIONE PEROXIDASE 2 (GPX2) GLUTATHIONE PEROXIDASE 2 (ATGPX2); (GPXL2);GLUTATHIONE PEROXIDASE 2 (GPX2)	0	0	0.373877	0	0	0.0330108	0.3076	0.83124	0.28226	0.0254329	0.0724996	0.0228271	0.0127164	0.0362498	0.0279189
AT2G31610	Ribosomal protein S3 family protein;(source:Araport11) protein_coding	0	0	0	0	0	0	0.485	0.24753	0.23013	0.0401006	0.0215892	0.0186112	0.0200503	0.0107946	0.00930559
AT2G31710	Vacuolar ATPase assembly integral membrane protein VMA21-like domain-containing protein;(source:Araport11) protein_coding	0	0	0	0	0	0	0	0	0.7342	0	0	0.0593766	0	0	0.0296883
AT2G31750	Encodes an auxin glycosyltransferase that is likely to be involved in regulation of auxin by glycosylation. protein_coding UDP-GLUCOSYL TRANSFERASE 74D1 (UGT74D1) UDP-GLUCOSYL TRANSFERASE 74D1 (UGT74D1)	0	0	-0.472606	0	0	-0.041728	-0.004	0.28297	0.16588	-0.000330726	0.0246803	0.0134151	-0.000165363	0.0123401	-0.0141564
AT2G31810	Encodes the small subunit of acetolactate synthase; partially responsible for resistance to hypoxic stress. protein_coding ACETOLACTATE SYNTHASE SMALL SUBUNIT 1 (AHASS1) ALS-INTERACTING PROTEIN1 (AIP1);ACETOLACTATE SYNTHASE SMALL SUBUNIT 1 (AHASS1)	0	0	-0.0994556	0	0	-0.00878126	0.1237	-0.10058	0.01947	0.0102277	-0.00877245	0.00157459	0.00511386	-0.00438623	-0.00360334
AT2G31880	Encodes a putative leucine rich repeat transmembrane protein that is expressed in response to Pseudomonas syringae. Expression of SRRLK may be required for silencing via lsiRNAs. Regulates cell death and innate immunity. protein_coding SUPPRESSOR OF BIR1 1 (SOBIR1) EVERSHED (EVR);SUPPRESSOR OF BIR1 1 (SOBIR1)	0	0	0	0	0	0	0	0	0	0	0	0	0	0	0
AT2G32060	Ribosomal protein L7Ae/L30e/S12e/Gadd45 family protein;(source:Araport11) protein_coding	0	0	0	0	0	0	-0.13452	0.31265	-0.2725	-0.0111223	0.0272689	-0.0220377	-0.00556116	0.0136345	-0.0110189
AT2G32080	similar to the conserved animal nuclear protein PUR alpha which was implicated in the control of gene transcription and DNA replication protein_coding PURIN-RICH ALPHA 1 (PUR ALPHA-1) PURIN-RICH ALPHA 1 (PUR ALPHA-1)	0	0	-0.411444	0	0	-0.0363277	-0.07311	-0.17487	-0.29714	-0.00604485	-0.0152519	-0.0240304	-0.00302243	-0.00762596	-0.0301791
AT2G32240	PAMP induced protein involved in defense response. Interaction with UBAC2 proteins in the ER, is necessary for PAMP mediated accumulation of the callose synthase PMR4. protein_coding PAMP-INDUCED COILED COIL (PICC) PAMP-INDUCED COILED COIL (PICC)	0	0	0	0	0	0	-1.19093	-1.63168	-1.02088	-0.098468	-0.142313	-0.0825611	-0.049234	-0.0711564	-0.0412805
AT2G32260	phosphorylcholine cytidylyltransferase;(source:Araport11) protein_coding PHOSPHORYLCHOLINE CYTIDYLYLTRANSFERASE (CCT1) (ATCCT1);PHOSPHORYLCHOLINE CYTIDYLYLTRANSFERASE (CCT1)	0.734224	1.19463	1.7956	0.0531858	0.0912837	0.158539	0	0	0	0	0	0	0.0265929	0.0456419	0.0792696
AT2G32480	Metalloprotease essential for plastid development. Located in the inner membrane of chloroplasts. protein_coding ARABIDOPSIS SERIN PROTEASE (ARASP) ARABIDOPSIS SERIN PROTEASE (ARASP)	0	0	0	0	0	0	0	0	0	0	0	0	0	0	0
AT2G32580	Protein of unknown function (DUF1068). Mutants are defective in cell adhesion. protein_coding (ELMO1) (ELMO1)	0	0	0	0	0	0	0	0	1.10367	0	0	0.0892565	0	0	0.0446282
AT2G32730	26S proteasome regulatory complex, non-ATPase subcomplex, Rpn2/Psmd1 subunit;(source:Araport11) protein_coding	0	0	2.15817	0	0	0.190552	0.0096	0.12408	0.26704	0.000793743	0.0108221	0.0215962	0.000396872	0.00541104	0.106074
AT2G32900	Homologous to Drosophila ZW10, a centromere/kinetochore protein involved in chromosome segregation. Member of MAG2 complex on the ER that is responsible for efficient transport of seed storage proteins, functions in protein transport between the ER and Golgi apparatus, contain a Zeste?White 10 (ZW10) domain and a Sec39 domain. Required for proper maturation of seed storage proteins. protein_codin…	0	0	0	0	0	0	0	0	0	0	0	0	0	0	0
AT2G32920	Encodes a protein disulfide isomerase-like (PDIL) protein, a member of a multigene family within the thioredoxin (TRX) superfamily. Transcript levels for this gene are up-regulated in response to three different chemical inducers of ER stress (dithiothreitol, beta-mercaptoethanol, and tunicamycin). AtIRE1-2 does not appear to be required for this response, but the atbzip60 mutant has a diminished…	0	0	0	0	0	0	0.48117	0.57321	0.0199	0.0397839	0.0499946	0.00160936	0.019892	0.0249973	0.000804681
AT2G33040	gamma subunit of Mt ATP synthase;(source:Araport11) protein_coding GAMMA SUBUNIT OF MT ATP SYNTHASE (ATP3) GAMMA SUBUNIT OF MT ATP SYNTHASE (ATP3)	0	0	0.0562436	0	0	0.00496593	0.45016	-0.07768	-0.33872	0.0372199	-0.00677514	-0.0273931	0.01861	-0.00338757	-0.0112136
AT2G33070	Encodes a nitrile-specifier protein NSP2. NSP2 is one out of five (At3g16400/NSP1, At2g33070/NSP2, At3g16390/NSP3, At3g16410/NSP4 and At5g48180/NSP5) A. thaliana epithiospecifier protein (ESP) homologues that promote simple nitrile, but not epithionitrile or thiocyanate formation. protein_coding NITRILE SPECIFIER PROTEIN 2 (NSP2) NITRILE SPECIFIER PROTEIN 2 (NSP2)	0	0	0	0	0	0	0	0	0	0	0	0	0	0	0
AT2G33150	Encodes an organellar (peroxisome, glyoxysome) 3-ketoacyl-CoA thiolase, involved in fatty acid b-oxidation during germination and subsequent seedling growth. Mutants have defects in glyoxysomal fatty acid beta-oxidation. EC2.3.1.16 thiolase. protein_coding PEROXISOMAL 3-KETOACYL-COA THIOLASE 3 (PKT3) POTASSIUM CHANNEL IN ARABIDOPSIS THALIANA 2 (KAT2);3-KETOACYL-COA THIOLASE 2 (KAT2);PEROXISOME DE…	0	0	0.85623	0	0	0.0755994	0.27381	0.07979	0.15069	0.022639	0.00695917	0.0121867	0.0113195	0.00347959	0.043893
AT2G33210	Involved in the RNA splicing of rpl2 and ccmFC introns in mitochondria. protein_coding HEAT SHOCK PROTEIN 60-2 (HSP60-2) (HSP60);HEAT SHOCK PROTEIN 60-2 (HSP60-2)	0	0	1.53909	0	0	0.135891	-0.32374	-0.62555	-0.56067	-0.0267673	-0.0545596	-0.0453428	-0.0133837	-0.0272798	0.0452741
AT2G33220	GRIM-19 protein;(source:Araport11) protein_coding	0	0	0	0	0	0	-0.16207	-3.36405	-0.1333	-0.0134002	-0.293408	-0.0107803	-0.0067001	-0.146704	-0.00539015
AT2G33340	Encodes MAC3B, a U-box proteins with homology to the yeast and human E3 ubiquitin ligase Prp19. Associated with the MOS4-Associated Complex (MAC). Involved in plant innate immunity. Regulator of flowering time. protein_coding MOS4-ASSOCIATED COMPLEX 3B (MAC3B) PLANT U-BOX 60 (PUB60);MOS4-ASSOCIATED COMPLEX 3B (MAC3B)	0	0	0	0	0	0	0	0	1.41481	0	0	0.114419	0	0	0.0572096
AT2G33470	glycolipid transfer protein 1;(source:Araport11) protein_coding GLYCOLIPID TRANSFER PROTEIN 1 (GLTP1) ARABIDOPSIS GLYCOLIPID TRANSFER PROTEIN 1 (ATGLTP1);GLYCOLIPID TRANSFER PROTEIN 1 (GLTP1)	6.246	6.36962	6.86134	0.452449	0.486715	0.60581	0.87853	-0.47508	-0.36981	0.0726383	-0.0414358	-0.0299074	0.262543	0.22264	0.287951
AT2G33630	NAD(P)-binding Rossmann-fold superfamily protein;(source:Araport11) protein_coding	0	0	5.24243	0	0	0.462871	2.91262	2.40104	2.39184	0.24082	0.209415	0.193434	0.12041	0.104708	0.328152
AT2G33800	Encodes SCABRA1 (SCA1), a nuclear gene encoding a plastid-type ribosomal protein that functions &#8232;as a structural component of the 70S plastid ribosome. The sca1-rps5 allele exhibits defects in plastid 16SrRNA processing and a resulting decrease in accumulation of photosynthetic proteins. Loss-of-function mutations enhance the polarity defects of the as2 mutants. protein_coding SCABRA 1 (SCA…	0	0	0	0	0	0	-0.24936	1.00914	0.76456	-0.0206175	0.0880158	0.0618318	-0.0103087	0.0440079	0.0309159
AT2G33840	Tyrosyl-tRNA synthetase, class Ib, bacterial/mitochondrial;(source:Araport11) protein_coding	0	0	5.02523	0	0	0.443694	0.42432	0.27912	-0.10399	0.0350835	0.0243445	-0.00840993	0.0175417	0.0121722	0.217642
AT2G34040	Apoptosis inhibitory protein 5 (API5);(source:Araport11) protein_coding	0	0	0	0	0	0	0	0	0	0	0	0	0	0	0
AT2G34250	SecY protein transport family protein;(source:Araport11) protein_coding	1.81952	0.545548	2.47052	0.131802	0.0416864	0.218131	1.6207	0.29178	0.28197	0.134002	0.0254487	0.0228036	0.132902	0.0335675	0.120467
AT2G34310	hypothetical protein;(source:Araport11) protein_coding	0	0	0	0	0	0	0	0	0	0	0	0	0	0	0
AT2G34370	Pentatricopeptide repeat (PPR) superfamily protein;(source:Araport11) protein_coding DYW DOMAIN PROTEIN 3 (DYW3) DYW DOMAIN PROTEIN 3 (DYW3)	0	0	0	0	0	0	0	0	0	0	0	0	0	0	0
AT2G34420	Photosystem II type I chlorophyll a/b-binding protein protein_coding PHOTOSYSTEM II LIGHT HARVESTING COMPLEX GENE B1B2 (LHB1B2) PHOTOSYSTEM II LIGHT HARVESTING COMPLEX GENE 1.5 (LHCB1.5);PHOTOSYSTEM II LIGHT HARVESTING COMPLEX GENE B1B2 (LHB1B2)	0	0	0	0	0	0	-0.25668	0.0413	0.07117	-0.0212227	0.00360213	0.00575569	-0.0106114	0.00180106	0.00287785
AT2G34470	Encodes a urease accessory protein which is essential for the activation of plant urease. protein_coding UREASE ACCESSORY PROTEIN G (UREG) (PSKF109);UREASE ACCESSORY PROTEIN G (UREG)	0	0	0	0	0	0	0.26619	0.75505	0.28647	0.022009	0.0658544	0.0231675	0.0110045	0.0329272	0.0115838
AT2G34480	Encodes a nuclear localized member of the ribosomal L18ae/LX protein family. Loss of function mutations show reduced transmission through the gametophytes and embryo lethality. protein_coding (L18AB) (RPL18AB); (L18AB)	0	0	-0.771754	0	0	-0.0681406	-0.26913	-0.23062	-0.17281	-0.0222521	-0.0201144	-0.0139756	-0.011126	-0.0100572	-0.0410581
AT2G34560	P-loop containing nucleoside triphosphate hydrolases superfamily protein;(source:Araport11) protein_coding CONSERVED IN CILIATED SPECIES AND IN THE LAND PLANTS 1 (CCP1) (ATCCP1);CONSERVED IN CILIATED SPECIES AND IN THE LAND PLANTS 1 (CCP1)	0	0	0	0	0	0	-0.31833	-0.14444	-0.40622	-0.02632	-0.0125979	-0.032852	-0.01316	-0.00629893	-0.016426
AT2G34590	Transketolase family protein;(source:Araport11) protein_coding	0	0	0	0	0	0	-0.48963	-4.74292	-0.96576	-0.0404834	-0.413671	-0.0781034	-0.0202417	-0.206835	-0.0390517
AT2G34640	Present in transcriptionally active plastid chromosomes. Involved in plastid gene expression. protein_coding PLASTID TRANSCRIPTIONALLY ACTIVE 12 (PTAC12) PLASTID TRANSCRIPTIONALLY ACTIVE 12 (PTAC12); (PAP5); (TAC12);HEMERA (HMR)	0	0	0	0	0	0	0	0	0	0	0	0	0	0	0
AT2G34660	encodes a multidrug resistance-associated protein that is MgATP-energized glutathione S-conjugate pump. An ABCC-type arsenite-phytochelatin transporter. The expression of this gene is upregulated by herbicide safeners such as benoxacor and fenclorim. The mRNA is cell-to-cell mobile. protein_coding ATP-BINDING CASSETTE C2 (ABCC2) (EST4);MULTIDRUG RESISTANCE-ASSOCIATED PROTEIN 2 (MRP2);MULTIDRUG RE…	0	0	0	0	0	0	0.29694	-3.4491	0.85523	0.0245515	-0.300826	0.0691645	0.0122757	-0.150413	0.0345823
AT2G34690	Gene product transports the glycolipid precursor sphingosine between membranes in vitro. Mutant constitutively expresses defense-related genes that accompany the hypersensitive response normally triggered by avirulent pathogens. The mRNA is cell-to-cell mobile. protein_coding ACCELERATED CELL DEATH 11 (ACD11) ACCELERATED CELL DEATH 11 (ACD11)	0	0	0	0	0	0	4.24168	2.97743	2.60937	0.350709	0.259687	0.211026	0.175354	0.129844	0.105513
AT2G34970	Trimeric LpxA-like enzyme;(source:Araport11) protein_coding	0	0	2.2452	0	0	0.198236	0.06958	1.09634	0.0387	0.00575299	0.0956213	0.00312976	0.00287649	0.0478106	0.100683
AT2G35020	Encodes a protein that functions as an N-acetylglucosamine-1-phosphate uridylyltransferase that catalyzes the formation of UDP-N-acetylglucosamine (UDP-GlcNAc). This is an essential precursor for glycolipid and glycoprotein synthesis and is also used for regulatory protein modification in signaling pathways. The enzyme can also catalyze the reverse reaction using both UDP-GlcNAc and the less comm…	0.0110956	-0.314916	-0.612942	0.000803747	-0.0240633	-0.0541187	0	0	0	0	0	0	0.000401873	-0.0120317	-0.0270593
AT2G35120	Single hybrid motif superfamily protein;(source:Araport11) protein_coding	0	0	-0.12407	0	0	-0.0109546	-0.28394	1.03861	0.0947	-0.0234766	0.0905861	0.00765862	-0.0117383	0.0452931	-0.00164797
AT2G35190	plant-specific SNARE located in cell plate of dividing cells. cofractionates with the cytokinesis-specific syntaxin, KNOLLE, which is required for the formation of the cell plate. protein_coding NOVEL PLANT SNARE 11 (NPSN11) NOVEL PLANT SNARE 11 (NPSN11); (NSPN11); (ATNPSN11)	0	0	0	0	0	0	0	0	2.36549	0	0	0.191303	0	0	0.0956515
AT2G35370	Encodes glycine decarboxylase complex H protein. Involved in photorespiration. The mRNA is cell-to-cell mobile. protein_coding GLYCINE DECARBOXYLASE COMPLEX H (GDCH) GLYCINE DECARBOXYLASE COMPLEX H (GDCH)	-0.297282	0.224616	0	-0.0215345	0.0171634	0	0	0	1.82774	0	0	0.147814	-0.0107673	0.00858168	0.0739069
AT2G35390	Phosphoribosyltransferase family protein;(source:Araport11) protein_coding	0	0	0	0	0	0	0	0	0.80357	0	0	0.0649867	0	0	0.0324933
AT2G35490	Involved in photoprotection of photosystem II. protein_coding FIBRILLIN2 (FBN2) FIBRILLIN2 (FBN2)	0	0	0	0	0	0	0	0	1.18691	0	0	0.0959883	0	0	0.0479942
AT2G35605	SWIB/MDM2 domain superfamily protein;(source:Araport11) protein_coding (SWIB6) (SWIB6)	0	0	-0.0169673	0	0	-0.0014981	0	0	0	0	0	0	0	0	-0.000749051
AT2G35610	Encodes an arabinosyltransferase that modifies extensin proteins in root hair cells. protein_coding XYLOGLUCANASE 113 (XEG113) XYLOGLUCANASE 113 (XEG113)	0	0	0	0	0	0	0	0	0	0	0	0	0	0	0
AT2G35630	Member of the MAP215 family of microtubule-associated proteins required to establish interphase arrays of cortical microtubules.Mutants have defects in cytokinesis during pollen development. Vegetative phenotypes observed in temperature sensitive mutants include left-handed organ twisting, isotropic cell expansion and impairment of root hair polarity. The mRNA is cell-to-cell mobile. protein_codi…	0	0	3.34986	0	0	0.29577	0	0	0	0	0	0	0	0	0.147885
AT2G35635	encodes a ubiquitin-like protein that contains tandem repeats of the ubiquitin coding region, but at least one repeat per gene encodes a protein with amino acid substitutions. The mRNA is cell-to-cell mobile. protein_coding UBIQUITIN 7 (UBQ7) RELATED TO UBIQUITIN 2 (RUB2);UBIQUITIN 7 (UBQ7)	0	0	0	0	0	0	0	0	2.79019	0	0	0.22565	0	0	0.112825
AT2G35790	transmembrane protein;(source:Araport11) protein_coding	0	0	1.65798	0	0	0.146389	0	0	0	0	0	0	0	0	0.0731944
AT2G35840	Sucrose-6F-phosphate phosphohydrolase family protein;(source:Araport11) protein_coding	0	0	0.516594	0	0	0.0456117	-0.03802	0.15302	0.05293	-0.00314355	0.0133462	0.00428058	-0.00157178	0.0066731	0.0249462
AT2G36060	MMZ3/UEV1C encodes a protein that may play a role in DNA damage responses and error-free post-replicative DNA repair by participating in lysine-63-based polyubiquitination reactions. UEV1C can form diubiquitin and triubiquitin chains in combination with UBC13A/UBC35 in vitro. It can also functionally complement an mms2 mutation in budding yeast, both by increasing mms2 mutant viability in the pre…	0	0	0.0430927	0	0	0.00380479	0	0	0	0	0	0	0	0	0.0019024
AT2G36070	One of two genes in Arabidopsis that encode a putative subunit of the mitochondrial inner membrane translocase complex. TIM44 subunit is thought to provide the energy for translocation via hydrolysis of ATP. protein_coding TRANSLOCASE INNER MEMBRANE SUBUNIT 44-2 (TIM44-2) TRANSLOCASE INNER MEMBRANE SUBUNIT 44-2 (TIM44-2);TRANSLOCASE INNER MEMBRANE SUBUNIT 44-2 (ATTIM44-2)	0	0	0	0	0	0	0	0	0	0	0	0	0	0	0
AT2G36160	Ribosomal protein S11 family protein;(source:Araport11) protein_coding	0	0	0	0	0	0	0.05745	0.5865	0.65811	0.00475006	0.0511537	0.053223	0.00237503	0.0255769	0.0266115
AT2G36250	Encodes one of two FtsZ proteins, tubulin-like proteins, in Arabidopsis. It is involved in chloroplast division. protein_coding (FTSZ2-1) (ATFTSZ2-1); (FTSZ2-1)	0	0	4.6424	0	0	0.409893	-0.41782	1.02303	0.62085	-0.034546	0.0892273	0.0502097	-0.017273	0.0446136	0.230051
AT2G36290	alpha/beta-Hydrolases superfamily protein;(source:Araport11) protein_coding	0.31191	0.481841	0.389713	0.0225942	0.0368184	0.0344091	0.27802	0.56016	0.78247	0.0229871	0.0488564	0.0632803	0.0227906	0.0428374	0.0488447
AT2G36300	Integral membrane Yip1 family protein;(source:Araport11) protein_coding	0	0	0	0	0	0	0	0	2.48562	0	0	0.201018	0	0	0.100509
AT2G36380	pleiotropic drug resistance 6;(source:Araport11) protein_coding ATP-BINDING CASSETTE G34 (ABCG34) (ATABCG34);ATP-BINDING CASSETTE G34 (ABCG34);PLEIOTROPIC DRUG RESISTANCE 6 (ATPDR6);PLEIOTROPIC DRUG RESISTANCE 6 (PDR6)	0.321095	0.00234999	7.0283	0.0232595	0.000179567	0.620552	0.50002	0.42387	0.69052	0.0413425	0.0369694	0.055844	0.032301	0.0185745	0.338198
AT2G36390	Encodes a starch branching enzyme (EC.2.4.1.18) similar to SBE2 from maize and rice. Expressed throughout plant tissues. The mRNA is cell-to-cell mobile. protein_coding STARCH BRANCHING ENZYME 2.1 (SBE2.1) BRANCHING ENZYME 3 (BE3);STARCH BRANCHING ENZYME 2.1 (SBE2.1)	0	0	0	0	0	0	0	0	0	0	0	0	0	0	0
AT2G36460	Aldolase superfamily protein;(source:Araport11) protein_coding FRUCTOSE-BISPHOSPHATE ALDOLASE 6 (FBA6) FRUCTOSE-BISPHOSPHATE ALDOLASE 6 (FBA6)	0	0	0	0	0	0	-0.39166	0.05707	0.5054	-0.0323831	0.00497757	0.0408729	-0.0161915	0.00248878	0.0204365
AT2G36530	Involved in light-dependent cold tolerance and encodes an enolase. Protein is tyrosine-phosphorylated and its phosphorylation state is modulated in response to ABA in Arabidopsis thaliana seeds. Affects seed size and weight by adjusting cytokinin content and forming ENO2-bZIP75 complex. The los2 mutant has an autoimmune response through a perturbation of glycolysis from the reduction of the enola…	0	0	-0.168341	0	0	-0.0148634	-0.42214	-0.53173	-0.80586	-0.0349032	-0.0463768	-0.0651719	-0.0174516	-0.0231884	-0.0400176
AT2G36580	Pyruvate kinase family protein;(source:Araport11) protein_coding	0	0	0.133644	0	0	0.0117998	3.53089	0	0	0.29194	0	0	0.14597	0	0.00589992
AT2G36850	Encodes GSL8, a member of the Glucan Synthase-Like (GSL) family believed to be involved in the synthesis of the cell wall component callose. GSL8 is required for male gametophyte development and plant growth. Has a role in entry of microspores into mitosis. Also refer to GSL10 (At3g07160). protein_coding GLUCAN SYNTHASE-LIKE 8 (GSL8) GLUCAN SYNTHASE-LIKE 8 (ATGSL08);GLUCAN SYNTHASE-LIKE 8 (GSL8);…	0	0	3.45332	0	0	0.304905	0	0	2.99928	0	0	0.242559	0	0	0.273732
AT2G36880	methionine adenosyltransferase 3;(source:Araport11) protein_coding METHIONINE ADENOSYLTRANSFERASE 3 (MAT3) METHIONINE ADENOSYLTRANSFERASE 3 (MAT3)	0	0	0.575426	0	0	0.0508063	0.15609	0.30146	0.0132	0.0129058	0.0262929	0.00106752	0.00645289	0.0131465	0.0259369
AT2G37170	a member of the plasma membrane intrinsic protein subfamily PIP2. localizes to the plasma membrane and exhibits water transport activity in Xenopus oocyte. expressed specifically in the vascular bundles and protein level increases slightly during leaf dev protein_coding PLASMA MEMBRANE INTRINSIC PROTEIN 2 (PIP2B) PLASMA MEMBRANE INTRINSIC PROTEIN 2;2 (PIP2;2);PLASMA MEMBRANE INTRINSIC PROTEIN 2 (…	0	0	-0.217031	0	0	-0.0191624	0.28564	-0.82617	-0.41251	0.0236172	-0.0720574	-0.0333607	0.0118086	-0.0360287	-0.0262615
AT2G37190	Ribosomal protein L11 family protein;(source:Araport11) protein_coding	0	0	0	0	0	0	0	0	1.43777	0	0	0.116276	0	0	0.058138
AT2G37230	Ribosomal pentatricopeptide repeat protein protein_coding RIBOSOMAL PENTATRICOPEPTIDE REPEAT PROTEIN 5 (RPPR5) RIBOSOMAL PENTATRICOPEPTIDE REPEAT PROTEIN 5 (RPPR5)	0	0	0	0	0	0	0	0	2.39989	0	0	0.194085	0	0	0.0970425
AT2G37250	encodes adenylate kinase that is located in the chloroplast involved in the coordination of metabolism and growth protein_coding ADENOSINE KINASE (ADK) (ATPADK1);ADENOSINE KINASE (ADK)	0	0	0	0	0	0	0	0	0	0	0	0	0	0	0
AT2G37270	One of two genes encoding the ribosomal protein S5. Expressed at a lower level compared to ATRPS5A. protein_coding RIBOSOMAL PROTEIN 5B (RPS5B) RIBOSOMAL PROTEIN 5B (RPS5B);RIBOSOMAL PROTEIN 5B (ATRPS5B)	0	0	-1.10861	0	0	-0.0978831	0	0	5.51617	0	0	0.446106	0	0	0.174112
AT2G37340	encodes an RS-containing Zinc knuckle protein with molecular mass of 33kDa that is localized to nuclear specks. Barta et al (2010) have proposed a nomenclature for Serine/Arginine-Rich Protein Splicing Factors (SR proteins): Plant Cell. 2010, 22:2926. protein_coding ARGININE/SERINE-RICH ZINC KNUCKLE-CONTAINING PROTEIN 33 (RS2Z33) ARGININE/SERINE-RICH ZINC KNUCKLE-CONTAINING PROTEIN 33 (RSZ33);ARG…	0	0	-3.13036	0	0	-0.27639	0	0	0	0	0	0	0	0	-0.138195
AT2G37410	Mitochondrial inner membrane translocase. Together with AtTIM17-1, TIM17-2 has a long C-terminal extension not present in other TIMs. The extension is located in the outer membrane and so TIM17-2 links the inner and outer mitochondrial membranes. The C-terminal region is essential for protein import into mitochondria via the general import pathway but is not necessary for import via the carrier p…	0	0	0	0	0	0	2.27844	2.45443	0	0.188385	0.214072	0	0.0941925	0.107036	0
AT2G37550	A member of ARF GAP domain (AGD), A thaliana has 15 members, grouped into four classes. protein_coding ARF-GAP DOMAIN 7 (AGD7) YEAST PDE1 SUPPRESSOR 1 (ASP1);ARF-GAP DOMAIN 7 (AGD7)	0	0	0	0	0	0	3.37968	0	0	0.279437	0	0	0.139719	0	0
AT2G37670	Transducin/WD40 repeat-like superfamily protein;(source:Araport11) protein_coding	0	0	0	0	0	0	0	0	0	0	0	0	0	0	0
AT2G37690	phosphoribosylaminoimidazole carboxylase, putative / AIR carboxylase;(source:Araport11) protein_coding	0	0	0.70509	0	0	0.0622547	0.64718	-0.51737	-0.17493	0.0535099	-0.0451243	-0.014147	0.0267549	-0.0225622	0.0240539
AT2G38020	MVB-to-vacuole trafficking protein. Necessary for proper vacuole formation and morphogenesis in Arabidopsis. Mutants show reduced transmission through pollen due to defects in tube growth. Does not survive as homozygote. protein_coding VACUOLELESS 1 (VCL1) VACUOLELESS 1 (VCL1); (EMB258);MANGLED (MAN)	0	0	4.03736	0	0	0.356472	0	0	0	0	0	0	0	0	0.178236
AT2G38040	encodes the carboxyltransferase alpha subunit of acetyl-CoA carboxylase, involved in de novo fatty acid biosynthesis protein_coding ACETYL CO-ENZYME A CARBOXYLASE CARBOXYLTRANSFERASE ALPHA SUBUNIT (CAC3) ACETYL CO-ENZYME A CARBOXYLASE CARBOXYLTRANSFERASE ALPHA SUBUNIT (CAC3)	0	0	0.595339	0	0	0.0525645	-1.24977	-1.2868	-1.25831	-0.103333	-0.112233	-0.101763	-0.0516665	-0.0561165	-0.0245991
AT2G38170	Encodes a high affinity vacuolar calcium antiporter. The residue His 338 is critical to Ca2+ transport activity. Disruption of CAX1 reduces manganese and zinc of shoot tissue and results in a decrease in the activity of vacuolar V-type proton ATPase. protein_coding CATION EXCHANGER 1 (CAX1) CATION EXCHANGER 1 (CAX1);RARE COLD INDUCIBLE 4 (RCI4); (ATCAX1)	0	0	0	0	0	0	0	0	0	0	0	0	0	0	0
AT2G38230	Encodes a protein predicted to function in tandem with PDX2 to form glutamine amidotransferase complex with involved in vitamin B6 biosynthesis. The mRNA is cell-to-cell mobile. protein_coding PYRIDOXINE BIOSYNTHESIS 1.1 (PDX1.1) PYRIDOXINE BIOSYNTHESIS 1.1 (PDX1.1);ARABIDOPSIS THALIANA PYRIDOXINE BIOSYNTHESIS 1.1 (ATPDX1.1)	0	0	0	0	0	0	0.01022	0.55674	0.4674	0.000845006	0.0485581	0.0377998	0.000422503	0.0242791	0.0188999
AT2G38270	Encodes protein homologous to CXIP1. CXIP1 is a PICOT domain containing protein interacts with CAX1, a high capacity calcium transporter. However, CXP2 does not interact with CAX1 and only moderately activates another calcium transporter CAX4. protein_coding CAX-INTERACTING PROTEIN 2 (CXIP2) CAX-INTERACTING PROTEIN 2 (CXIP2);GLUTAREDOXIN 16 (ATGRXS16);GLUTAREDOXIN 2 (ATGRX2)	0	0	0	0	0	0	0	0	0	0	0	0	0	0	0
AT2G38280	Encodes a protein with in vitro AMP deaminase activity that is involved in embryogenesis. Homozygous mutant embryos fail to develop past the zygote stage. protein_coding EMBRYONIC FACTOR1 (FAC1) ADENOSINE 5'-MONOPHOSPHATE DEAMINASE (ATAMPD);EMBRYONIC FACTOR1 (FAC1)	0	0	1.15863	0	0	0.102299	0	0	1.94578	0	0	0.15736	0	0	0.12983
AT2G38360	prenylated RAB acceptor 1.B4;(source:Araport11) protein_coding PRENYLATED RAB ACCEPTOR 1.B4 (PRA1.B4) PRENYLATED RAB ACCEPTOR 1.B4 (PRA1.B4)	0	0	5.41768	0	0	0.478345	0.41669	-0.08669	0.11492	0.0344526	-0.00756098	0.00929386	0.0172263	-0.00378049	0.243819
AT2G38380	Peroxidase superfamily protein;(source:Araport11) protein_coding	0	0	0	0	0	0	0	4.3665	4.43306	0	0.38084	0.358512	0	0.19042	0.179256
AT2G38550	Mediates fatty acid transport from plastid. protein_coding FATTY ACID EXPORT 2 (FAX2) FATTY ACID EXPORT 2 (FAX2)	0	0	0	0	0	0	0	0	2.23421	0	0	0.180686	0	0	0.090343
AT2G38660	Amino acid dehydrogenase family protein;(source:Araport11) protein_coding	0	0	0	0	0	0	0	0	0	0	0	0	0	0	0
AT2G38670	Encodes a mitochondrial ethanolamine-phosphate cytidylyltransferase, involved in phosphatidylethanolamine (PE) biosynthesis. protein_coding PHOSPHORYLETHANOLAMINE CYTIDYLYLTRANSFERASE 1 (PECT1) PHOSPHORYLETHANOLAMINE CYTIDYLYLTRANSFERASE 1 (PECT1)	0	0	0.831216	0	0	0.0733907	2.49277	2.97841	0	0.206106	0.259773	0	0.103053	0.129886	0.0366954
AT2G38700	Encodes mevalonate diphosphate decarboxylase, the enzyme that catalyzes the synthesis of isopentenyl diphosphate, used in sterol and isoprenoid biosynthesis. The protein appears to form a homodimeric complex. Incidentally, it was shown that the Arabidopsis MVD protein could also interact with its yeast homolog to form a heterodimer. protein_coding MEVALONATE DIPHOSPHATE DECARBOXYLASE 1 (MVD1) MEV…	0	0	-0.471763	0	0	-0.0416535	-0.12871	0.02374	-0.22143	-0.0106419	0.00207057	-0.0179076	-0.00532097	0.00103529	-0.0297806
AT2G38710	AMMECR1 family;(source:Araport11) protein_coding	0	0	5.94357	0	0	0.524777	4.06983	4.2272	3.84384	0.3365	0.368691	0.310861	0.16825	0.184345	0.417819
AT2G38750	Annexins are a family of calcium dependent membrane binding proteins though to be involved in Golgi mediated secretion. This is one of four annexins identified in Arabidopsis. protein_coding ANNEXIN 4 (ANNAT4) ANNEXIN 4 (ANNAT4); (ATANN4)	0	0	0.889852	0	0	0.0785679	0.43548	0.08751	0.19775	0.0360062	0.0076325	0.0159925	0.0180031	0.00381625	0.0472802
AT2G38760	Annexins are calcium binding proteins that are localized in the cytoplasm. When cytosolic Ca2+ increases, they relocate to the plasma membrane. The mRNA is cell-to-cell mobile. protein_coding ANNEXIN 3 (ANNAT3) ANNEXIN 3 (ANN3); (ATANN3);ANNEXIN 3 (ANNAT3)	0.381325	-0.00977214	0.369791	0.0276224	-0.000746707	0.0326501	0.14613	0.25196	0.69285	0.0120823	0.0219756	0.0560325	0.0198523	0.0106144	0.0443413
AT2G38770	P-loop containing nucleoside triphosphate hydrolases superfamily protein;(source:Araport11) protein_coding EMBRYO DEFECTIVE 2765 (EMB2765) EMBRYO DEFECTIVE 2765 (EMB2765);MOS4-ASSOCIATED COMPLEX 7 (MAC7)	0	0	0	0	0	0	0	0	2.2376	0	0	0.18096	0	0	0.0904801
AT2G38840	Guanylate-binding family protein;(source:Araport11) protein_coding GUANYLATE-BINDING PROTEIN-LIKE 2 (GBPL2) GUANYLATE-BINDING PROTEIN-LIKE 2 (GBPL2)	0	0	0	0	0	0	2.73678	0	0	0.226281	0	0	0.113141	0	0
AT2G39260	Nonsense mediated decay (NMD)factor. protein_coding (UPF2) (UPF2)	0	0	0	0	0	0	0	0	0	0	0	0	0	0	0
AT2G39310	jacalin-related lectin 22;(source:Araport11) protein_coding JACALIN-RELATED LECTIN 22 (JAL22) JACALIN-RELATED LECTIN 22 (JAL22)	0	0	0	0	0	0	0	0	0	0	0	0	0	0	0
AT2G39390	Ribosomal L29 family protein;(source:Araport11) protein_coding	0	0	0	0	0	0	0	0	2.30753	0	0	0.186616	0	0	0.0933078
AT2G39420	alpha/beta-Hydrolases superfamily protein;(source:Araport11) protein_coding (MAGL8) (MAGL8)	0	0	0	0	0	0	0	0	0	0	0	0	0	0	0
AT2G39570	Encodes a ACT domain-containing protein. The ACT domain, named after bacterial aspartate kinase, chorismate mutase and TyrA (prephenate dehydrogenase), is a regulatory domain that serves as an amino acid-binding site in feedback-regulated amino acid metabolic enzymes. protein_coding ACT DOMAIN REPEATS 9 (ACR9) ACT DOMAIN REPEATS 9 (ACR9)	0	0	0	0	0	0	0	0	0	0	0	0	0	0	0
AT2G39630	Encodes a putative dolichyl-phosphate &beta;-glucosyltransferase. protein_coding	0	0	1.08904	0	0	0.0961553	0	0	0	0	0	0	0	0	0.0480776
AT2G39730	Rubisco activase, a nuclear-encoded chloroplast protein that consists of two isoforms arising from alternative splicing in most plants. Required for the light activation of rubisco. Involved in jasmonate-induced leaf senescence. protein_coding RUBISCO ACTIVASE (RCA) RUBISCO ACTIVASE (RCA)	0	0	-0.886961	0	0	-0.0783127	0.04273	0.34676	0.35131	0.00353298	0.0302439	0.0284113	0.00176649	0.015122	-0.0249507
AT2G39770	Encodes a GDP-mannose pyrophosphorylase/ mannose-1-pyrophosphatase. This enzyme provides GDP-mannose, which is used for cell wall carbohydrate biosynthesis and protein glycosylation as well as for ascorbate (vitamin C) biosynthesis. Mutations in this gene confer hypersensitivity to NH4+. protein_coding CYTOKINESIS DEFECTIVE 1 (CYT1) CYTOKINESIS DEFECTIVE 1 (CYT1);VITAMIN C DEFECTIVE 1 (VTC1);GDP-…	0	0	0.328289	0	0	0.0289857	0.16528	-0.06073	-0.19262	0.0136656	-0.00529679	-0.0155777	0.00683281	-0.00264839	0.00670404
AT2G39795	Mitochondrial glycoprotein family protein;(source:Araport11) protein_coding	0	0	0	0	0	0	0	0	0	0	0	0	0	0	0
AT2G39800	encodes a delta1-pyrroline-5-carboxylate synthase that catalyzes the rate-limiting enzyme in the biosynthesis of proline. Gene is expressed in reproductive organs and tissues under non-stress conditions but in the whole plant under water-limiting condition. Expression is also induced by abscisic acid and salt stress in a light-dependent manner. encodes a delta1-pyrroline-5-carboxylate synthase th…	0	0	-0.248816	0	0	-0.0219688	-0.39916	-0.38912	-0.38441	-0.0330032	-0.0339385	-0.0310882	-0.0165016	-0.0169693	-0.0265285
AT2G39810	A novel protein with a RING finger motif near the amino terminus. Negative regulator of cold responses. Functions as an E3 ligase required for the ubiquitination of ICE1. HOS1 physically interacts with ICE1 and mediates the ubiquitination of ICE1 both in vitro and in vivo. Overexpression represses the expression of CBFs and their downstream genes and confers increased sensitivity to freezing stre…	0	0	0	0	0	0	1.37717	0	0	0.113867	0	0	0.0569333	0	0
AT2G39900	Encodes a member of the Arabidopsis LIM proteins: a family of actin bundlers with distinct expression patterns. WLIM1, WLIM2a, and WLIM2b are widely expressed, whereas PLIM2a, PLIM2b, and PLIM2c are predominantly expressed in pollen. Regulates actin cytoskeleton organization. protein_coding WLIM2A (WLIM2a) WLIM2A (WLIM2a)	0	0	0	0	0	0	0	0	0	0	0	0	0	0	0
AT2G39940	Encodes a protein containing Leu-rich repeats and a degenerate F-box motif. Associates with AtCUL1, AtRbx1, and the Skp1-like proteins ASK1 and ASK2 to assemble SCF COI1 ubiquitin-ligase complexes in planta. A single amino acid substitution in the F-box motif of COI1 abolishes the formation of the SCF(COI1) complexes and results in loss of the JA response. Required for wound- and jasmonates-induc…	0	0	0	0	0	0	0.33119	0	0	0.0273833	0	0	0.0136917	0	0
AT2G39990	translation initiation factor eIF2 p47 subunit homolog protein_coding EUKARYOTIC TRANSLATION INITIATION FACTOR 2 (EIF2) EUKARYOTIC TRANSLATION INITIATION FACTOR 2 (EIF2);EUKARYOTIC TRANSLATION INITIATION FACTOR 3 SUBUNIT F (eIF3F);ARABIDOPSIS THALIANA EUKARYOTIC TRANSLATION INITIATION FACTOR 3 SUBUNIT F (AteIF3f)	7.60953	7.95047	2.80557	0.55122	0.60751	0.247713	0.55443	0.60617	-0.18938	0.0458412	0.0528693	-0.0153156	0.29853	0.33019	0.116199
AT2G40060	Encodes a clathrin that is localized to the cortical division zone and the cell plate and colocalizes with TPLATE during cell plate anchoring. The mRNA is cell-to-cell mobile. protein_coding CLATHRIN LIGHT CHAIN 2 (CLC2) CLATHRIN LIGHT CHAIN 2 (CLC2)	0	0	0	0	0	0	-0.20676	-0.2563	-0.18072	-0.0170952	-0.0223541	-0.0146153	-0.00854762	-0.0111771	-0.00730763
AT2G40190	Encodes a putative alpha-1,2-mannosyltransferase in N-linked glycoprotein (homologous to yeast ALG11). Plays vital roles in cell-wall biosynthesis and abiotic stress response. Located in endoplasmic reticulum membrane. protein_coding LEAF WILTING 3 (LEW3) LEAF WILTING 3 (LEW3)	0	0	0	0	0	0	2.91284	0	2.93143	0.240838	0	0.237072	0.120419	0	0.118536
AT2G40290	Encodes an eIF2alpha homolog that can be phosphorylated by GCN2 in vitro. protein_coding	0	0	2.33858	0	0	0.206481	-0.46408	0.20114	0.01516	-0.0383709	0.0175432	0.00122603	-0.0191854	0.00877158	0.103853
AT2G40380	prenylated RAB acceptor 1.B2;(source:Araport11) protein_coding PRENYLATED RAB ACCEPTOR 1.B2 (PRA1.B2) PRENYLATED RAB ACCEPTOR 1.B2 (PRA1.B2)	0	0	0	0	0	0	0	0	2.62524	0	0	0.21231	0	0	0.106155
AT2G40490	Uroporphyrinogen decarboxylase;(source:Araport11) protein_coding (HEME2) (HEME2)	0	0	0	0	0	0	0	0	2.29424	0	0	0.185541	0	0	0.0927704
AT2G40620	Basic leucine zipper transcription factor. Localizes from cytoplasm to the nucleus under heat stress. protein_coding BASIC LEUCINE-ZIPPER 18 (BZIP18) BASIC LEUCINE-ZIPPER 18 (BZIP18)	0	0	0	0	0	0	0	0	0.96947	0	0	0.0784034	0	0	0.0392017
AT2G40660	Nucleic acid-binding, OB-fold-like protein;(source:Araport11) protein_coding	0	0	0	0	0	0	-0.30221	-0.30287	-0.09285	-0.0249872	-0.0264159	-0.00750901	-0.0124936	-0.013208	-0.0037545
AT2G40730	kinase family with ARM repeat domain-containing protein;(source:Araport11) protein_coding CYTOPLASMIC TRNA EXPORT PROTEIN (CTEXP) CYTOPLASMIC TRNA EXPORT PROTEIN (CTEXP)	0	0	0	0	0	0	0	3.21128	3.25759	0	0.280083	0.263449	0	0.140042	0.131725
AT2G40765	transmembrane protein;(source:Araport11) protein_coding	0.0668254	0.0612465	6.33306	0.0048407	0.00467996	0.559166	-0.10318	0.37937	-0.30111	-0.00853109	0.0330881	-0.0243515	-0.00184519	0.018884	0.267407
AT2G40800	TIM domain protein. Associates with components of mitochondrial complex I and III. May be involved in biogenesis of respiratory chain components. protein_coding ATTIM21-LIKE 1 (ATTIM21L-1) ATTIM21-LIKE 1 (ATTIM21L-1)	0	0	0	0	0	0	0	0	2.73389	0	0	0.221096	0	0	0.110548
AT2G40840	Encodes a cytosolic protein with transglucosidase and amylomaltase activity. It is an essential component of the pathway from starch to sucrose and cellular metabolism in leaves at night. The protein binds to heteroglycans and utilizes glucose, mannose and xylose as acceptors. Fucose and galactose can also act as acceptors but less efficiently than the previous three. It was also was also recentl…	1.59615	1.54018	0	0.115622	0.117688	0	-0.28943	0.46704	0.41479	-0.0239305	0.0407346	0.0335451	0.0458456	0.0792113	0.0167725
AT2G40890	encodes coumarate 3-hydroxylase (C3H), a P450-dependent monooxygenase. Involved in lignin biosynthesis and flavonoid biosynthesis. Also affects the biosynthesis of coumarins such as scopoletin and scopolin as a branching-out-pathway from the phenylpropanoid acid level. protein_coding CYTOCHROME P450, FAMILY 98, SUBFAMILY A, POLYPEPTIDE 3 (CYP98A3) REDUCED EPIDERMAL FLUORESCENCE 8 (REF8);CYTOCHROM…	0	0	2.11595	0	0	0.186824	0.89919	0.42125	1.05971	0.0743465	0.0367408	0.0857013	0.0371732	0.0183704	0.136263
AT2G41100	encodes a calmodulin-like protein, with six potential calcium binding domains. Calcium binding shown by Ca(2+)-specific shift in electrophoretic mobility. Expression induced by touch and darkness. Expression may also be developmentally controlled. Expression in growing regions of roots, vascular tissue, root/shoot junctions, trichomes, branch points of the shoot, and regions of siliques and flowe…	0	0	0	0	0	0	0	0	0	0	0	0	0	0	0
AT2G41160	ATI3A interacting protein containing a large N-terminal rhomboid-like transmembrane domain and a UBA domain at their C terminus, localized in the ER with a role in plant heat tolerance. UBAC2 proteins may act as both cargo receptors and inducers of an ATI3-mediated selective autophagy pathway, where ATI3 and UBAC2 proteins are delivered to the vacuole under ER stress in an autophagy-dependent man…	0	0	0	0	0	0	0	0	0	0	0	0	0	0	0
AT2G41350	Encodes AUG1, likely to be in an augmin-like complex with AUG3. protein_coding AUGMIN 1 (AUG1) EMBRYO DEFECTIVE 2819 (EMB2819); (AtAUG1);AUGMIN 1 (AUG1)	0	0	0	0	0	0	0	0	0	0	0	0	0	0	0
AT2G41380	S-adenosyl-L-methionine-dependent methyltransferases superfamily protein;(source:Araport11) protein_coding	0	0	3.31467	0	0	0.292663	0	0	0	0	0	0	0	0	0.146331
AT2G41475	Embryo-specific protein 3, (ATS3);(source:Araport11) protein_coding EMBRYO-SPECIFIC PROTEIN 3A (ATS3A) EMBRYO-SPECIFIC PROTEIN 3A (ATS3A)	0	0	-1.42135	0	0	-0.125496	0	0	0.87243	0	0	0.0705556	0	0	-0.0274701
AT2G41530	Encodes a protein with S-formylglutathione hydrolase activity. protein_coding S-FORMYLGLUTATHIONE HYDROLASE (SFGH) S-FORMYLGLUTATHIONE HYDROLASE (SFGH);ARABIDOPSIS THALIANA S-FORMYLGLUTATHIONE HYDROLASE (AtSFGH)	0	0	-0.398794	0	0	-0.0352108	0.54118	0.53549	0.62234	0.0447456	0.0467047	0.0503302	0.0223728	0.0233524	0.00755967
AT2G41620	Nucleoporin interacting component (Nup93/Nic96-like) family protein;(source:Araport11) protein_coding	0	0	0	0	0	0	0	0	0	0	0	0	0	0	0
AT2G41680	Encodes a NADPH thioredoxin reductase involved in chloroplast protection against oxidative damage. protein_coding NADPH-DEPENDENT THIOREDOXIN REDUCTASE C (NTRC) NADPH-DEPENDENT THIOREDOXIN REDUCTASE C (NTRC)	0	0	0	0	0	0	-0.96014	-0.4105	-0.41425	-0.0793859	-0.0358032	-0.0335014	-0.039693	-0.0179016	-0.0167507
AT2G41740	Encodes a protein with high homology to animal villin. protein_coding VILLIN 2 (VLN2) (ATVLN2);VILLIN 2 (VLN2)	0	0	-0.185754	0	0	-0.0164009	-0.34514	-0.23024	-0.23984	-0.0285367	-0.0200812	-0.0193964	-0.0142684	-0.0100406	-0.0178987
AT2G41790	Insulinase (Peptidase family M16) family protein;(source:Araport11) protein_coding	0	0	0	0	0	0	0.278	0.01553	-0.05898	0.0229855	0.00135451	-0.00476986	0.0114927	0.000677253	-0.00238493
AT2G41800	Encodes a DUF642 cell wall protein that is highly induced during the M/G1 phases of the cell cycle and is involved in hypocotyl cell elongation. protein_coding TEEBE, LONG IN THE MAYO-YOREME LANGUAGE (TEB) TEEBE, LONG IN THE MAYO-YOREME LANGUAGE (TEB)	0	0	-0.453185	0	0	-0.0400132	0.27142	-0.60783	-0.72462	0.0224414	-0.0530141	-0.0586018	0.0112207	-0.0265071	-0.0493075
AT2G41840	Ribosomal protein S5 family protein;(source:Araport11) protein_coding	0	0	-0.489369	0	0	-0.043208	0.47012	0.54658	0.37434	0.0388703	0.047672	0.0302738	0.0194351	0.023836	-0.0064671
AT2G41880	Guanylate kinase. Involved in nucleotide metabolism. protein_coding GUANYLATE KINASE 1 (GK-1) GUANYLATE KINASE 1 (GK-1); (AGK1)	0	0	0	0	0	0	0	0	0	0	0	0	0	0	0
AT2G41970	Encodes MRI, a plasma membrane-localized member of the RLCK-VIII subfamily. Preferentially expressed in both pollen tubes and root hairs. mri-knockout mutants display spontaneous pollen tube and root-hair bursting. protein_coding MARIS (MRI) MARIS (MRI)	0	0	0	0	0	0	0	0	0	0	0	0	0	0	0
AT2G42210	Homologous to pea OEP16 and barley pPORA (OEP16), a member of Arabidopsis OEP16 family. protein_coding (OEP16-3) (OEP16-3); (ATOEP16-3)	0	0	0	0	0	0	1.24801	1.22292	0.99957	0.103187	0.106661	0.0808377	0.0515937	0.0533307	0.0404188
AT2G42350	RING/U-box superfamily protein;(source:Araport11) protein_coding ARABIDOPSIS T??XICOS EN LEVADURA 40 (ATL40) ARABIDOPSIS T??XICOS EN LEVADURA 40 (ATL40)	0	0	0	0	0	0	0	0	0	0	0	0	0	0	0
AT2G42500	Encodes one of the isoforms of the catalytic subunit of protein phosphatase 2A: AT1G59830/PP2A-1, AT1G10430/PP2A-2, At2g42500/PP2A-3, At3g58500/PP2A-4 [Plant Molecular Biology (1993) 21:475-485 and (1994) 26:523-528; Note that in more recent publications, there is mixed use of gene names for PP2A-3 and PP2A-4 - some refer to At2g42500 as PP2A-3 and some as PP2A-4]. ACR4 phosphorylates the PROTEIN…	0	0	1.57782	0	0	0.139311	0.33733	0.02436	-0.20504	0.027891	0.00212465	-0.0165821	0.0139455	0.00106232	0.0613645
AT2G42520	P-loop containing nucleoside triphosphate hydrolases superfamily protein;(source:Araport11) protein_coding RNA HELICASE 37 (RH37) RNA HELICASE 37 (RH37)	0	0	0	0	0	0	0	0	0	0	0	0	0	0	0
AT2G42590	14-3-3 gene. Binds calcium and displays induced structural changes. protein_coding GENERAL REGULATORY FACTOR 9 (GRF9) GENERAL REGULATORY FACTOR 9 (GRF9); (GRF14); (GF14 MU)	0.241165	0.755629	0	0.0174696	0.057739	0	1.87362	0	0	0.154914	0	0	0.0861917	0.0288695	0
AT2G42740	encodes a cytosolic ribosomal protein L16, which is a constituent of 60S large ribosomal complex. Gene is expressed in root stele and anthers and expression is induced by auxin treatment. protein_coding RIBOSOMAL PROTEIN LARGE SUBUNIT 16A (RPL16A) RIBOSOMAL PROTEIN LARGE SUBUNIT 16A (RPL16A)	0	0	6.55085	0	0	0.578396	0	0	0	0	0	0	0	0	0.289198
AT2G42790	Encodes a peroxisomal citrate synthase that is expressed throughout seedling and shoot development. protein_coding CITRATE SYNTHASE 3 (CSY3) CITRATE SYNTHASE 3 (CSY3)	0	0	0.0146522	0	0	0.00129369	0.12402	0.81639	0.93208	0.0102542	0.0712044	0.0753796	0.00512709	0.0356022	0.0383366
AT2G42810	Encodes a phytochrome-specific type 5 serine/threonine protein phosphatase. It dephosphorylates active Pfr-phytochromes. Controls light signal flux by enhancing phytochrome stability and affinity for a signal transducer. The gene is alternately spliced. This variant is an integral membrane protein localized to the ER and nuclear envelope. Belongs to one of the 36 carboxylate clamp (CC)-tetratrico…	0	0	0	0	0	0	0	0	0	0	0	0	0	0	0
AT2G42910	Phosphoribosyltransferase family protein;(source:Araport11) protein_coding PHOSPHORIBOSYL DIPHOSPHATE SYNTHASE 4 (PRS4) (ATPRS4);PHOSPHORIBOSYL DIPHOSPHATE SYNTHASE 4 (PRS4)	0	0	0	0	0	0	0	0	0	0	0	0	0	0	0
AT2G43030	Ribosomal protein L3 family protein;(source:Araport11) protein_coding PLASTID RIBOSOMAL PROTEINS OF THE 50S SUBUNIT (PRPL3) PLASTID RIBOSOMAL PROTEINS OF THE 50S SUBUNIT (PRPL3)	0	0	0	0	0	0	-0.80676	-0.6089	-0.66274	-0.0667042	-0.0531074	-0.0535974	-0.0333521	-0.0265537	-0.0267987
AT2G43080	Encodes a prolyl-4 hydroxylase that can hydroxylate poly(L-proline),the collagen model peptide (Pro-Pro-Gly)10 and other proline rich peptides. protein_coding P4H ISOFORM 1 (AT-P4H-1) P4H ISOFORM 1 (AT-P4H-1)	0	0	0	0	0	0	0	0	0	0	0	0	0	0	0
AT2G43090	One of three genes encoding the small subunit of isopropylmalate isomerase, a heterodimer consisting of a large and a small subunit. A function in both leucine biosynthesis and the first cycle of Met chain elongation has been demonstrated for this subunit. The mRNA is cell-to-cell mobile. protein_coding ISOPROPYLMALATE ISOMERASE SMALL SUBUNIT 1 (IPMI SSU1) ISOPROPYLMALATE ISOMERASE SMALL SUBUNIT …	0	0	0	0	0	0	0	0	0	0	0	0	0	0	0
AT2G43130	encodes a protein belonging to the Rab/Ypt family of small GTPases, which are implicated in intracellular vesicular traffic. protein_coding (ARA4) (ARA4); (RABA5C);ARABIDOPSIS RAB GTPASE HOMOLOG A5C (ATRABA5C); (ARA-4); (ATRAB11F)	0	0	0	0	0	0	0	0	2.08005	0	0	0.168219	0	0	0.0841094
AT2G43160	Involved in plant trans-Golgi network (TGN) transport. protein_coding EPSIN2 (EPS2) EPSIN2 (EPS2)	0	0	0	0	0	0	0	0	0	0	0	0	0	0	0
AT2G43360	Catalyzes the conversion of dethiobiotin to biotin. protein_coding BIOTIN AUXOTROPH 2 (BIO2) BIOTIN AUXOTROPH 2 (BIO2); (EMB49);BIOTIN AUXOTROPH B (BIOB)	0	0	-1.06282	0	0	-0.0938397	0	0	0	0	0	0	0	0	-0.0469198
AT2G43420	3-beta hydroxysteroid dehydrogenase/isomerase family protein;(source:Araport11) protein_coding RETICULON 20 (RTN20) RETICULON 20 (RTN20)	0	0	5.69308	0	0	0.502661	0	0	0	0	0	0	0	0	0.25133
AT2G43460	Ribosomal L38e protein family;(source:Araport11) protein_coding	0	0	1.18812	0	0	0.104903	0	0	0	0	0	0	0	0	0.0524514
AT2G43535	Encodes a defensin-like (DEFL) family protein. protein_coding	0	0	0	0	0	0	0	0	3.41519	0	0	0.276195	0	0	0.138097
AT2G43710	Encodes a stearoyl-ACP desaturase, involved in fatty acid desaturation. The ssi2 mutants have increased 18:0 and reduced 18:1 fatty acids. Exogenous application of glycerol to wild type plants mimics the ssi2 mutant phenotype. The altered 18:1 fatty acid content in the ssi2 mutants has an impact on SA- and JA-mediated defense signaling. ssi2 mutants resulted in hyper-resistance to green peach aph…	0	0	0	0	0	0	3.03429	0	0	0.25088	0	0	0.12544	0	0
AT2G43750	Arabidopsis thaliana O-acetylserine (thiol) lyase (OAS-TL) isoform oasB, the key enzyme for fixation of inorganic sulfide. It catalyzes the formation of cysteine from O-acetylserine and inorganic sulfide. Required for pollen tube growth and/or fertilization. protein_coding O-ACETYLSERINE (THIOL) LYASE B (OASB) O-ACETYLSERINE (THIOL) LYASE B (OASB);ARABIDOPSIS THALIANA CYSTEIN SYNTHASE-B (ATCS-B);…	0	0	0	0	0	0	0	0	0	0	0	0	0	0	0
AT2G43780	cytochrome oxidase assembly protein;(source:Araport11) protein_coding	0	0	0	0	0	0	0	0.9907	0	0	0.0864075	0	0	0.0432037	0
AT2G43820	Encodes a nicotinate-O-glycosyltransferase. Induced by Salicylic acid, virus, fungus and bacteria. Also involved in the tryptophan synthesis pathway. Independent of NPR1 for their induction by salicylic acid. UGT74F1 transfers UDP:glucose to salicylic acid (forming a glucoside (SAG) and a glucose ester (SGE)), benzoic acid, and anthranilate in vitro. UGT74F2 shows a weak ability to catalyze the f…	0	0	0	0	0	0	0	0	1.19114	0	0	0.0963304	0	0	0.0481652
AT2G43850	Integrin-linked protein kinase family;(source:Araport11) protein_coding INTEGRIN-LINKED KINASE1 (ILK1) INTEGRIN-LINKED KINASE1 (ILK1)	0	0	0	0	0	0	0	0	0	0	0	0	0	0	0
AT2G43910	HARMLESS TO OZONE LAYER 1;(source:Araport11) protein_coding HARMLESS TO OZONE LAYER 1 (HOL1) (ATHOL1);HARMLESS TO OZONE LAYER 1 (HOL1)	0	0	1.73443	0	0	0.153139	-0.10875	0.60546	0.69228	-0.00899162	0.0528074	0.0559864	-0.00449581	0.0264037	0.104563
AT2G44060	Late embryogenesis abundant protein, group 2;(source:Araport11) protein_coding LATE EMBRYOGENESIS ABUNDANT 26 (LEA26) LATE EMBRYOGENESIS ABUNDANT 26 (LEA26)	0	0	0.249851	0	0	0.0220601	0.42957	0.89363	0.39416	0.0355175	0.0779412	0.0318767	0.0177588	0.0389706	0.0269684
AT2G44100	GDP dissociation inhibitor involved in vesicular membrane traffic protein_coding GUANOSINE NUCLEOTIDE DIPHOSPHATE DISSOCIATION INHIBITOR 1 (GDI1) GUANOSINE NUCLEOTIDE DIPHOSPHATE DISSOCIATION INHIBITOR 1 (ATGDI1);GUANOSINE NUCLEOTIDE DIPHOSPHATE DISSOCIATION INHIBITOR 1 (GDI1); (AT-GDI1)	1.81213	3.10627	0	0.131267	0.237356	0	0	3.41297	0	0	0.297675	0	0.0656335	0.267515	0
AT2G44120	Ribosomal protein L30/L7 family protein;(source:Araport11) protein_coding	0	0	-0.108805	0	0	-0.00960674	-0.20867	0.06671	-0.00372	-0.0172532	0.00581835	-0.000300846	-0.00862658	0.00290918	-0.00495379
AT2G44160	methylenetetrahydrofolate reductase MTHFR2 mRNA, complete The mRNA is cell-to-cell mobile. protein_coding METHYLENETETRAHYDROFOLATE REDUCTASE 2 (MTHFR2) METHYLENETETRAHYDROFOLATE REDUCTASE 2 (MTHFR2)	0	0	2.04348	0	0	0.180425	0.06602	0.27812	0.40506	0.00545864	0.0242572	0.0327582	0.00272932	0.0121286	0.106592
AT2G44350	encodes a mitochrondrion targeted citrate synthase, the first enzyme of the tricarboxylic acid cycle, catalyzing the condensation of acetyl-CoA and oxaloacetate, finally yielding citrate and CoA. protein_coding (ATCS) CITRATE SYNTHASE 4 (CSY4); (ATCS)	0	0	0.396722	0	0	0.0350279	1.05645	1.20232	0.68457	0.087349	0.104865	0.0553629	0.0436745	0.0524324	0.0451954
AT2G44490	Encodes a glycosyl hydrolase that localizes to peroxisomes and acts as a component of an inducible preinvasion resistance mechanism. Required for mlo resistance. The mRNA is cell-to-cell mobile. protein_coding PENETRATION 2 (PEN2) BETA GLUCOSIDASE 26 (BGLU26);PENETRATION 2 (PEN2)	0	0	0	0	0	0	0	0	0	0	0	0	0	0	0
AT2G44530	Phosphoribosyltransferase family protein;(source:Araport11) protein_coding PHOSPHORIBOSYL DIPHOSPHATE SYNTHASE 5 (PRS5) (ATPRS5);PHOSPHORIBOSYL DIPHOSPHATE SYNTHASE 5 (PRS5)	0	0	-0.665985	0	0	-0.058802	0.17099	0.4634	0.39831	0.0141377	0.0404171	0.0322123	0.00706886	0.0202086	-0.0132948
AT2G45030	Translation elongation factor EFG/EF2 protein;(source:Araport11) protein_coding	0	0	0	0	0	0	0.1397	-0.64849	-0.6155	0.0115506	-0.0565604	-0.049777	0.00577531	-0.0282802	-0.0248885
AT2G45140	Encodes a Plant VAMP-Associated protein that localizes to the ER and binds to the sitosterol-binding protein ORP3a. The WFDE motif in ORP3a appears to be important for this direct interaction. Mutation of this motif causes ORP3a to relocalize to the Golgi and cytosol. The interaction between PVA12 and ORP3a does not appear to be sterol-dependent. The mRNA is cell-to-cell mobile. protein_coding PL…	0	0	3.26998	0	0	0.288718	-0.1685	-0.19994	0.17291	-0.0139318	-0.0174385	0.0139837	-0.00696592	-0.00871925	0.151351
AT2G45290	Transketolase;(source:Araport11) protein_coding TRANSKETOLASE 2 (TKL2) TRANSKETOLASE 2 (TKL2)	0	0	0	0	0	0	-0.11396	-0.08096	-0.34401	-0.00942239	-0.00706122	-0.0278209	-0.0047112	-0.00353061	-0.0139105
AT2G45300	encodes 3-phosphoshikimate 1-carboxyvinyltransferase / 5-enolpyruvylshikimate-3-phosphate / EPSP synthase involved in chorismate biosynthesis The mRNA is cell-to-cell mobile. protein_coding	0	0	0.718975	0	0	0.0634806	0.30806	0.43331	-0.03204	0.0254709	0.0377927	-0.00259115	0.0127354	0.0188964	0.0304447
AT2G45470	Fasciclin-like arabinogalactan protein. Possibly involved in embryogenesis and seed development. protein_coding FASCICLIN-LIKE ARABINOGALACTAN PROTEIN 8 (FLA8) ARABINOGALACTAN PROTEIN 8 (AGP8);FASCICLIN-LIKE ARABINOGALACTAN PROTEIN 8 (FLA8)	0	0	0	0	0	0	-0.53472	-0.9535	-1.00089	-0.0442115	-0.083163	-0.0809444	-0.0221058	-0.0415815	-0.0404722
AT2G45540	WD-40 repeat family protein / beige-like protein;(source:Araport11) protein_coding BEACH-DOMAIN HOMOLOG C2 (BCHC2) BEACH-DOMAIN HOMOLOG C2 (BCHC2)	0	0	0	0	0	0	0	0	1.75331	0	0	0.141794	0	0	0.0708972
AT2G45640	Involved in the regulation of salt stress. Expression of AtSAP18 is induced by NaCl, cold, drought, ABA, and ethylene treatment. AtSAP18 and HDA19 associate with ERF3 and ERF4 both in vitro and in vivo. protein_coding SIN3 ASSOCIATED POLYPEPTIDE P18 (SAP18) SIN3 ASSOCIATED POLYPEPTIDE 18 (ATSAP18);SIN3 ASSOCIATED POLYPEPTIDE P18 (SAP18)	0	0	0	0	0	0	0	0	0	0	0	0	0	0	0
AT2G45710	Zinc-binding ribosomal protein family protein;(source:Araport11) protein_coding	0	0	-2.88435	0	0	-0.254668	-0.13359	-0.4101	-0.48464	-0.0110454	-0.0357684	-0.039194	-0.00552272	-0.0178842	-0.146931
AT2G45750	S-adenosyl-L-methionine-dependent methyltransferases superfamily protein;(source:Araport11) protein_coding	0	0	1.42563	0	0	0.125874	0.06855	-0.00532	0.3017	0.00566782	-0.000464003	0.0243992	0.00283391	-0.000232002	0.0751365
AT2G45770	chloroplast SRP receptor homolog, alpha subunit CPFTSY. Required for LHCP integration into isolated thylakoids. protein_coding (CPFTSY) (CPFTSY)	0	0	0	0	0	0	0	0	0	0	0	0	0	0	0
AT2G45790	Encodes a cytoplasmic phosphomannomutase, involved in ascorbate biosynthesis protein_coding PHOSPHOMANNOMUTASE (PMM) PHOSPHOMANNOMUTASE (ATPMM);PHOSPHOMANNOMUTASE (PMM)	1.0681	2.09326	0.662478	0.0773714	0.15995	0.0584923	-0.2012	0.64449	0.00481	-0.0166355	0.0562115	0.000388996	0.0303679	0.108081	0.0294407
AT2G45810	Immunoprecipitation with mRNA decapping complex members DCP1 and DCP2. protein_coding RNA HELICASE 6 (RH6) RNA HELICASE 6 (RH6)	0	0	0	0	0	0	-0.48583	-0.04272	-0.27418	-0.0401692	-0.00372598	-0.0221736	-0.0200846	-0.00186299	-0.0110868
AT2G45960	a member of the plasma membrane intrinsic protein subfamily PIP1. localizes to the plasma membrane and exhibits water transport activity in Xenopus oocyte. expressed ubiquitously and protein level decreases slightly during leaf development. Involved redundantly with PIP1;1/3/4/5 in hydraulics and carbon fixation, regulates the expression of related genes that affect plant growth and development. …	0	0	0	0	0	0	0.62959	-0.71662	-0.45534	0.0520555	-0.0625026	-0.0368245	0.0260278	-0.0312513	-0.0184122
AT2G45990	ribosomal RNA small subunit methyltransferase G;(source:Araport11) protein_coding	0	0	0	0	0	0	0	0	0	0	0	0	0	0	0
AT2G46030	Ubiquitin conjugating enzyme E2 protein_coding UBIQUITIN-CONJUGATING ENZYME 6 (UBC6) UBIQUITIN-CONJUGATING ENZYME 6 (UBC6)	0	0	0	0	0	0	0	0	0	0	0	0	0	0	0
AT2G46060	transmembrane protein-like protein;(source:Araport11) protein_coding	0	0	0	0	0	0	0	0	0	0	0	0	0	0	0
AT2G46140	Late embryogenesis abundant protein;(source:Araport11) protein_coding LATE EMBRYOGENESIS ABUNDANT 27 (LEA27) LATE EMBRYOGENESIS ABUNDANT 27 (LEA27)	0	0	3.77667	0	0	0.333455	4.31341	4.53597	4.58843	0.35664	0.395621	0.371078	0.17832	0.197811	0.352266
AT2G46170	Reticulon family protein;(source:Araport11) protein_coding RETICULON-LIKE B 5 (RTNLB5) RETICULON-LIKE B 5 (RTNLB5)	0	0	0	0	0	0	0.56528	0.78866	2.68245	0.0467383	0.0687858	0.216936	0.0233691	0.0343929	0.108468
AT2G46280	Encodes a homolog of mammalian TGF-beta receptor interacting protein. Co-immunoprecipitates with BRI1 and can be phosphorylated in vitro by BRI1 at specific sites (Thr-14, Thr-89, and either Thr-197 or Ser-198). May therefore be a cytoplasmic BRI1 substrate and involved in brassinosteroid regulated plant growth and development.The encoded protein has two DWD motifs. It can bind to DDB1a in Y2H as…	0	0	0.334459	0	0	0.0295305	0.12794	0.05688	0.11992	0.0105783	0.004961	0.00969822	0.00528914	0.0024805	0.0196144
AT2G46370	Encodes a jasmonate-amido synthetase that is a member of the GH3 family of proteins. JAR1 catalyzes the formation of a biologically active jasmonyl-isoleucine (JA-Ile) conjugate. JA-Ile promotes the interaction between JAZ1 and COI1 in the jasmonate signaling pathway. JAR1 localizes to the cytoplasm and is also a phytochrome A signaling component. JAR1 is an auxin-induced gene. Loss of function m…	0	0	-0.0246558	0	0	-0.00217694	4.50949	3.02249	2.88413	0.372852	0.263617	0.233247	0.186426	0.131809	0.115535
AT2G46520	cellular apoptosis susceptibility protein, putative / importin-alpha re-exporter;(source:Araport11) protein_coding (XPO2) (XPO2)	0	0	0.320038	0	0	0.0282572	0.55595	0.20741	0.47942	0.0459668	0.01809	0.0387719	0.0229834	0.00904501	0.0335146
AT2G46560	transducin family protein / WD-40 repeat family protein;(source:Araport11) protein_coding	0	0	0	0	0	0	0	0	0	0	0	0	0	0	0
AT2G46610	Barta et al (2010) have proposed a nomenclature for Serine/Arginine-Rich Protein Splicing Factors (SR proteins): Plant Cell. 2010, 22:2926. protein_coding ARGININE/SERINE-RICH SPLICING FACTOR 31A (RS31a) ARGININE/SERINE-RICH SPLICING FACTOR 31A (At-RS31a);ARGININE/SERINE-RICH SPLICING FACTOR 31A (RS31a)	0	0	0	0	0	0	0	0	1.26927	0	0	0.102649	0	0	0.0513245
AT2G46800	Encodes a member of the zinc transporter (ZAT) and cation diffusion facilitator (CDF) families. It is expressed throughout the plant, especially in dividing, differentiating and expanding cells. The protein is localized to the vacuolar membrane. Mediates Zn ion homeostasis. protein_coding ZINC TRANSPORTER OF ARABIDOPSIS THALIANA (ZAT) ZINC TRANSPORTER OF ARABIDOPSIS THALIANA (ZAT); (ATMTP1);METAL…	0	0	0	0	0	0	0	0	1.65101	0	0	0.133521	0	0	0.0667606
AT2G46820	Encodes the P subunit of Photosystem I. About 25% of the TMP14 pool appeared to be phosphorylated, and this ratio is not affected by light. Contains seven phosphorylation sites on threonine residue and chloroplast targeting signal. Located in the proximity of PSI-L, -H and -O subunits. Forms oligomers with other members of CURT1 family to modulate grana structure. protein_coding PHOTOSYSTEM I P S…	0	0	0	0	0	0	2.42399	3.89197	2.53792	0.200419	0.339452	0.205248	0.10021	0.169726	0.102624
AT2G46890	3-oxo-5-alpha-steroid 4-dehydrogenase (DUF1295);(source:Araport11) protein_coding (PNET3) (PNET3)	0	0	0	0	0	0	0	0	0	0	0	0	0	0	0
AT2G46900	transcription factor-like protein;(source:Araport11) protein_coding	0	0	0	0	0	0	0	0	1.28832	0	0	0.10419	0	0	0.0520948
AT2G47000	Encodes an auxin efflux transmembrane transporter that is a member of the multidrug resistance P-glycoprotein (MDR/PGP) subfamily of ABC transporters. Functions in the basipetal redirection of auxin from the root tip. Exhibits apolar plasma membrane localization in the root cap and polar localization in tissues above and is involved in root hair elongation. protein_coding ATP-BINDING CASSETTE B4 …	0	0	4.22331	0	0	0.37289	0.40316	0.71709	1.09454	0.0333339	0.0625436	0.0885181	0.016667	0.0312718	0.230704
AT2G47110	polyubiquitin gene The mRNA is cell-to-cell mobile. protein_coding UBIQUITIN 6 (UBQ6) UBIQUITIN 6 (UBQ6);RIBOSOMAL PROTEIN S27AB (RPS27AB);UBIQUITIN EXTENSION PROTEIN 6 (UBI6)	0	0	3.87289	0	0	0.34195	0	0	0	0	0	0	0	0	0.170975
AT2G47320	Cyclophilin-like peptidyl-prolyl cis-trans isomerase family protein;(source:Araport11) protein_coding CYCLOPHYLIN 21-3 (CYP21-3) CYCLOPHYLIN 21-3 (CYP21-3)	0	0	0	0	0	0	0	0	0	0	0	0	0	0	0
AT2G47470	Encodes a protein disulfide isomerase-like (PDIL) protein, a member of a multigene family within the thioredoxin (TRX) superfamily. Transcript levels for this gene are up-regulated in response to three different chemical inducers of ER stress (dithiothreitol, beta-mercaptoethanol, and tunicamycin). AtIRE1-2 does not appear to be required for this response, but the atbzip60 mutant has a diminished…	0	0	-0.204288	0	0	-0.0180373	-1.0467	-0.87864	-0.53824	-0.0865428	-0.0766338	-0.0435288	-0.0432714	-0.0383169	-0.030783
AT2G47510	Encodes a mitochondrial-localized protein. The FUM1 gene appears to be essential, suggesting that FUM1 may play a crucial role as a fumarase in the tricarboxylic acid cycle. protein_coding FUMARASE 1 (FUM1) FUMARASE 1 (FUM1)	0	0	0.280041	0	0	0.0247257	0.0747	-0.28624	-0.17814	0.00617632	-0.0249655	-0.0144066	0.00308816	-0.0124827	0.00515955
AT2G47610	Ribosomal protein L7Ae/L30e/S12e/Gadd45 family protein;(source:Araport11) protein_coding	0	0	-0.29265	0	0	-0.025839	-0.37986	-5.06935	-5.06935	-0.0314074	-0.442142	-0.409971	-0.0157037	-0.221071	-0.217905
AT2G47650	Encodes a Golgi localized isoform of UDP-glucuronic acid decarboxylase. UDP-glucuronic acid decarboxylase produces UDP-xylose, which is a substrate for many cell wall carbohydrates including hemicellulose and pectin. UDP-xylose is also known to feedback regulate several cell wall biosynthetic enzymes. protein_coding UDP-XYLOSE SYNTHASE 4 (UXS4) UDP-XYLOSE SYNTHASE 4 (UXS4)	0	0	0	0	0	0	0.08596	0.49686	0.4029	0.00710731	0.0433354	0.0325835	0.00355365	0.0216677	0.0162918
AT2G47710	Adenine nucleotide alpha hydrolases-like superfamily protein;(source:Araport11) protein_coding	0	0	4.68586	0	0	0.41373	0	0	3.52898	0	0	0.285397	0	0	0.349564
AT2G47730	Encodes glutathione transferase belonging to the phi class of GSTs. Naming convention according to Wagner et al. (2002). protein_coding GLUTATHIONE S-TRANSFERASE PHI 8 (GSTF8) ARABIDOPSIS THALIANA GLUTATHIONE S-TRANSFERASE PHI 8 (ATGSTF8);GLUTATHIONE S-TRANSFERASE PHI 8 (GSTF8); (GST6);GLUTATHIONE S-TRANSFERASE (CLASS PHI) 5 (ATGSTF5)	0	0	0.698518	0	0	0.0616744	0.35113	0.01489	-0.02045	0.029032	0.00129869	-0.00165384	0.014516	0.000649343	0.0300103
AT2G47800	Encodes a plasma membrane localized ATPase transporter involved in multidrug transport. The expression of this gene is upregulated by herbicide safeners such as benoxacor, fluxofenim and fenclorim. The mRNA is cell-to-cell mobile. protein_coding ATP-BINDING CASSETTE C4 (ABCC4) MULTIDRUG RESISTANCE-ASSOCIATED PROTEIN 4 (ATMRP4);ATP-BINDING CASSETTE C4 (ABCC4);MULTIDRUG RESISTANCE-ASSOCIATED PROTEI…	0	0	5.6729	0	0	0.500879	2.77555	0	3.47561	0.229487	0	0.281081	0.114743	0	0.39098
AT2G47940	Encodes DegP2 protease (DEGP2); nuclear gene for chloroplast product. protein_coding DEGRADATION OF PERIPLASMIC PROTEINS 2 (DEG2) DEGP PROTEASE 2 (DEGP2);DEGRADATION OF PERIPLASMIC PROTEINS 2 (DEG2);EMBRYO DEFECTIVE 3117 (EMB3117)	0	0	0	0	0	0	0	0	0	0	0	0	0	0	0
AT2G47960	Part of multi-protein complex, acting as guanine nucleotide exchange factors (GEFs) and possibly as tethers, regulating intracellular trafficking. protein_coding (TRAPPC13) (TRAPPC13)	0	0	0.409787	0	0	0.0361815	0	0	0	0	0	0	0	0	0.0180907
AT3G01090	Encodes a SNF1-related protein kinase that physically interacts with SCF subunit SKP1/ASK1 and 20S proteosome subunit PAD1. It can also interact with PRL1 DWD-containing protein. Based on in vitro degradation assays and cul4cs and prl1 mutants, there is evidence that AKIN10 is degraded in a proteasome-dependent manner, and that this depends on a CUL4-PRL1 E3 ligase protein_coding SNF1 KINASE HOMO…	0	0	-0.0404474	0	0	-0.00357123	0	0	0	0	0	0	0	0	-0.00178561
AT3G01120	encodes a cystathionine gamma-synthase, which performs the first committed step in methionine biosynthesis. A conserved motif of 13 amino acids in the first exon is required for posttranscriptional autoregulation. This enzyme shares the same substrate as threonine synthase (TS) and its absence transcriptionally affects 8 genes in the genome. protein_coding METHIONINE OVERACCUMULATION 1 (MTO1) MET…	0	0	0	0	0	0	0	0	0	0	0	0	0	0	0
AT3G01150	Encodes one of the two polypyrimidine tract-binding (PTB) protein homologs in the Arabidopsis genome. Double mutants have defects in pollen germination. protein_coding POLYPYRIMIDINE TRACT-BINDING PROTEIN 1 (PTB1) POLYPYRIMIDINE TRACT-BINDING (PTB);POLYPYRIMIDINE TRACT-BINDING PROTEIN 1 (PTB1);POLYPYRIMIDINE TRACT-BINDING PROTEIN 1 (ATPTB1)	0	0	0	0	0	0	0	0	0	0	0	0	0	0	0
AT3G01190	Peroxidase superfamily protein;(source:Araport11) protein_coding	0	0	0.337087	0	0	0.0297625	4.09806	0	0	0.338834	0	0	0.169417	0	0.0148813
AT3G01280	Encodes a voltage-dependent anion channel (VDAC: AT3G01280/VDAC1, AT5G67500/VDAC2, AT5G15090/VDAC3, AT5G57490/VDAC4, AT5G15090/VDAC5). VDACs are reported to be porin-type, beta-barrel diffusion pores. They are prominently localized in the outer mitochondrial membrane and are involved in metabolite exchange between the organelle and the cytosol. The mRNA is cell-to-cell mobile. protein_coding VOLT…	0	0	4.45128	0	0	0.393018	0.12437	-0.6941	-0.28901	0.0102831	-0.0605385	-0.0233729	0.00514156	-0.0302692	0.184822
AT3G01290	SPFH/Band 7/PHB domain-containing membrane-associated protein family;(source:Araport11) protein_coding HYPERSENSITIVE INDUCED REACTION 2 (HIR2) HYPERSENSITIVE INDUCED REACTION 2 (HIR2); (AtHIR2)	0	0	2.46796	0	0	0.217905	-0.31223	-0.44629	-0.43013	-0.0258157	-0.0389248	-0.0347857	-0.0129078	-0.0194624	0.0915595
AT3G01310	Encodes a functional VIP1/PPIP5K-type ATP-grasp kinase that is involved in both InsP6 to InsP7 conversion and InsP7 to InsP8 conversion, producing the InsP8 cofactor of the ASK1-COI1-JAZ-jasmonate co-receptor complex. It is the major isoform in plants, is required for jasmonate-dependent defenses, and plays an important role in plant defenses against necrotrophic fungi and insect herbivores. prot…	0	0	0	0	0	0	0.1573	0.95973	0.4953	0.0130058	0.0837063	0.0400561	0.00650291	0.0418532	0.0200281
AT3G01340	Transducin/WD40 repeat-like superfamily protein;(source:Araport11) protein_coding	0.307766	0.800622	-0.103115	0.022294	0.061177	-0.00910432	-0.23399	0.16379	-0.15201	-0.0193467	0.0142855	-0.0122934	0.00147366	0.0377313	-0.0106989
AT3G01390	Subunit G of the vacuolar membrane ATPAse complex protein_coding VACUOLAR MEMBRANE ATPASE 10 (VMA10) (AVMA10);VACUOLAR MEMBRANE ATPASE 10 (VMA10)	0	0	5.69732	0	0	0.503035	-1.18099	-0.86672	-0.60913	-0.0976461	-0.0755941	-0.0492618	-0.0488231	-0.0377971	0.226886
AT3G01420	Encodes an alpha-dioxygenase involved in protection against oxidative stress and cell death. Induced in response to Salicylic acid and oxidative stress. Independent of NPR1 in induction by salicylic acid. The mRNA is cell-to-cell mobile. protein_coding (DOX1) ALPHA-DIOXYGENASE 1 (ALPHA-DOX1);PLANT ALPHA DIOXYGENASE 1 (PADOX-1); (DIOX1); (DOX1)	0	0	3.42104	0	0	0.302055	2.8514	0	0	0.235758	0	0	0.117879	0	0.151027
AT3G01500	Encodes a putative beta-carbonic anhydrase betaCA1. Together with betaCA4 (At1g70410) regulates CO2-controlled stomatal movements in guard cells, as well as attenuates immunity. Differential CA gene expression in response to changing atmospheric CO2 conditions contribute to altered disease resistance levels. Activated by OXS2 under the treatment of salt. protein_coding CARBONIC ANHYDRASE 1 (CA1) …	0	0	0	0	0	0	-0.44742	0.66083	0.2649	-0.0369934	0.0576367	0.0214231	-0.0184967	0.0288183	0.0107116
AT3G01540	RNA HELICASE DRH1 protein_coding DEAD BOX RNA HELICASE 1 (DRH1) DEAD BOX RNA HELICASE 1 (DRH1);NVOLVED IN RRNA PROCESSING 6 (IRP6);RNA HELICASE 14 (RH14);ARABIDOPSIS THALIANA DEAD BOX RNA HELICASE 1 (ATDRH1)	0	0	0	0	0	0	0	0	2.29255	0	0	0.185404	0	0	0.0927021
AT3G01570	Oleosin family protein;(source:Araport11) protein_coding	0	0	0	0	0	0	0	0	0	0	0	0	0	0	0
AT3G01640	AtGlcAK is a sugar kinase able to phosphorylate D-GlcA to D-GlcA-1-phosphate in the presence of ATP. protein_coding GLUCURONOKINASE G (GLCAK) GLUCURONOKINASE G (GLCAK);ARABIDOPSIS THALIANA GLUCURONOKINASE (ATGLCAK)	0	0	0	0	0	0	0	0	0	0	0	0	0	0	0
AT3G01680	Encodes a protein localized to phloem filaments that is required for phloem filament formation. The mRNA is cell-to-cell mobile. protein_coding SIEVE-ELEMENT-OCCLUSION-RELATED 1 (SEOR1) SIEVE-ELEMENT-OCCLUSION-RELATED 1 (SEOR1);ARABIDOPSIS THALIANA SIEVE ELEMENT OCCLUSION-RELATED 1 (ATSEOR1);SIEVE ELEMENT OCCLUSION B (SEOB)	0	0	0	0	0	0	0	0	0	0	0	0	0	0	0
AT3G01720	peptidyl serine alpha-galactosyltransferase;(source:Araport11) protein_coding (ATSERGT1) (ATSERGT1)	0	0	0	0	0	0	0	0	1.24853	0	0	0.100972	0	0	0.0504858
AT3G01780	Encodes TPLATE, a cytokinesis protein targeted to the cell plate. Functions in vesicle-trafficking events required for site-specific cell wall modifications during pollen germination and for anchoring of the cell plate to the mother wall at the correct cortical position. protein_coding (TPLATE) (TPLATE)	0	0	0	0	0	0	0	0	0	0	0	0	0	0	0
AT3G01790	Ribosomal protein L13 family protein;(source:Araport11) protein_coding	0	0	0	0	0	0	0	0	0	0	0	0	0	0	0
AT3G01930	Major facilitator superfamily protein;(source:Araport11) protein_coding	0	0	0	0	0	0	0	0	1.07046	0	0	0.0865707	0	0	0.0432854
AT3G02080	Ribosomal protein S19e family protein;(source:Araport11) protein_coding	0	0	-1.96207	0	0	-0.173237	-0.57947	-0.50004	-1.23599	-0.0479115	-0.0436128	-0.0999575	-0.0239558	-0.0218064	-0.136597
AT3G02090	Insulinase (Peptidase family M16) protein;(source:Araport11) protein_coding (MPPBETA) (MPPBETA)	0	0	0.00430035	0	0	0.000379692	0.11015	-0.15195	-0.07236	0.00910738	-0.0132529	-0.00585193	0.00455369	-0.00662644	-0.00273612
AT3G02180	SPIRAL1-LIKE3 belongs to a six-member gene family in Arabidopsis; all members share high sequence similarity in amino- and carboxy-terminal regions. Regulates cortical microtubule organization. Mutant plants exhibit altered patterns of root, leaf and petal growth as a result of defective anisotropic cell expansion. protein_coding SPIRAL1-LIKE3 (SP1L3) SPIRAL1-LIKE3 (SP1L3)	0	0	0	0	0	0	0	0	0	0	0	0	0	0	0
AT3G02200	Proteasome component (PCI) domain protein;(source:Araport11) protein_coding	0	0	4.47223	0	0	0.394868	-2.78732	-2.78732	-2.78732	-0.23046	-0.243106	-0.225417	-0.11523	-0.121553	0.0847253
AT3G02230	RGP1 is a UDP-arabinose mutase that catalyzes the interconversion between the pyranose and furanose forms of UDP-L-arabinose. It appears to be required for proper cell wall formation. rgp1/rgp2 (at5g15650) double mutants have a male gametophyte lethal phenotype. RGP1 fusion proteins can be found in the cytosol and peripherally associated with the Golgi apparatus. The mRNA is cell-to-cell mobile. …	0	0	0.469334	0	0	0.0414391	0.68224	1.07095	0.64966	0.0564087	0.0934068	0.0525396	0.0282043	0.0467034	0.0469893
AT3G02260	Calossin-like protein required for polar auxin transport. Involved in regulating sugar response and C/N balance. protein_coding BIG (BIG) CORYMBOSA1 (CRM1);ATTENUATED SHADE AVOIDANCE 1 (ASA1);UMBRELLA 1 (UMB1);TRANSPORT INHIBITOR RESPONSE 3 (TIR3);DARK OVER-EXPRESSION OF CAB 1 (DOC1);BIG (BIG);LOW PHOSPHATE-RESISTANT ROOT 1 (LPR1)	0	0	-0.628459	0	0	-0.0554887	0	2.84269	0	0	0.247936	0	0	0.123968	-0.0277443
AT3G02350	Encodes a protein with putative galacturonosyltransferase activity. The mRNA is cell-to-cell mobile. protein_coding GALACTURONOSYLTRANSFERASE 9 (GAUT9) GALACTURONOSYLTRANSFERASE 9 (GAUT9)	0	0	0	0	0	0	0	0	0	0	0	0	0	0	0
AT3G02360	6-phosphogluconate dehydrogenase family protein;(source:Araport11) protein_coding 6-PHOSPHOGLUCONATE DEHYDROGENASE 2 (PGD2) 6-PHOSPHOGLUCONATE DEHYDROGENASE 2 (PGD2)	0	0	-0.0945189	0	0	-0.00834538	0.34057	0.35368	0.29041	0.0281589	0.0308475	0.0234862	0.0140794	0.0154237	0.0075704
AT3G02420	dihydroflavonol 4-reductase/flavanone protein;(source:Araport11) protein_coding	9.11779	8.39159	8.07134	0.660476	0.641217	0.712645	2.91745	2.15721	4.66747	0.241219	0.188149	0.37747	0.450847	0.414683	0.545057
AT3G02520	Encodes GF14 &#957;, a 14-3-3 protein isoform (14-3-3&#957;). protein_coding GENERAL REGULATORY FACTOR 7 (GRF7) (GF14 NU);GENERAL REGULATORY FACTOR 7 (GRF7)	0	0	0	0	0	0	0	0	4.17609	0	0	0.337731	0	0	0.168865
AT3G02530	TCP-1/cpn60 chaperonin family protein;(source:Araport11) protein_coding CHAPERONIN CONTAINING T-COMPLEX POLYPEPTIDE-1 SUBUNIT 6-2 (CCT6-2) CHAPERONIN CONTAINING T-COMPLEX POLYPEPTIDE-1 SUBUNIT 6-2 (CCT6-2)	0	0	0.365312	0	0	0.0322546	0.18207	0.22231	0.16038	0.0150538	0.0193896	0.0129703	0.00752692	0.00969479	0.0226125
AT3G02560	Ribosomal protein S7e family protein;(source:Araport11) protein_coding	-0.505709	-0.744965	0	-0.0366326	-0.0569242	0	-0.98132	-0.57508	-0.66087	-0.0811371	-0.0501577	-0.0534462	-0.0588849	-0.053541	-0.0267231
AT3G02650	Tetratricopeptide repeat (TPR)-like superfamily protein;(source:Araport11) protein_coding	0	0	0	0	0	0	0	1.9151	0	0	0.167032	0	0	0.0835162	0
AT3G02660	Tyrosyl-tRNA synthetase, class Ib, bacterial/mitochondrial;(source:Araport11) protein_coding EMBRYO DEFECTIVE 2768 (emb2768) EMBRYONIC FACTOR 31 (FAC31);EMBRYO DEFECTIVE 2768 (emb2768)	0	0	0	0	0	0	0	0	0	0	0	0	0	0	0
AT3G02760	Class II aaRS and biotin synthetases superfamily protein;(source:Araport11) protein_coding	0	0	0	0	0	0	0.17025	0.46732	0.39565	0.0140765	0.040759	0.0319972	0.00703827	0.0203795	0.0159986
AT3G02770	Ribonuclease E inhibitor RraA/Dimethylmenaquinone methyltransferase;(source:Araport11) protein_coding	0	0	0	0	0	0	0	0	0	0	0	0	0	0	0
AT3G02780	Encodes a protein with isopentenyl diphosphate:dimethylallyl diphosphate isomerase activity. There is genetic evidence that it functions in the mevalonate, but not the MEP biosynthetic pathway. protein_coding ISOPENTENYL PYROPHOSPHATE:DIMETHYLALLYL PYROPHOSPHATE ISOMERASE 2 (IPP2) (IPIAT1);ISOPENTENYL PYROPHOSPHATE:DIMETHYLALLYL PYROPHOSPHATE ISOMERASE 2 (IPP2);ISOPENTENYL DIPHOSPHATE ISOMERASE 2…	0	0	0.274637	0	0	0.0242486	0.21367	0.52325	0.25458	0.0176666	0.0456371	0.0205885	0.00883329	0.0228186	0.0224185
AT3G02875	Hydrolyzes amino acid conjugates of the plant growth regulator indole-3-acetic acid (IAA), including IAA-Leu and IAA-Phe. Uses Mg and Co ions as cofactors. protein_coding IAA-LEUCINE RESISTANT 1 (ILR1) IAA-LEUCINE RESISTANT 1 (ILR1)	0	0	0	0	0	0	0	0	0	0	0	0	0	0	0
AT3G02880	Probable inactive receptor kinase; Commonly-enriched candidate LPS-interacting PM-associated proteins from the three affinity chromatography systems with LPS chemotype Xcc 8530 as ligand. protein_coding KINASE 7 (KIN7) KINASE 7 (KIN7)	0	0	0	0	0	0	0	0	0	0	0	0	0	0	0
AT3G02900	Low-density receptor-like protein;(source:Araport11) protein_coding	0	0	0	0	0	0	0	0	0	0	0	0	0	0	0
AT3G03050	encodes a cellulose synthase like protein. mutations initiate root hairs that rupture at their tip soon after initiation. is required for the synthesis of a noncellulosic wall polysaccharide. protein_coding CELLULOSE SYNTHASE-LIKE D3 (CSLD3) CELLULOSE SYNTHASE-LIKE D3 (CSLD3);ROOT HAIR DEFECTIVE 7 (RHD7);CELLULOSE SYNTHASE LIKE D3 (ATCSLD3);KOJAK (KJK)	0	0	-1.89634	0	0	-0.167434	0	0	2.8443	0	0	0.230026	0	0	0.0312957
AT3G03060	Homologue of animal ATPase Family AAA Domain-Containing Protein 3 (ATAD3), which is involved in mitochondrial nucleoid organization; interacts with SHOT1. protein_coding SHOT1 BINDING ATPASE 1 (SBA1) ATPASE FAMILY AAA DOMAIN-CONTAINING PROTEIN 3A1 (ATAD3A1);SHOT1 BINDING ATPASE 1 (SBA1)	0	0	0	0	0	0	0	0	0	0	0	0	0	0	0
AT3G03070	NADH-ubiquinone oxidoreductase-like protein;(source:Araport11) protein_coding	0	0	0	0	0	0	0	0	1.10401	0	0	0.089284	0	0	0.044642
AT3G03100	NADH:ubiquinone oxidoreductase, 17.2kDa subunit;(source:Araport11) protein_coding	0	0	0	0	0	0	-0.17268	0.07353	0.11438	-0.0142775	0.00641319	0.00925019	-0.00713873	0.00320659	0.0046251
AT3G03120	A member of ARF GTPase family. A thaliana has 21 members of this family, known to be essential for vesicle coating and uncoating and functions in GTP-binding. Gene encoding ADP-ribosylation factor and similar to ADP-ribosylation factor 1; ARF 1 (GP:385340) {Drosophila melanogaster}, other ARFs and ARF-like proteins. protein_coding ADP-RIBOSYLATION FACTOR B1C (ARFB1C) ADP-RIBOSYLATION FACTOR B1C (…	0	0	0	0	0	0	0	0	0	0	0	0	0	0	0
AT3G03250	Is thought to encode a cytosolic UDP-glucose pyrophosphorylase with strong similarity to potato UTP--glucose-1-phosphate uridylyltransferase. Downregulated by flooding. protein_coding UDP-GLUCOSE PYROPHOSPHORYLASE 1 (UGP1) UDP-GLUCOSE PYROPHOSPHORYLASE (UGP);UDP-GLUCOSE PYROPHOSPHORYLASE 1 (AtUGP1);UDP-GLUCOSE PYROPHOSPHORYLASE 1 (UGP1)	0	0	6.1058	0	0	0.539101	0.58287	0.50951	0.49195	0.0481926	0.0444388	0.0397852	0.0240963	0.0222194	0.289443
AT3G03320	RNA-binding ASCH domain protein;(source:Araport11) protein_coding	0	0	0	0	0	0	0	0	0	0	0	0	0	0	0
AT3G03380	Encodes a putative DegP protease. The mRNA is cell-to-cell mobile. protein_coding DEGRADATION OF PERIPLASMIC PROTEINS 7 (DEG7) DEGRADATION OF PERIPLASMIC PROTEINS 7 (DEG7);DEGP PROTEASE 7 (DegP7)	-0.513014	-0.319674	1.24573	-0.0371618	-0.0244269	0.109989	0	2.93005	3.72605	0	0.255555	0.301335	-0.0185809	0.115564	0.205662
AT3G03520	Lysophosphatidic acid phosphatase highly expressed during phosphate starvation and abiotic stresses. Role in lipid synthesis. protein_coding NON-SPECIFIC PHOSPHOLIPASE C3 (NPC3) NON-SPECIFIC PHOSPHOLIPASE C3 (NPC3)	0	0	0	0	0	0	0	0	0	0	0	0	0	0	0
AT3G03570	signal transducer, putative (DUF3550/UPF0682);(source:Araport11) protein_coding	0	0	0	0	0	0	0	0	1.96972	0	0	0.159296	0	0	0.079648
AT3G03710	Encodes a chloroplast polynucleotide phosphorylase (PNPase). Involved in response to phosphorus (P) starvation. Mutants impaired in the expression of this gene have been selected through their resistance to fosmidomycin, a strong inhibitor of DXR, an enzyme of the methylerythritol-dependent IPP biosynthesis pathway. The pathway enzymes were upregulated in the mutant seedlings. protein_coding RESI…	0	0	0	0	0	0	0	0	0	0	0	0	0	0	0
AT3G03773	Encodes one of two isoforms of a co-chaperone of HSP90 that is required for root growth, in particular in the maintenance of the root meristem. It can be phosphorylated in vitro by human and maize CK2. protein_coding (P23-2) (P23-2)	0	0	0	0	0	0	0	0	0	0	0	0	0	0	0
AT3G03780	Encodes a cytosolic methionine synthase, involved in methionine regeneration via the activated methyl cycle (or SAM cycle) protein_coding METHIONINE SYNTHASE 2 (MS2) METHIONINE SYNTHASE 2 (MS2);METHIONINE SYNTHASE 2 (ATMS2)	0	0	0.0611504	0	0	0.00539917	0.07378	0.1215	-0.05958	0.00610025	0.0105971	-0.00481838	0.00305012	0.00529853	0.000290394
AT3G03960	TCP-1/cpn60 chaperonin family protein;(source:Araport11) protein_coding CHAPERONIN CONTAINING T-COMPLEX POLYPEPTIDE-1 SUBUNIT 8 (CCT8) CHAPERONIN CONTAINING T-COMPLEX POLYPEPTIDE-1 SUBUNIT 8 (CCT8)	0	0	-0.101695	0	0	-0.00897898	-0.0691	-0.08144	-0.28374	-0.0057133	-0.00710309	-0.0229467	-0.00285665	-0.00355154	-0.0159629
AT3G03980	NAD(P)-binding Rossmann-fold superfamily protein;(source:Araport11) protein_coding	0	0	0	0	0	0	0	0	0	0	0	0	0	0	0
AT3G03990	Encodes an alpha/beta hydrolase essential for strigolactone signaling. Degradation of the protein is promoted by strigolactone. The mRNA is cell-to-cell mobile. protein_coding DWARF 14 (D14) DWARF 14 (D14)	0	0	0	0	0	0	0	0	0.59769	0	0	0.0483367	0	0	0.0241683
AT3G04080	Encodes an Golgi-localized integral membrane enzyme with nucleoside diphosphate activity that when mutated in combination with ATAPY2 causes a complete inhibition of pollen germination.With respect to substrate specificity, APY1 shows the following preferences UTP>IDP>GDP. protein_coding APYRASE 1 (APY1) APYRASE 1 (ATAPY1);APYRASE 1 (APY1)	0	0	4.93974	0	0	0.436146	1.98801	0	0	0.164372	0	0	0.0821859	0	0.218073
AT3G04120	encodes cytosolic GADPH (C subunit) involved in the glycolytic pathway but also interacts with H2O2 potentially placing it in a signalling cascade induced by ROS. The mRNA is cell-to-cell mobile. protein_coding GLYCERALDEHYDE-3-PHOSPHATE DEHYDROGENASE C SUBUNIT 1 (GAPC1) GLYCERALDEHYDE-3-PHOSPHATE DEHYDROGENASE C SUBUNIT (GAPC);GLYCERALDEHYDE-3-PHOSPHATE DEHYDROGENASE C SUBUNIT 1 (GAPC1); (GAPC-1)	0	0	-0.424551	0	0	-0.037485	0.3933	-0.22076	-0.25855	0.0325187	-0.0192544	-0.0209096	0.0162593	-0.00962719	-0.0291973
AT3G04220	Target of miR825/825. Mutants have decreased resistance to fungal pathogens. protein_coding	0	0	0	0	0	0	0	0	0	0	0	0	0	0	0
AT3G04400	Involved in non-host resistance. protein_coding EMBRYO DEFECTIVE 2171 (emb2171) (RPL23);EMBRYO DEFECTIVE 2171 (emb2171)	0	0	0	0	0	0	-0.01553	0.63215	0.50189	-0.00128405	0.0551353	0.0405891	-0.000642023	0.0275676	0.0202945
AT3G04600	Nucleotidylyl transferase superfamily protein;(source:Araport11) protein_coding	0	0	1.42419	0	0	0.125746	-0.57058	-0.36028	-0.4525	-0.0471765	-0.0314231	-0.0365948	-0.0235882	-0.0157116	0.0445756
AT3G04610	RNA-binding KH domain-containing protein;(source:Araport11) protein_coding FLOWERING LOCUS KH DOMAIN (FLK) (ATKH11);FLOWERING LOCUS KH DOMAIN (FLK)	0	0	-0.0226941	0	0	-0.00200373	0	0	0	0	0	0	0	0	-0.00100187
AT3G04710	Encodes one of the 36 carboxylate clamp (CC)-tetratricopeptide repeat (TPR) proteins (Prasad 2010, Pubmed ID: 20856808) with potential to interact with Hsp90/Hsp70 as co-chaperones. protein_coding TETRATRICOPEPTIDE REPEAT 10 (TPR10) TETRATRICOPEPTIDE REPEAT 10 (TPR10)	0	0	0	0	0	0	0	0	0	0	0	0	0	0	0
AT3G04780	Encodes a protein with little sequence identity with any other protein of known structure or function. Part of this protein shows a 42% sequence identity with the C-terminal domain of the 32-kD human thioredoxin-like protein. protein_coding	0	0	0	0	0	0	0	0	3.45679	0	0	0.279559	0	0	0.13978
AT3G04790	Ribose 5-phosphate isomerase, type A protein;(source:Araport11) protein_coding EMBRYO DEFECTIVE 3119 (EMB3119) EMBRYO DEFECTIVE 3119 (EMB3119)	0	0	0	0	0	0	-0.21978	0.02976	-1.10902	-0.0181718	0.00259563	-0.0896892	-0.00908588	0.00129781	-0.0448446
AT3G04830	Protein prenylyltransferase superfamily protein;(source:Araport11) protein_coding	0	0	8.98251	0	0	0.793095	5.66882	4.62627	5.3652	0.468707	0.403497	0.433897	0.234354	0.201748	0.613496
AT3G04840	Ribosomal protein S3Ae;(source:Araport11) protein_coding	0	0	0.265249	0	0	0.0234197	-0.23176	0.11462	0.127	-0.0191623	0.009997	0.0102708	-0.00958114	0.0049985	0.0168453
AT3G04870	Involved in the biosynthesis of carotenes and xanthophylls, reduces zeta-carotene to lycopene. protein_coding ZETA-CAROTENE DESATURASE (ZDS) ZETA-CAROTENE DESATURASE (ZDS);PIGMENT DEFECTIVE EMBRYO 181 (PDE181);SPONTANEOUS CELL DEATH 1 (SPC1)	0	0	0	0	0	0	0	0	1.32215	0	0	0.106926	0	0	0.0534628
AT3G04880	encodes a novel protein involved in DNA repair from UV damage. Isolated by functional complementation of E. coli UV-sensitive mutants (UVR genes). protein_coding DNA-DAMAGE-REPAIR/TOLERATION 2 (DRT102) DNA-DAMAGE-REPAIR/TOLERATION 2 (DRT102)	0	0	0	0	0	0	3.86329	3.6712	3.7043	0.319423	0.320197	0.299576	0.159711	0.160099	0.149788
AT3G04920	Ribosomal protein S24e family protein;(source:Araport11) protein_coding	0	0	0	0	0	0	-0.4668	0.01433	-0.45413	-0.0385958	0.00124984	-0.0367266	-0.0192979	0.000624922	-0.0183633
AT3G05000	Part of multi-protein complex, acting as guanine nucleotide exchange factors (GEFs) and possibly as tethers, regulating intracellular trafficking. protein_coding (TRAPPC6) (TRS33); (TRAPPC6)	0	0	-0.164541	0	0	-0.0145279	0.29843	-0.2573	0.23231	0.0246747	-0.0224414	0.0187875	0.0123373	-0.0112207	0.0021298
AT3G05060	SAR DNA-binding protein, putative, strong similarity to SAR DNA-binding protein-1 (Pisum sativum) GI:3132696; contains Pfam profile PF01798: Putative snoRNA binding domain; encodes NOP58-like protein protein_coding	0	0	0.409089	0	0	0.0361198	0	0	0	0	0	0	0	0	0.0180599
AT3G05190	D-aminoacid aminotransferase-like PLP-dependent enzymes superfamily protein;(source:Araport11) protein_coding	0	0	0	0	0	0	0	0	0	0	0	0	0	0	0
AT3G05230	Signal peptidase subunit;(source:Araport11) protein_coding (PUB63) (PUB63)	0	0	0	0	0	0	3.62382	0	0	0.299623	0	0	0.149812	0	0
AT3G05280	Integral membrane Yip1 family protein;(source:Araport11) protein_coding	0	0	0	0	0	0	0	0	0	0	0	0	0	0	0
AT3G05420	Acyl-CoA binding protein with high affinity for oleoyl-CoA. Expressed in all plant organs. Involved in fatty acid transport. Plays a role in determining seed oil content. protein_coding ACYL-COA BINDING PROTEIN 4 (ACBP4) (ATACBP4);ACYL-COA BINDING PROTEIN 4 (ACBP4)	0	0	0.269712	0	0	0.0238137	-0.94545	-1.17305	-0.85954	-0.0781713	-0.102312	-0.0695131	-0.0390857	-0.0511559	-0.0228497
AT3G05530	Encodes RPT5a (Regulatory Particle 5a), one of the six AAA-ATPases of the proteasome regulatory particle. Essential for gametophyte development. In Arabidopsis, the RPT5 subunit is encoded by two highly homologous genes, RPT5a and RPT5b. RPT5a and RPT5b show accession-dependent functional redundancy. In Wassilewskija (Ws) accession: mutant alleles of RPT5a displayed 50% pollen lethality, indicati…	0	0	1.38788	0	0	0.12254	0.11738	0.10471	0.65501	0.00970517	0.00913266	0.0529723	0.00485258	0.00456633	0.0877563
AT3G05560	Ribosomal L22e protein family;(source:Araport11) protein_coding	0	0	-3.53859	0	0	-0.312434	-0.08049	0.03002	-0.15221	-0.00665504	0.0026183	-0.0123096	-0.00332752	0.00130915	-0.162372
AT3G05590	Encodes cytoplasmic ribosomal protein L18. protein_coding RIBOSOMAL PROTEIN L18 (RPL18) RIBOSOMAL PROTEIN L18 (RPL18)	0	0	0	0	0	0	2.47764	0	2.70793	0.204855	0	0.218997	0.102428	0	0.109498
AT3G05900	neurofilament protein-like protein;(source:Araport11) protein_coding	0	0	0	0	0	0	-3.69038	-3.69038	-3.69038	-0.305127	-0.32187	-0.29845	-0.152563	-0.160935	-0.149225
AT3G05970	encode peroxisomal long-chain acyl-CoA synthetase (LACS) isozymes protein_coding LONG-CHAIN ACYL-COA SYNTHETASE 6 (LACS6) (ATLACS6);LONG-CHAIN ACYL-COA SYNTHETASE 6 (LACS6)	0	0	-0.335499	0	0	-0.0296223	0.11689	-0.86504	0.21517	0.00966465	-0.0754476	0.0174013	0.00483233	-0.0377238	-0.0061105
AT3G06050	Encodes a mitochondrial matrix localized peroxiredoxin involved in redox homeostasis. Knockout mutants have reduced root growth under certain oxidative stress conditions. protein_coding PEROXIREDOXIN IIF (PRXIIF) PEROXIREDOXIN IIF (ATPRXIIF);PEROXIREDOXIN IIF (PRXIIF)	0	0	0	0	0	0	-0.03161	0.48998	0.44398	-0.00261357	0.0427354	0.0359058	-0.00130678	0.0213677	0.0179529
AT3G06300	Encodes a prolyl-4 hydroxylase that can hydroxylate poly(L-proline)and other proline rich peptides, including those with sequences corresponding to those in arabinogalactan proteins and extensins. The mRNA is cell-to-cell mobile. protein_coding PROLYL 4-HYDROXYLASE 2 (P4H2) PROLYL 4-HYDROXYLASE 2 (P4H2);P4H ISOFORM 2 (AT-P4H-2)	0	0	0	0	0	0	-0.66845	-0.25475	-0.10859	-0.0552685	-0.0222189	-0.00878194	-0.0276343	-0.0111095	-0.00439097
AT3G06350	Encodes a bi-functional dehydroquinate-shikimate dehydrogenase enzyme that catalyzes two steps in the chorismate biosynthesis pathway. protein_coding MATERNAL EFFECT EMBRYO ARREST 32 (MEE32) MATERNAL EFFECT EMBRYO ARREST 32 (MEE32);EMBRYO DEFECTIVE 3004 (EMB3004)	0.396764	1.94887	0.0328053	0.0287408	0.148917	0.00289649	0	0	0	0	0	0	0.0143704	0.0744583	0.00144824
AT3G06400	Encodes a SWI2/SNF2 chromatin remodeling protein belonging to the ISWI family. Involved in nuclear proliferation during megagametogenesis and cell expansion in the sporophyte. Constitutively expressed. RNAi induced loss of function in megagametogenesis results in female sterility.35S:RNAi plants have reduced stature. Double mutation in CHR17 and CHR11 results in the loss of the evenly spaced nucl…	0	0	4.6861	0	0	0.413751	0	0	0	0	0	0	0	0	0.206875
AT3G06510	Encodes a protein with beta-glucosidase and galactosyltransferase activity, mutants show increased sensitivity to freezing. Though it is classified as a family I glycosyl hydrolase, it has no hydrolase activity in vitro. protein_coding SENSITIVE TO FREEZING 2 (SFR2) SENSITIVE TO FREEZING 2 (SFR2)	0	0	0	0	0	0	0	0	0	0	0	0	0	0	0
AT3G06580	Encodes a protein with galactose kinase activity. The gene was shown to complement the yeast Agal1 mutant defective in the galactokinase gene GAL1. protein_coding (GALK) (GALK);GALACTOSE KINASE 1 (GAL1)	0	0	1.39307	0	0	0.122999	0.12157	-0.18322	-0.36307	0.0100516	-0.0159802	-0.0293624	0.0050258	-0.0079901	0.0468183
AT3G06650	One of the two genes encoding subunit B of the trimeric enzyme ATP Citrate lyase protein_coding ATP-CITRATE LYASE B-1 (ACLB-1) ATP-CITRATE LYASE B-1 (ACLB-1)	0	0	-0.613245	0	0	-0.0541454	-0.49647	-0.62105	-0.55283	-0.0410489	-0.0541671	-0.0447087	-0.0205245	-0.0270836	-0.0494271
AT3G06720	Encodes importin alpha involved in nuclear import. Protein interacts with Agrobacterium proteins VirD2 and VirE2. Is not individually essential for Agrobacterium-mediated root transformation, but when overexpressed can rescue the impa-4 decreased transformation susceptibility phenotype. protein_coding IMPORTIN ALPHA ISOFORM 1 (IMPA-1) (ATKAP ALPHA);IMPORTIN ALPHA ISOFORM 1 (IMPA1);IMPORTIN ALPHA …	0	0	0.773528	0	0	0.0682973	0.1805	0.70027	0.22087	0.014924	0.0610766	0.0178623	0.00746201	0.0305383	0.0430798
AT3G06850	dihydrolipoamide branched chain acyltransferase protein_coding (BCE2) (BCE2); (LTA1);DARK INDUCIBLE 3 (DIN3)	0	0	0	0	0	0	-3.56653	-0.32102	-0.37451	-0.294886	-0.0279989	-0.0302875	-0.147443	-0.0139995	-0.0151438
AT3G06860	Encodes a multifunctional protein. Involved in peroxisomal fatty acid beta oxidation. Loss-of-function mutant lacks hydroxyacyl-CoA dehydrogenase activity and have reduced levels of long-chain enoyl-CoA hydratase activity. The mutant has fewer but larger peroxisomes. The mRNA is cell-to-cell mobile. protein_coding MULTIFUNCTIONAL PROTEIN 2 (MFP2) MULTIFUNCTIONAL PROTEIN 2 (ATMFP2);MULTIFUNCTIONAL…	0	0	-2.80664	0	0	-0.247807	0.75805	0.7538	0.68827	0.0626768	0.0657454	0.0556621	0.0313384	0.0328727	-0.0960726
AT3G06930	Encodes an type I protein arginine methyltransferase. PRMT4b can catalyze the asymmetric dimethylation of arginines 2,17, and 26 on histone 3 and can also methylate myelin basic protein in vitro. Double mutants lacking PRMT4a and 4b have reduced levels of histone 3 methylated at R17. These double mutants flower late due to defects in the autonomous pathway and they have elevated levels of FLC tra…	0	0	1.1151	0	0	0.0984557	0	0	0	0	0	0	0	0	0.0492278
AT3G07100	Encodes SEC24a/ERMO2. Required for endoplasmic reticulum (ER) morphology. Has epistatic interactions with AT1G55350, AT3G59420, and AT3G10525. protein_coding ENDOPLASMIC RETICULUM MORPHOLOGY 2 (ERMO2) ENDOPLASMIC RETICULUM MORPHOLOGY 2 (ERMO2); (AtSEC24A); (SEC24A)	0	0	-1.21321	0	0	-0.107118	0.19698	0.14078	-0.05114	0.0162866	0.0122786	-0.00413582	0.00814331	0.00613932	-0.0556268
AT3G07110	Ribosomal protein L13 family protein;(source:Araport11) protein_coding	0.0180698	0.135504	-0.0676923	0.00130894	0.0103541	-0.00597678	-0.29073	-0.21242	-0.20462	-0.024038	-0.018527	-0.0165481	-0.0113645	-0.00408642	-0.0112624
AT3G07140	GPI transamidase component Gpi16 subunit family protein;(source:Araport11) protein_coding	0	0	3.11831	0	0	0.275326	0	0	0.67414	0	0	0.0545194	0	0	0.164923
AT3G07180	GPI transamidase component PIG-S-like protein;(source:Araport11) protein_coding	0	0	0	0	0	0	2.95922	3.00881	4.23134	0.244673	0.262424	0.342199	0.122337	0.131212	0.171099
AT3G07330	encodes a XyG glucan synthase; gene similar to cellulose synthase protein_coding CELLULOSE-SYNTHASE-LIKE C6 (CSLC6) (ATCSLC06);CELLULOSE-SYNTHASE-LIKE C6 (CSLC6);CELLULOSE-SYNTHASE-LIKE C6 (ATCSLC6);CELLULOSE-SYNTHASE LIKE C6 (CSLC06)	0	0	0	0	0	0	0	0	0	0	0	0	0	0	0
AT3G07410	RAB GTPase homolog A5B;(source:Araport11) protein_coding RAB GTPASE HOMOLOG A5B (RABA5b) RAB GTPASE HOMOLOG A5B (RABA5b);RAB GTPASE HOMOLOG A5B (AtRABA5b)	0	0	0	0	0	0	0	0	0	0	0	0	0	0	0
AT3G07480	Forms an accessory complex I subunit that is part of the bridge domain, which connects the membrane and the peripheral arm of mitochondrial complex I. protein_coding MITOCHONDRIAL COMPLEX I FERREDOXIN (C1-FDX) MITOCHONDRIAL COMPLEX I FERREDOXIN (C1-FDX)	0	0	-0.703901	0	0	-0.0621497	-0.52988	-0.04592	-0.15023	-0.0438113	-0.00400508	-0.0121495	-0.0219057	-0.00200254	-0.0371496
AT3G07630	Encodes a plastid-localized arogenate dehydratase involved in phenylalanine biosynthesis. Not less than six genes encoding ADT were identi&#64257;ed in the Arabidopsis genome: ADT1 [At1g11790]; ADT2 [At3g07630]; ADT3 [At2g27820]; ADT4 [At3g44720]; ADT5 [At5g22630]; and ADT6 [At1g08250]. protein_coding AROGENATE DEHYDRATASE 2 (ADT2) ARABIDOPSIS THALIANA AROGENATE DEHYDRATASE 2 (AtADT2);AROGENATE D…	0	0	4.98913	0	0	0.440507	0	0	2.62667	0	0	0.212425	0	0	0.326466
AT3G07770	HEAT SHOCK PROTEIN 89.1;(source:Araport11) protein_coding HEAT SHOCK PROTEIN 89.1 (Hsp89.1) HEAT SHOCK PROTEIN 89.1 (Hsp89.1);HEAT SHOCK PROTEIN 90-6 (AtHsp90-6);HEAT SHOCK PROTEIN 90.6 (AtHsp90.6)	0	0	0	0	0	0	0.5228	0.04703	-0.17674	0.0432259	0.00410189	-0.0142934	0.021613	0.00205095	-0.0071467
AT3G07950	rhomboid protein-like protein;(source:Araport11) protein_coding	0	0	0	0	0	0	0	0	3.75181	0	0	0.303418	0	0	0.151709
AT3G08030	The mRNA of this gene is expressed in viable seeds. Its detection in a dry seed lot has potential for use as a molecular marker for germination performance as absence of expression correlates with decreased germination. Encodes DUF642 cell wall protein. protein_coding (ATHA2-1) (ATHA2-1)	0	0	-0.624453	0	0	-0.055135	0.1933	0.40557	0.02965	0.0159824	0.0353733	0.00239787	0.00799118	0.0176866	-0.0263686
AT3G08510	Phosphoinositide-specific phospholipase C (PI-PLC), catalyzes hydrolysis of phosphatidylinositol 4,5-bisphosphate into inositol 1,4,5-trisphosphate and diacylglycerol. It is involved in auxin biosynthesis and signaling, modulating development of both male and female gametophytes. It also regulates MAMP-triggered immunity by modulating ROS production. protein_coding PHOSPHOLIPASE C 2 (PLC2) PHOSPH…	0.046031	-0.0651738	0	0.0033344	-0.00498005	0	0	0	0	0	0	0	0.0016672	-0.00249002	0
AT3G08530	CHC2 heavy chain subunit of clathrin. Involved in vesicle mediated trafficking. Mutants show reduced rates of endocytosis and defects clathrin mediated exocytosis Mutants have increased drought tolerance due to defects in stomatal movement. protein_coding CLATHRIN HEAVY CHAIN 2 (CHC2) (ATCHC2);CLATHRIN HEAVY CHAIN 2 (CHC2)	0	0	0.254221	0	0	0.022446	-0.10989	-0.87993	-0.74365	-0.00908588	-0.0767463	-0.0601408	-0.00454294	-0.0383731	-0.0188474
AT3G08550	mutant is Dwarfed and shows defects in cell elongation; Cellulose deficient; Plasma Membrane Protein protein_coding KOBITO (KOB1) ELONGATION DEFECTIVE 1 (ELD1);KOBITO (KOB1);ABA INSENSITIVE 8 (ABI8)	0	0	0	0	0	0	0	0	1.27451	0	0	0.103073	0	0	0.0515364
AT3G08580	mitochondrial ADP/ATP carrier protein_coding ADP/ATP CARRIER 1 (AAC1) ADP/ATP CARRIER 1 (AAC1)	0	0	-0.0207512	0	0	-0.00183219	1.00989	0.15678	0.27152	0.0834993	0.0136741	0.0219585	0.0417497	0.00683707	0.0100631
AT3G08590	Encodes a 2,3-biphosphoglycerate-independent phosphoglycerate mutase that is involved in pollen development and stomatal movement. protein_coding 2,3-BIPHOSPHOGLYCERATE-INDEPENDENT PHOSPHOGLYCERATE MUTASE 2 (iPGAM2) 2,3-BIPHOSPHOGLYCERATE-INDEPENDENT PHOSPHOGLYCERATE MUTASE 2 (iPGAM2)	0	0	-0.265674	0	0	-0.0234572	0	0	3.96455	0	0	0.320623	0	0	0.148583
AT3G08740	elongation factor P (EF-P) family protein;(source:Araport11) protein_coding	0	0	0	0	0	0	-0.3739	0.38656	-0.11543	-0.0309146	0.0337152	-0.00933511	-0.0154573	0.0168576	-0.00466755
AT3G08930	LMBR1-like membrane protein;(source:Araport11) protein_coding	0	0	1.0831	0	0	0.0956301	0	0	0.91529	0	0	0.0740217	0	0	0.0848259
AT3G08943	ARM repeat superfamily protein;(source:Araport11) protein_coding	0	0	0	0	0	0	0.97074	1.03226	1.14023	0.0802623	0.0900323	0.0922132	0.0401312	0.0450162	0.0461066
AT3G08960	Ran effector. protein_coding (KA120) (KA120)	0	0	0	0	0	0	0	0	3.26665	0	0	0.264182	0	0	0.132091
AT3G09090	Encodes DEX1 (defective in exine formation). Required for exine pattern formation during pollen development. protein_coding DEFECTIVE IN EXINE FORMATION 1 (DEX1) DEFECTIVE IN EXINE FORMATION 1 (DEX1)	0	0	0	0	0	0	1.19787	0	0	0.0990418	0	0	0.0495209	0	0
AT3G09200	Ribosomal protein L10 family protein;(source:Araport11) protein_coding	0	0	-0.140448	0	0	-0.0124006	-6e-05	0.52109	0.08372	-4.9609e-06	0.0454488	0.00677064	-2.48045e-06	0.0227244	-0.00281499
AT3G09260	Encodes beta-glucosidase.The major constituent of ER bodies. One of the most abundant proteins in Arabidopsis seedlings. Exist in an soluble (inactive) and non-soluble (active) form, most probably formed in a polymerization process. Involved in the mutualistic interaction between Arabidopsis and the endophytic fungus Piriformospora indica. protein_coding (PYK10) (PYK10);LONG ER BODY (LEB); (BGLU2…	0	0	-1.18396	0	0	-0.104535	-0.54266	-1.7164	-1.16762	-0.044868	-0.149702	-0.0944283	-0.022434	-0.074851	-0.0994818
AT3G09270	Encodes glutathione transferase belonging to the tau class of GSTs. Naming convention according to Wagner et al. (2002). protein_coding GLUTATHIONE S-TRANSFERASE TAU 8 (GSTU8) GLUTATHIONE S-TRANSFERASE TAU 8 (GSTU8);GLUTATHIONE S-TRANSFERASE TAU 8 (ATGSTU8)	0	0	1.58926	0	0	0.140321	0.63291	0.68786	1.05676	0.05233	0.0599942	0.0854628	0.026165	0.0299971	0.112892
AT3G09440	Heat shock protein 70 (Hsp 70) family protein;(source:Araport11) protein_coding	0	0	4.98566	0	0	0.4402	0.89922	1.14078	2.07738	0.0743489	0.0994973	0.168003	0.0371745	0.0497486	0.304101
AT3G09500	Ribosomal L29 family protein;(source:Araport11) protein_coding	0	0	-0.406882	0	0	-0.0359249	-0.41548	-0.35905	-0.38073	-0.0343525	-0.0313159	-0.0307906	-0.0171763	-0.0156579	-0.0333577
AT3G09630	Ribosomal protein L4/L1 family;(source:Araport11) protein_coding SUPPRESSOR OF ACAULIS 56 (SAC56) SUPPRESSOR OF ACAULIS 56 (SAC56)	0	0	-0.646001	0	0	-0.0570375	-0.21496	0.08497	0.12053	-0.0177732	0.00741097	0.00974756	-0.00888662	0.00370548	-0.023645
AT3G09740	syntaxin of plants 71 (SYP71) protein_coding SYNTAXIN OF PLANTS 71 (SYP71) (ATSYP71);SYNTAXIN OF PLANTS 71 (SYP71)	0	0	5.74454	0	0	0.507204	-0.29568	-0.32165	0.20273	-0.0244473	-0.0280539	0.0163953	-0.0122236	-0.0140269	0.2618
AT3G09810	Encodes a catalytic subunit of the mitochondrially-localized NAD+- dependent isocitrate dehydrogenase protein_coding ISOCITRATE DEHYDROGENASE VI (IDH-VI) ISOCITRATE DEHYDROGENASE VI (IDH-VI)	0	0	-0.350895	0	0	-0.0309817	-0.11283	0.23692	-0.20335	-0.00932896	0.0206638	-0.0164454	-0.00466448	0.0103319	-0.0237136
AT3G09820	Involved in the salvage synthesis of adenylates and methyl recycling protein_coding ADENOSINE KINASE 1 (ADK1) ADENOSINE KINASE 1 (ADK1); (ATADK1)	0	0	-0.787426	0	0	-0.0695244	-0.56483	-1.1385	-0.90517	-0.046701	-0.0992984	-0.0732033	-0.0233505	-0.0496492	-0.0713638
AT3G09840	Encodes a cell division cycle protein, a member of AAA-type ATPases gene family. Expressed throughout the plant in regions of cell division. Within the cell, sub-cellular localization varies depending on the stage of the cell cycle.Mutants in which the expression of CDC48A is altered show defects in cytokinesis, cell expansion and cell differentiation. The mRNA is cell-to-cell mobile. protein_cod…	0	0	0.262377	0	0	0.0231661	-0.15371	0.48165	0.35941	-0.012709	0.0420089	0.0290664	-0.00635449	0.0210044	0.0261162
AT3G09940	Encodes a member of the monodehydroascorbate reductase gene family. Critical for a mutualistic symbiosis between the host Arabidopsis and the root colonizing fungus Piriformospora indica. protein_coding MONODEHYDROASCORBATE REDUCTASE 3 (MDAR3) (ATMDAR3);MONODEHYDROASCORBATE REDUCTASE (MDHAR);ARABIDOPSIS THALIANA MONODEHYDROASCORBATE REDUCTASE 3 (MDAR3);MONODEHYDROASCORBATE REDUCTASE 3 (MDAR3);MON…	0	0	0.342077	0	0	0.0302031	0.17386	0.024	-0.57553	0.014375	0.00209325	-0.0465445	0.00718751	0.00104662	-0.00817073
AT3G10050	first enzyme in the biosynthetic pathway of isoleucine protein_coding L-O-METHYLTHREONINE RESISTANT 1 (OMR1) L-O-METHYLTHREONINE RESISTANT 1 (OMR1)	0	0	1.53251	0	0	0.13531	3.17931	3.30435	3.33309	0.26287	0.288201	0.269555	0.131435	0.1441	0.202433
AT3G10160	Encodes a protein with tetrahydrofolylpolyglutamate synthase activity that is located in the mitochondrial matrix. One of the three folylpolyglutamate synthetase isoforms (FPGSs): FPGS1 (At5g05980, plastidic), FPGS2 (At3g10160, mitochondrial) and FPGS3 (At3g55630, cytosolic). protein_coding DHFS-FPGS HOMOLOG C (DFC) A. THALIANA DHFS-FPGS HOMOLOG C (ATDFC);FOLYLPOLYGLUTAMATE SYNTHETASE 2 (FPGS2);D…	0	0	0	0	0	0	0	0	0	0	0	0	0	0	0
AT3G10220	Encodes a tubulin-binding cofactor. Homozygous mutant plants are embryo lethal. Heterozygous mutant plants showed increased ploidy and higher numbers of spindles and phragmoplasts, suggesting a role in cell division. The mRNA is cell-to-cell mobile. protein_coding EMBRYO DEFECTIVE 2804 (EMB2804) (TFCB);EMBRYO DEFECTIVE 2804 (EMB2804)	0	0	4.58659	0	0	0.404965	0	0	1.49197	0	0	0.120659	0	0	0.262812
AT3G10260	Reticulon family protein;(source:Araport11) protein_coding RETICULON-LIKE B 8 (RTNLB8) RETICULON-LIKE B 8 (RTNLB8)	5.41106	4.98127	3.73181	0.391967	0.380628	0.329494	4.46386	4.79438	6.31859	0.369079	0.418159	0.511	0.380523	0.399394	0.420247
AT3G10280	Encodes KCS14, a member of the 3-ketoacyl-CoA synthase family involved in the biosynthesis of VLCFA (very long chain fatty acids). protein_coding 3-KETOACYL-COA SYNTHASE 14 (KCS14) 3-KETOACYL-COA SYNTHASE 14 (KCS14)	0	0	0	0	0	0	0	0	0	0	0	0	0	0	0
AT3G10340	Encodes PAL4, a putative a phenylalanine ammonia-lyase. Arabidopsis has four PALs: AT2G37040 (PAL1), AT3G53260 (PAL2), AT5G04230 (PAL3) and AT3G10340 (PAL4). protein_coding PHENYLALANINE AMMONIA-LYASE 4 (PAL4) PHENYLALANINE AMMONIA-LYASE 4 (PAL4)	0	0	4.44614	0	0	0.392565	0	0	0	0	0	0	0	0	0.196282
AT3G10350	One of 3 GET paralogs in Arabidopsis. GET3b is a chloroplast localized protein with no obvious role in Tail Anchored (TA) protein insertion. protein_coding GUIDED ENTRY OF TAIL-ANCHORED PROTEINS 3B (GET3B) GUIDED ENTRY OF TAIL-ANCHORED PROTEINS 3B (GET3B);GUIDED ENTRY OF TAIL-ANCHORED PROTEINS 3B (ATGET3B)	0	0	0	0	0	0	0	0	0	0	0	0	0	0	0
AT3G10370	mitochondrial FAD-dependent glycerol-3-phosphate dehydrogenase. possibly involved in storage lipid catabolism and glycerol assimilation, and in glycerol-3-phosphate shuttle which transports reducing power from cytosol to mitochondrion. protein_coding SUGAR-DEPENDENT 6 (SDP6) SUGAR-DEPENDENT 6 (SDP6)	0.422127	0.561429	-0.0305011	0.0305781	0.0428998	-0.00269304	-0.11475	-4.16125	-4.16125	-0.00948771	-0.362939	-0.33653	0.0105452	-0.160019	-0.169612
AT3G10380	Subunit of the Putative Arabidopsis Exocyst Complex protein_coding SUBUNIT OF EXOCYST COMPLEX 8 (SEC8) SUBUNIT OF EXOCYST COMPLEX 8 (ATSEC8);SUBUNIT OF EXOCYST COMPLEX 8 (SEC8)	0	0	-0.531544	0	0	-0.0469318	0	0	2.20955	0	0	0.178692	0	0	0.06588
AT3G10410	SERINE CARBOXYPEPTIDASE-LIKE 49;(source:Araport11) protein_coding SERINE CARBOXYPEPTIDASE-LIKE 49 (scpl49) SERINE CARBOXYPEPTIDASE-LIKE 49 (scpl49);CARBOXYPEPTIDASE Y (CPY)	0	0	0.726683	0	0	0.0641612	-0.04183	-0.1305	-0.07734	-0.00345857	-0.011382	-0.00625468	-0.00172929	-0.00569102	0.0289532
AT3G10610	Ribosomal S17 family protein;(source:Araport11) protein_coding	0	0	-1.67903	0	0	-0.148247	-0.34601	-0.61824	-0.42765	-0.0286087	-0.053922	-0.0345851	-0.0143043	-0.026961	-0.0914161
AT3G10670	Plastidic SufC-like ATP-binding cassette/ATPase essential for Arabidopsis embryogenesis. Involved in the biogenesis and/or repair of oxidatively damaged Fe?S clusters. Expressed in embryos and meristems. protein_coding NON-INTRINSIC ABC PROTEIN 7 (NAP7) ATP-BINDING CASSETTE I6 (ABCI6);NON-INTRINSIC ABC PROTEIN 7 (ATNAP7);NON-INTRINSIC ABC PROTEIN 7 (NAP7)	0	0	2.28978	0	0	0.202172	0	3.79962	0	0	0.331398	0	0	0.165699	0.101086
AT3G10690	Encodes a protein that when expressed together with GYRB2 generates an active supercoiling DNA gyrase enzyme that shares similar properties to its bacterial counterpart, including sensitivity to gyrase-specific antibiotics. protein_coding DNA GYRASE A (GYRA) DNA GYRASE A (GYRA)	0	0	0	0	0	0	0	0	0.92329	0	0	0.0746687	0	0	0.0373344
AT3G10920	manganese superoxide dismutase (MSD1) protein_coding MANGANESE SUPEROXIDE DISMUTASE 1 (MSD1) MANGANESE SUPEROXIDE DISMUTASE 1 (MSD1);SUPEROXIDE DISMUTASE 1 (ATSOD1);ARABIDOPSIS MANGANESE SUPEROXIDE DISMUTASE 1 (ATMSD1);MATERNAL EFFECT EMBRYO ARREST 33 (MEE33)	0	0	-0.0978491	0	0	-0.00863941	-0.14986	-0.33034	-0.45859	-0.0123907	-0.0288118	-0.0370873	-0.00619533	-0.0144059	-0.0228634
AT3G10940	Encodes a protein with a predicted dual-specificity phosphatase domain, similar to the glucan phosphorylases SEX4 and LSF1, however, it lacks the carbohydrate binding domain present in those proteins. Has phosphoglucan phosphatase activity. It binds to starch and specifically hydrolyzes phosphate from the C3-position. protein_coding LIKE SEX4 2 (LSF2) LIKE SEX4 2 (LSF2)	0	0	0	0	0	0	0	0	0	0	0	0	0	0	0
AT3G10950	Zinc-binding ribosomal protein family protein;(source:Araport11) protein_coding	0	0	0	0	0	0	1.0399	0	0	0.0859806	0	0	0.0429903	0	0
AT3G11130	CHC1 heavy chain subunit of clathrin. Involved in vesicle mediated trafficking. Mutants show reduced rates of endocytosis and defects clathrin mediated exocytosis. Mutants also have increased dehydration tolerance which may be related to the overall slower stomatal aperture dynamics. Overall growth is affected. protein_coding CLATHRIN HEAVY CHAIN 1 (CHC1) HOT ABA DEFICIENCY SUPPRESSOR 1 (HAS1); (…	0	0	-0.36	0	0	-0.0317856	0.10489	-0.82759	-0.58151	0.00867247	-0.0721813	-0.0470281	0.00433624	-0.0360906	-0.0394069
AT3G11340	Encodes a uridine diphosphate-dependent glucosyltransferase that conjugates isoleucic acid and modulates plant defense via glucosylation of N-hydroxypipecolic acid. protein_coding UDP-DEPENDENT GLYCOSYLTRANSFERASE 76B1 (UGT76B1) UDP-DEPENDENT GLYCOSYLTRANSFERASE 76B1 (UGT76B1)	0.374458	0.539877	1.42209	0.027125	0.041253	0.125561	0.64982	0.47206	0.09091	0.0537282	0.0411724	0.00735211	0.0404266	0.0412127	0.0664565
AT3G11397	prenylated RAB acceptor 1.A3;(source:Araport11) protein_coding PRENYLATED RAB ACCEPTOR 1.A3 (PRA1.A3) PRENYLATED RAB ACCEPTOR 1.A3 (PRA1.A3)	0	0	0	0	0	0	0	0	0	0	0	0	0	0	0
AT3G11400	One of the 2 genes that code for the G subunit of eukaryotic initiation factor 3 (EIF3). The mRNA is cell-to-cell mobile. protein_coding EUKARYOTIC TRANSLATION INITIATION FACTOR 3G1 (EIF3G1) EUKARYOTIC TRANSLATION INITIATION FACTOR 3G1 (EIF3G1); (ATEIF3G1)	0	0	0	0	0	0	0.46468	0.47006	0.18966	0.0384205	0.040998	0.0153383	0.0192102	0.020499	0.00766913
AT3G11510	Ribosomal protein S11 family protein;(source:Araport11) protein_coding	0	0	-1.60576	0	0	-0.141778	0	0	5.82862	0	0	0.471375	0	0	0.164798
AT3G11710	lysyl-tRNA synthetase 1;(source:Araport11) protein_coding LYSYL-TRNA SYNTHETASE 1 (ATKRS-1) LYSYL-TRNA SYNTHETASE 1 (ATKRS-1)	0	0	0.0377148	0	0	0.00332996	-0.31872	-0.2878	-0.08688	-0.0263523	-0.0251015	-0.0070262	-0.0131761	-0.0125508	-0.00184812
AT3G11730	Encodes a member of the Rab GTPase family of proteins. This protein interacts with the tail region of a myosin XI protein (AT5G43900) in a GTP-dependent manner. It has also been identified as an isoprenylated protein. protein_coding (ATFP8) (ATFP8);RAB GTPASE HOMOLOG D1 (RABD1);ARABIDOPSIS THALIANA RAB GTPASE HOMOLOG D1 (ATRABD1)	0	6.09081	3.19803	0	0.46541	0.282365	4.21883	3.81589	4.06457	0.34882	0.332817	0.328712	0.17441	0.399114	0.305538
AT3G11770	RICE1 is a 23kDa protein with 3?- 5? exoribonuclease activity. It is expressed ubiquitously and localized to the cytoplasm. When RICE1 and its paralog RICE2 are knocked down, miRNA levels are decreased. RICE1 interacts with AGO1 and AGO10. It may affect miRNA accumulation by clearing RISC by degrading 5? products of AGO cleavage. protein_coding RISC-INTERACTING CLEARING 3?- 5? EXORIBONUCLEASE 1 (…	0	0	0	0	0	0	-1.94731	-2.85596	-1.79024	-0.161007	-0.249093	-0.144781	-0.0805033	-0.124546	-0.0723905
AT3G11820	Encodes a syntaxin localized at the plasma membrane. SYR1/PEN1 is a member of the SNARE superfamily and functions in positioning anchoring of the KAT1 K+ channel protein at the plasma membrane. Transcription is upregulated by abscisic acid, suggesting a role in ABA signaling. Also functions in non-host resistance against barley powdery mildew. It is a nonessential component of the preinvasive res…	0	0	0	0	0	0	0	0	0	0	0	0	0	0	0
AT3G11830	TCP-1/cpn60 chaperonin family protein;(source:Araport11) protein_coding CHAPERONIN CONTAINING T-COMPLEX POLYPEPTIDE-1 SUBUNIT 7 (CCT7) CHAPERONIN CONTAINING T-COMPLEX POLYPEPTIDE-1 SUBUNIT 7 (CCT7)	0	0	-0.0283942	0	0	-0.00250702	0.23535	0.07055	-0.06374	0.0194591	0.00615327	-0.00515481	0.00972956	0.00307664	-0.00383091
AT3G11880	transmembrane protein, putative (Protein of unknown function DUF2359, transmembrane);(source:Araport11) protein_coding	0	0	0	0	0	0	0	0	0	0	0	0	0	0	0
AT3G11910	Ubiquitin-specific protease, which together with UBP12 deubiquitinates DA1, DAR1 and DAR2, hence reducing their peptidase activity. Works upstream of DA1, DAR1 and DAR2 to restrict their protease activity and hence fine-tune plant growth and development. protein_coding UBIQUITIN-SPECIFIC PROTEASE 13 (UBP13) (AtUBP13);UBIQUITIN-SPECIFIC PROTEASE 13 (UBP13)	0	0	0.636681	0	0	0.0562146	0.27044	0.04737	0.25393	0.0223604	0.00413155	0.0205359	0.0111802	0.00206577	0.0383753
AT3G11930	Adenine nucleotide alpha hydrolases-like superfamily protein;(source:Araport11) protein_coding	0	0	0	0	0	0	0.8787	1.4371	1.60507	0.0726523	0.125342	0.129806	0.0363262	0.0626709	0.064903
AT3G11940	One of two genes encoding the ribosomal protein S5. Mutants have semi-dominant developmental phenotypes. Most cell-division processes are delayed or disturbed in the heterozygous mutant, and development is completely arrested at an early embryonic stage in the homozygous mutant. protein_coding RIBOSOMAL PROTEIN 5A (RPS5A) RIBOSOMAL PROTEIN 5A (ATRPS5A);RIBOSOMAL PROTEIN 5A (RPS5A);ARABIDOPSIS MIN…	0	0	0	0	0	0	0.70971	0.74003	0.58729	0.05868	0.0645444	0.0474956	0.02934	0.0322722	0.0237478
AT3G12050	Aha1 domain-containing protein;(source:Araport11) protein_coding	0	0	-0.319101	0	0	-0.0281744	-0.11361	0.28957	0.42484	-0.00939346	0.0252559	0.0343579	-0.00469673	0.0126279	0.00309171
AT3G12110	Encodes an actin that is expressed predominantly during reproductive development. protein_coding ACTIN-11 (ACT11) ACTIN-11 (ACT11)	0	0	1.00152	0	0	0.0884273	0.50925	0.8333	0.22741	0.0421056	0.0726793	0.0183912	0.0210528	0.0363396	0.0534093
AT3G12120	Major enzyme responsible for the synthesis of 18:2 fatty acids in the endoplasmic reticulum. Contains His-rich motifs, which contribute to the interaction with the electron donor cytochrome b5. Mutations in this gene suppress the low temperature-induced phenotype of Arabidopsis tocopherol-deficient mutant vte2. protein_coding FATTY ACID DESATURASE 2 (FAD2) (ATFAD2);FATTY ACID DESATURASE 2 (FAD2)	0	0	2.28936	0	0	0.202135	0.65285	0.30628	0.56433	0.0539787	0.0267133	0.0456388	0.0269893	0.0133567	0.123887
AT3G12260	LYR family of Fe/S cluster biogenesis protein;(source:Araport11) protein_coding (NDUFA6) (B14); (NDUFA6)	-0.068509	-0.0781397	2.91371	-0.00496266	-0.00597081	0.257261	0.48793	0.02811	-0.14024	0.0403428	0.00245172	-0.0113416	0.0176901	-0.00175954	0.12296
AT3G12290	MTHFD1 encodes a cytoplasmic bifunctional methylenetetrahydrofolate dehydrogenase/methenyltetrahydrofolate cyclohydrolase that is involved in one carbon metabolism and control of DNA methylation. protein_coding METHYLENETETRAHYDROFOLATE DEHYDROGENASE/METHENYLTETRAHYDROFOLATE CYCLOHYDROLASE (MTHFD1) METHYLENETETRAHYDROFOLATE DEHYDROGENASE/METHENYLTETRAHYDROFOLATE CYCLOHYDROLASE (MTHFD1)	0	0	2.25989	0	0	0.199533	0	0	0	0	0	0	0	0	0.0997664
AT3G12490	Encodes a protein with cysteine proteinase inhibitor activity. Overexpression increases tolerance to abiotic stressors (i.e.salt,osmotic, cold stress). protein_coding CYSTATIN B (CYSB) CYSTATIN B (ATCYSB);CYSTATIN B (CYSB);ARABIDOPSIS THALIANA PHYTOCYSTATIN 6 (ATCYS6)	0	0	0	0	0	0	0	0	0	0	0	0	0	0	0
AT3G12580	heat shock protein 70;(source:Araport11) protein_coding HEAT SHOCK PROTEIN 70 (HSP70) ARABIDOPSIS HEAT SHOCK PROTEIN 70 (ATHSP70);HEAT SHOCK PROTEIN 70 (HSP70); (HSC70-4)	0.0203409	1.73987	5.57101	0.00147345	0.132946	0.491883	0.76643	3.64047	3.69119	0.0633697	0.317517	0.298516	0.0324216	0.225232	0.395199
AT3G12670	Cytidine triphosphate synthase; essential for CTP supply in developing embryos. protein_coding EMBRYO DEFECTIVE 2742 (emb2742) CTP SYNTHASE 2 (CTPS2);EMBRYO DEFECTIVE 2742 (emb2742)	0	0	0	0	0	0	0	0	0	0	0	0	0	0	0
AT3G12780	PGK1 was localized exclusively in the chloroplasts of photosynthetic tissues and is the photosynthetic isoform. The pgk1.1 knock-down mutant displayed reduced growth, lower photosynthetic capacity and starch content. Expression studies in PGK mutants showed that PGK1 and PGK3 were down-regulated in pgk3.2 and pgk1.1, respectively. These results indicate that the down-regulation of photosynthetic …	0	0	0.0779534	0	0	0.00688276	-0.11539	0.84888	0.4197	-0.00954063	0.0740382	0.0339422	-0.00477031	0.0370191	0.0204125
AT3G12800	short-chain dehydrogenase-reductase B;(source:Araport11) protein_coding SHORT-CHAIN DEHYDROGENASE-REDUCTASE B (SDRB) (DECR);SHORT-CHAIN DEHYDROGENASE-REDUCTASE B (SDRB)	0	0	-0.51508	0	0	-0.0454781	0	0	0	0	0	0	0	0	-0.022739
AT3G12915	Ribosomal protein S5/Elongation factor G/III/V family protein;(source:Araport11) protein_coding	0	0	0	0	0	0	4.0833	4.34743	4.46366	0.337614	0.379177	0.360987	0.168807	0.189588	0.180494
AT3G13060	evolutionarily conserved C-terminal region 5;(source:Araport11) protein_coding EVOLUTIONARILY CONSERVED C-TERMINAL REGION 5 (ECT5) EVOLUTIONARILY CONSERVED C-TERMINAL REGION 5 (ECT5)	0	0	0	0	0	0	0	0	0	0	0	0	0	0	0
AT3G13070	CBS domain-containing protein / transporter associated domain-containing protein;(source:Araport11) protein_coding	0	0	0	0	0	0	0	0	0	0	0	0	0	0	0
AT3G13120	Ribosomal protein S10p/S20e family protein;(source:Araport11) protein_coding PLASTID RIBOSOMAL PROTEIN OF THE 30S SUBUNIT 10 (PRPS10) PLASTID RIBOSOMAL PROTEIN OF THE 30S SUBUNIT 10 (PRPS10)	0	0	0	0	0	0	0	0	0	0	0	0	0	0	0
AT3G13160	Ribosomal pentatricopeptide repeat protein protein_coding RIBOSOMAL PENTATRICOPEPTIDE REPEAT PROTEIN 3B (RPPR3B) RIBOSOMAL PENTATRICOPEPTIDE REPEAT PROTEIN 3B (RPPR3B)	4.67461	4.77804	-0.244274	0.33862	0.365099	-0.0215678	0.69536	0.54111	0.86708	0.0574935	0.0471949	0.0701229	0.198057	0.206147	0.0242776
AT3G13300	Encodes VCS (VARICOSE). Involved in mRNA decapping. VCS forms a mRNA decapping complex with DCP1 (At1g08370) and DCP2 (At5g13570). Unlike DCP2, VCS itself does not have mRNA decapping activity in vitro. DCP1, DCP2 and VCS colocalize in cytoplasmic loci, which are putative Arabidopsis mRNA processing bodies. Null mutants of DCP1, DCP2, and VCS accumulate capped mRNAs with a reduced degradation rat…	0	0	0	0	0	0	-0.58525	-0.87177	-0.54774	-0.0483894	-0.0760346	-0.0442971	-0.0241947	-0.0380173	-0.0221485
AT3G13330	Encodes a protein that interacts with the 26S proteasome. Mutants are phenotypically indistinguishable from wild type plants under a variety of growth conditions. Protein levels increase upon exposure of seedlings to MG132, a specific, potent, reversible, and cell-permeable proteasome inhibitor. protein_coding PROTEASOME ACTIVATING PROTEIN 200 (PA200) PROTEASOME ACTIVATING PROTEIN 200 (PA200)	0	0	0	0	0	0	-0.00048	0.27193	0.95686	-3.96872e-05	0.0237174	0.0773836	-1.98436e-05	0.0118587	0.0386918
AT3G13410	2-C-methyl-D-erythritol 4-phosphate cytidylyltransferase;(source:Araport11) protein_coding	0	0	5.79249	0	0	0.511438	0	0	1.81636	0	0	0.146893	0	0	0.329166
AT3G13460	Physically interacts with CIPK1. ECT2 regulates the mRNA levels of the roteasome regulator PTRE1 and of several 20S proteasome subunits, resulting in enhanced 26S proteasome activity. YTHDF protein which togeteher with ECT3 and ECT4 is involved in cell proliferation during plant organogenesis. protein_coding EVOLUTIONARILY CONSERVED C-TERMINAL REGION 2 (ECT2) EVOLUTIONARILY CONSERVED C-TERMINAL R…	0	0	-0.191842	0	0	-0.0169383	-0.84547	-0.83782	-0.46822	-0.0699048	-0.0730735	-0.0378661	-0.0349524	-0.0365368	-0.0274022
AT3G13470	Encodes a subunit of chloroplasts chaperonins that are involved in mediating the folding of newly synthesized, translocated, or stress-denatured proteins. Cpn60 subunits are: Cpn60alpha1 (At2g28000), AtCpn60alpha2 (At5g18820), AtCpn60beta1 (At1g55490), AtCpn60beta2 (At3g13470), AtCpn60beta3 (At5g56500), AtCpn60beta4 (At1g26230). protein_coding CHAPERONIN-60BETA2 (CPN60BETA2) (CPNB2);CHAPERONIN-60…	0	0	0.521614	0	0	0.046055	-0.50302	-0.14201	-0.01399	-0.0415905	-0.0123859	-0.00113141	-0.0207952	-0.00619296	0.0224618
AT3G13490	Encodes a dual targeted lysyl-tRNA ligase that is found both in the mitochondrion and the chloroplast. Plants mutated in this gene exhibit an ovule abortion phenotype. protein_coding OVULE ABORTION 5 (OVA5) ARABIDOPSIS THALIANA LYSYL-TRNA SYNTHETASE 2 (ATKRS-2);OVULE ABORTION 5 (OVA5)	0	0	0	0	0	0	0	0	0	0	0	0	0	0	0
AT3G13570	encodes an SC35-like splicing factor of 30 kD that is localized to the nuclear specks. Barta et al (2010) have proposed a nomenclature for Serine/Arginine-Rich Protein Splicing Factors (SR proteins): Plant Cell. 2010, 22:2926. protein_coding SC35-LIKE SPLICING FACTOR 30A (SCL30A) SC35-LIKE SPLICING FACTOR 30A (SCL30A);SC35-LIKE SPLICING FACTOR 30A (At-SCL30A)	0	0	-1.88782	0	0	-0.166682	0	0	0	0	0	0	0	0	-0.0833408
AT3G13580	Ribosomal protein L30/L7 family protein;(source:Araport11) protein_coding	0	0	0	0	0	0	0	0	3.96102	0	0	0.320337	0	0	0.160169
AT3G13610	Encodes a Fe(II)- and 2-oxoglutarate-dependent dioxygenase family gene F6'H1. Mutations in this gene compromise iron uptake and the production of fluorescent phenolics involved in Fe uptake. The mRNA is cell-to-cell mobile. protein_coding (F6'H1) (F6'H1)	0	0	0.913736	0	0	0.0806768	0	0	3.34316	0	0	0.27037	0	0	0.175523
AT3G13750	beta-galactosidase, glycosyl hydrolase family 35 The mRNA is cell-to-cell mobile. protein_coding BETA GALACTOSIDASE 1 (BGAL1) BETA-GALACTOSIDASE 1 (BGAL1);BETA GALACTOSIDASE 1 (BGAL1)	0	0	0	0	0	0	0	0	0	0	0	0	0	0	0
AT3G13772	Encodes an Arabidopsis Transmembrane nine (TMN) protein. Transmembrane nine (TM9) proteins are localized in the secretory pathway of eukaryotic cells and are involved in cell adhesion and phagocytosis. Overexpression of this protein in yeast alters copper and zinc homeostasis. protein_coding TRANSMEMBRANE NINE 7 (TMN7) (AtTMN7);TRANSMEMBRANE NINE 7 (TMN7)	0	0	0	0	0	0	0	0	3.41612	0	0	0.27627	0	0	0.138135
AT3G13800	Metallo-hydrolase/oxidoreductase superfamily protein;(source:Araport11) protein_coding	0	0	0	0	0	0	0	0	0	0	0	0	0	0	0
AT3G13860	heat shock protein 60-3A;(source:Araport11) protein_coding HEAT SHOCK PROTEIN 60-3A (HSP60-3A) HEAT SHOCK PROTEIN 60-3A (HSP60-3A)	0	0	0	0	0	0	-0.3041	0.29978	-0.07542	-0.0251435	0.0261464	-0.0060994	-0.0125717	0.0130732	-0.0030497
AT3G13870	required for regulated cell expansion and normal root hair development. Encodes an evolutionarily conserved protein with putative GTP-binding motifs that is implicated in the control of vesicle trafficking between the endoplasmic reticulum and the Golgi compartments. Degraded by LNP1 and 2 to maintain a tubular ER network. protein_coding ROOT HAIR DEFECTIVE 3 (RHD3) ROOT HAIR DEFECTIVE 3 (RHD3);G…	0	0	2.12216	0	0	0.187372	1.05829	0.89931	1.29324	0.0875011	0.0784366	0.104587	0.0437506	0.0392183	0.14598
AT3G13920	eukaryotic translation initiation factor 4A-1 protein_coding EUKARYOTIC TRANSLATION INITIATION FACTOR 4A1 (EIF4A1) EUKARYOTIC TRANSLATION INITIATION FACTOR 4A1 (EIF4A1); (TIF4A1); (RH4)	0	0	-0.100084	0	0	-0.00883673	0.45962	0.33215	0.01582	0.0380021	0.0289697	0.0012794	0.0190011	0.0144848	-0.00377867
AT3G13930	Encodes a subunit of the mitochondrial pyruvate dehydrogenase complex. protein_coding MITOCHONDRIAL PYRUVATE DEHYDROGENASE SUBUNIT 2-2 (MTE2-2) MITOCHONDRIAL PYRUVATE DEHYDROGENASE SUBUNIT 2-2 (MTE2-2)	0	0	0.864337	0	0	0.0763151	-0.97973	-0.3785	-0.39659	-0.0810056	-0.0330123	-0.0320732	-0.0405028	-0.0165061	0.022121
AT3G14067	Encodes a protein with similarity to serine protease, subtilisin, that is upregulated during senescence and expressed in the arial portions of the plant.Loss of function mutations have increased branch number but normal silique length and seed set and therefore have increased fertility. protein_coding SENESCENCE-ASSOCIATED SUBTILISIN PROTEASE (SASP) SENESCENCE-ASSOCIATED SUBTILISIN PROTEASE (SASP)	0	0	-2.81087	0	0	-0.248181	0	0	0.86961	0	0	0.0703275	0	0	-0.0889265
AT3G14110	Encodes a novel coiled-coil, TPR domain containing protein that is localized to the chloroplast membrane and is involved in chlorophyll biosynthesis. Mutants accumulate protochlorophyllide, an intermediate in the chlorophyll biosynthesis pathway, in dark and release singlet oxygen in plastids in a controlled and non-invasive manner upon a dark/light shift. protein_coding FLUORESCENT IN BLUE LIGHT…	0	0	0	0	0	0	0	0	0	0	0	0	0	0	0
AT3G14290	Encodes 20S proteasome subunit PAE2 (PAE2) that has RNase activity. protein_coding 20S PROTEASOME ALPHA SUBUNIT E2 (PAE2) 20S PROTEASOME ALPHA SUBUNIT E2 (PAE2)	0	0	-0.0296976	0	0	-0.0026221	-1.09522	-0.78213	-0.23353	-0.0905545	-0.0682163	-0.0188861	-0.0452773	-0.0341082	-0.0107541
AT3G14310	encodes a pectin methylesterase, targeted by a cellulose binding protein (CBP) from the parasitic nematode Heterodera schachtii during parasitism. protein_coding PECTIN METHYLESTERASE 3 (PME3) PECTIN METHYLESTERASE 3 (ATPME3);OVERLY ZINC SENSITIVE 2 (OZS2);PECTIN METHYLESTERASE 3 (PME3)	0	0	0	0	0	0	0	0	1.00374	0	0	0.0811749	0	0	0.0405875
AT3G14350	STRUBBELIG-receptor family 7;(source:Araport11) protein_coding STRUBBELIG-RECEPTOR FAMILY 7 (SRF7) STRUBBELIG-RECEPTOR FAMILY 7 (SRF7)	0	0	0	0	0	0	0	0	0	0	0	0	0	0	0
AT3G14390	Meso-diaminopimelate decarboxylase which catalyzes the decarboxylation of mesodiaminopimelate, the final reaction in the diaminopimelate L-lysine biosynthetic pathway. protein_coding MESO-DIAMINOPIMELATE DECARBOXYLASE 1 (DAPDC1) MESO-DIAMINOPIMELATE DECARBOXYLASE 1 (DAPDC1)	0	0	0	0	0	0	0	0	0	0	0	0	0	0	0
AT3G14415	Encodes a glycolate oxidase that modulates reactive oxygen species-mediated signal transduction during nonhost resistance. The mRNA is cell-to-cell mobile. protein_coding GLYCOLATE OXIDASE 2 (GOX2) GLYCOLATE OXIDASE 2 (GOX2)	0	0	0	0	0	0	0.34413	0.73554	0.62597	0.0284532	0.0641528	0.0506237	0.0142266	0.0320764	0.0253119
AT3G14420	Encodes a glycolate oxidase that modulates reactive oxygen species-mediated signal transduction during nonhost resistance. The mRNA is cell-to-cell mobile. protein_coding GLYCOLATE OXIDASE 1 (GOX1) GLYCOLATE OXIDASE 1 (GOX1)	0	0	-1.59335	0	0	-0.140682	0.21766	0.64161	0.45386	0.0179965	0.0559603	0.0367048	0.00899824	0.0279802	-0.0519888
AT3G14530	Chloroplast localized GFDP synthase. protein_coding GERANYL-FARNESYL PYROPHOSPHATE SYNTHASE 1 (GFPPS1) GERANYL-FARNESYL PYROPHOSPHATE SYNTHASE 1 (GFPPS1);ISOPRENYL DIPHOSPHATE SYNTHASE6 (IDS6);GERANYLGERANYL PYROPHOSPHATE SYNTHASE 6 (ATGGPS6);GERANYLGERANYL PYROPHOSPHATE SYNTHASE 6 (GGPPS6)	0	0	0	0	0	0	0	0	0	0	0	0	0	0	0
AT3G14600	Ribosomal protein L18ae/LX family protein;(source:Araport11) protein_coding	0	0	-0.0459814	0	0	-0.00405985	0	0	0	0	0	0	0	0	-0.00202992
AT3G14610	putative cytochrome P450 protein_coding CYTOCHROME P450, FAMILY 72, SUBFAMILY A, POLYPEPTIDE 7 (CYP72A7) CYTOCHROME P450, FAMILY 72, SUBFAMILY A, POLYPEPTIDE 7 (CYP72A7)	0	0	5.74114	0	0	0.506904	0	0	0	0	0	0	0	0	0.253452
[truncated: 1,553 more rows]
