# Supplementary material for: ERAD machinery controls the conditional turnover of PIN-LIKES in plants
Source: Sci Adv. 2025 Sep 19;11(38):eadx5027. doi: 10.1126/sciadv.adx5027 (PMC12448072; doi:10.1126/sciadv.adx5027)
Supplement: Supplementary file 2 — Tables S1 to S3 [file sciadv.adx5027_tables_s1_to_s3.zip › adx5027_table_s2.xlsx]

## Sheet: Sheet1
Gene	Primer Name	Primer Sequence (5' - 3')	Purpose
HRD1A	LP_SALK_HRD1A_FW	CTTGAGCTTATCCGTGACCTG	Genotyping
HRD1A	RP_SALK_HRD1A_REV	TGCTACTGTGTTTGCAGATGG	Genotyping
HRD1B	LP_SALK_HRD1B_REV	AGTGGCATCATTTCTGCAAAC	Genotyping
HRD1B	RP_SALK_HRD1B_FW	GGAAGGGCTCAGGTGATTAAG	Genotyping
35S	35S_FW	GGTCGACGGTATCGATAAGCTTGATGACTAGAGCCAAGCTGATC	Cloning OX constructs
35S	35S_PILS3_REV	AAAGCTTCACCATTCGACTAGAATAGTAAATTGTAATGTTG	Cloning OX constructs
PILS3	PILS3_FW	CTATTCTAGTCGAATGGTGAAGCTTTTGGAG	Cloning OX constructs
PILS3	PILS3_REV	CCTTGCTCACCATAGCTACAAGCCACATGAAG	Cloning OX constructs
GFP	GFP_FW	GTGGCTTGTAGCTATGGTGAGCAAGGGCGAG	Cloning OX constructs
GFP	GFP_REV	TAACCCATTCCAACTAGAATTCGATCTTGTACAGCTCGTCCATGC	Cloning OX constructs
EBS5 promoter	pEBS5_FW	GGTCGACGGTATCGATAAGCTTGATCACAAAGAGATTTGATAACTGAAC	Cloning EBS5 construct
EBS5 promoter	pEBS5_REV	TAATATTCTCATTGTACTTCCTCCTCCACC	Cloning EBS5 construct
EBS5 genomic	EBS5_FW	AGGAGGAAGTACAATGAGAATATTAAGCTACGGAATCGTTATTCTCTCTTTACTC	Cloning EBS5 construct
EBS5 genomic	EBS5_REV	CTCGCTCACCATCCGTGGGAACGCAGCGAG	Cloning EBS5 construct
35S	p35S_FW	GGTCGACGGTATCGATAAGCTTGATGACTAGAGCCAAGCTGATC	Cloning OX constructs
35S	p35S_DER2.1_REV	GGCTTGAGCCATTCGACTAGAATAGTAAATTGTAATGTTG	Cloning OX constructs
DER2.1	DER2.1_CDS_FW	CTATTCTAGTCGAATGGCTCAAGCCGTAGAAG	Cloning OX constructs
DER2.1	DER2.1_CDS_REV	GCCCTTGCTCACGTCTTGGTGGATTTCATCAAAAG	Cloning OX constructs
mScarlet	mScarlet_DER2.1_FW	AATCCACCAAGACGTGAGCAAGGGCGAGGCA	Cloning OX constructs
mScarlet	mScarlet_REV	TAACCCATTCCAACTAGAATTCGATCATAGATGACACCGCGCGC	Cloning OX constructs
35S	35S_FW	GGTCGACGGTATCGATAAGCTTGATGACTAGAGCCAAGCTGATC	Cloning OX constructs
35S	35S_DER2.2_FW	CAGCCTGAGCCATTCGACTAGAATAGTAAATTGTAATGTTG	Cloning OX constructs
DER2.2	DER2.2_CDS_FW	TATTCTAGTCGAATGGCTCAGGCTGTAGAAG	Cloning OX constructs
DER2.3	DER2.2_CDS_REV	GCCCTTGCTCACGTCTTGGTGGATTTCATCG	Cloning OX constructs
mScarlet	mScarlet_DER2.2_FW	AATCCACCAAGACGTGAGCAAGGGCGAGGCA	Cloning OX constructs
mScarlet	mScarlet_REV	TAACCCATTCCAACTAGAATTCGATCATAGATGACACCGCGCGC	Cloning OX constructs
35S	35S_FW	GGTCGACGGTATCGATAAGCTTGATGACTAGAGCCAAGCTGATC	Cloning OX constructs
35S	35S_PAWH1_REV	CGGAGCAGCCATTCGACTAGAATAGTAAATTGTAATGTTG	Cloning OX constructs
PAWH1	PAWH1_CDS_FW	CTATTCTAGTCGAATGGCTGCTCCGTTTTTC	Cloning OX constructs
PAWH1	PAWH1_CDS_REV	CTTGCTCACCATCATTTCAGTAAGGATTAAAGAGGAC	Cloning OX constructs
mScarlet	mScarlet PAWH1_FW	CCTTACTGAAATGATGGTGAGCAAGGGCGAG	Cloning OX constructs
mScarlet	mScarlet_REV	TAACCCATTCCAACTAGAATTCGATCTACTTGTACAGCTCGTCCATG	Cloning OX constructs
35S	35S_FW	GGTCGACGGTATCGATAAGCTTGATGACTAGAGCCAAGCTGATC	Cloning OX constructs
35S	35SP_AWH2_REV	CGGAGCGGCCATTCGACTAGAATAGTAAATTGTAATGTTG	Cloning OX constructs
PAWH2	PAWH2_CDS_FW	CTATTCTAGTCGAATGGCCGCTCCGTTTTTTTC	Cloning OX constructs
PAWH2	PAWH2_CDS_REV	CTTGCTCACCATAACTTCGGTTAAGATCAACGATG	Cloning OX constructs
mScarlet	mScarlet PAWH2_FW	CTTAACCGAAGTTATGGTGAGCAAGGGCGAG	Cloning OX constructs
mScarlet	mScarlet_REV	TAACCCATTCCAACTAGAATTCGATCTACTTGTACAGCTCGTCCATG	Cloning OX constructs
PILS3	PILS3 attB1_FW	GGGGACAAGTTTGTACAAAAAAGCAGGCTTAATGGTGAAGCTTTTGGAGCTGTTCA	Cloning Split YFP
PILS3	PILS3 attB4_REV	GGGGACAACTTTGTATAGAAAAGTTGGGTGAGCTACAAGCCACATGAAGAATGTT	Cloning Split YFP
HRD1A	HRD1A-attB3_FW	GGGGACAACTTTGTATAATAAAGTTGGAATGATTCGACTAAGAACATACGCAG	Cloning Split YFP
HRD1A	HRD1A-attB2_REV	GGGGACCACTTTGTACAAGAAAGCTGGGTGCTCTGCTGCATCAGCAACCGA	Cloning Split YFP
HRD1B	HRD1B-attB3_FW	GGGGACAACTTTGTATAATAAAGTTGGAATGATTCAGCTAAAGGTTTACGCGG	Cloning Split YFP
HRD1B	HRD1B-attB2_REV	GGGGACCACTTTGTACAAGAAAGCTGGGTGTGCAGTATCCGCAACGGACTTTC	Cloning Split YFP
DER1	DER1-attB3_FW	GGGGACAACTTTGTATAATAAAGTTGGAATGTCTTCTCCTGGCGAATTCTATA	Cloning Split YFP
DER1	DER1-attB2_REV	GGGGACCACTTTGTACAAGAAAGCTGGGTGGTCGGTGAGACGATATGATCGACCT	Cloning Split YFP
DER2.1	DER2.1-attB3_FW	GGGGACAACTTTGTATAATAAAGTTGGAATGGCTCAAGCCGTAGAAGAGTG	Cloning Split YFP
DER2.1	DER2.1-attB2_REV	GGGGACCACTTTGTACAAGAAAGCTGGGTGGTCTTGGTGGATTTCATCAAAAGGC	Cloning Split YFP
DER2.2	DER2.2-attB3_FW	GGGGACAACTTTGTATAATAAAGTTGGAATGGCTCAGGCTGTAGAAGAATGGT	Cloning Split YFP
DER2.2	DER2.2-attB2_REV	GGGGACCACTTTGTACAAGAAAGCTGGGTGGTCTTGGTGGATTTCATCGAAAGGC	Cloning Split YFP
PILS3	PILS3_attB1_FW	GGGGACAAGTTTGTACAAAAAAGCAGGCTcgATGGTGAAGCTTTTGGAGCTGTTCATAA	Cloning Split UBQ
PILS3	PILS3_attB2_REV	GGGGACCACTTTGTACAAGAAAGCTGGGTcTTAAGCTACAAGCCACATGAAGAATGTT	Cloning Split UBQ
HRD1A	HRD1A_attB1_FW	GGGGACAAGTTTGTACAAAAAAGCAGGCTcgATGATTCAGCTAAAGGTTTACGCGGGTC	Cloning Split UBQ
HRD1A	HRD1A_attB2_REV	GGGGACCACTTTGTACAAGAAAGCTGGGTcTTATGCAGTATCCGCAACGGACTTTCCT	Cloning Split UBQ
HRD1B	HRD1B_attB1_FW	GGGGACAAGTTTGTACAAAAAAGCAGGCTcgATGTTCGACTAAGAACATACGCAG	Cloning Split UBQ
HRD1B	HRD1B_attB2_REV	GGGGACCACTTTGTACAAGAAAGCTGGGTcTTACTCTGCTGCATCAGCAACCGACTTT	Cloning Split UBQ
DER1	DER1_attB1_FW	GGGGACAAGTTTGTACAAAAAAGCAGGCTcgATGTCTTCTCCTGGCGAATTCTATA	Cloning Split UBQ
DER1	DER1_attB2_REV	GGGGACCACTTTGTACAAGAAAGCTGGGTcTTAGTCGGTGAGACGATATGATCGACCT	Cloning Split UBQ
DER2.1	DER2.1_attB1_FW	GGGGACAAGTTTGTACAAAAAAGCAGGCTcgATGGCTCAAGCCGTAGAAGAGTGGTACA	Cloning Split UBQ
DER2.1	DER2.1_attB2_REV	GGGGACCACTTTGTACAAGAAAGCTGGGTcTTAGTCTTGGTGGATTTCATCAAAAGGC	Cloning Split UBQ
EBS5	EBS5_attB1_FW	GGGGACAAGTTTGTACAAAAAAGCAGGCTcgATGAGAATATTAAGCTACGGAATCG	Cloning Split UBQ
EBS5	EBS5_attB2_REV	GGGGACCACTTTGTACAAGAAAGCTGGGTcTTACCGTGGGAACGCAGCGAGGTGTTGC	Cloning Split UBQ
BiP1/2	BiP1/2_qP_FW	ccaccggccccaagag	qPCR
BiP1/2	BiP1/2_qP_REV	ggcgtccacttcgaatgtg	qPCR
PDI6	PDI6_qP_FW	cgaagtggctttgtcattcca	qPCR
PDI6	PDI6_qP_REV	gcggttgcgtccaatttt	qPCR
GFP	GFP_fw_qPCR	GAGCTGAAGGGCATCGACTT	qPCR
GFP	GFP_Rev_qPCR	TTCTGCTTGTCGGCCATGAT	qPCR
EBS5	EBS5_RT_FW	AGACAAGTCGTCGTTGTTGC	qPCR
EBS5	EBS5_RT_REV	AAAAACACACCAAAAAGCCATT	qPCR
IAA1	IAA1_qPCR_FP	GTCAAAAACTCAGAATCATGAAAGGA	qPCR
IAA1	IAA1_qPCR_RP	TGCCTCGACCAAAAGGTGTT	qPCR
IAA2	IAA2_qPCR_FP	GAACAAGAACAAGAAGAAGAAGAAC	qPCR
IAA2	IAA2_qPCR_RP	GGGTAATCCAAGACATAGCTCT	qPCR
IAA3	IAA3_qPCR_FP	CCCTCCTCGAAAGGCTCAGAT	qPCR
IAA3	IAA3_qPCR_RP	CCCTCATGCTCAGATTCATTCTTC	qPCR
IAA5	IAA5_qPCR_FP	AGACTGTTCTTTCTCCGGTACGA	qPCR
IAA5	IAA5_qPCR_RP	ACCGGCGAAAAAGAGTCAAG	qPCR
SAUR19	SAUR19_qPCR_FP1	GGCTTAACGATCCCTTGTCCC	qPCR
SAUR19	SAUR19_qPCR_RP1	TTTACAATGAATAAGTCTATTTCTAACTGAAGGA	qPCR
