# Supplementary material for: ERAD machinery controls the conditional turnover of PIN-LIKES in plants
Source: Sci Adv. 2025 Sep 19;11(38):eadx5027. doi: 10.1126/sciadv.adx5027 (PMC12448072; doi:10.1126/sciadv.adx5027)
Supplement: Supplementary file 2 — Tables S1 to S3 [file sciadv.adx5027_tables_s1_to_s3.zip › adx5027_table_s3.xlsx]

## Sheet: coIP_limma_analysis
contrast	prot_id	logFC	AveExpr	t	P.Value	adj.P.Val	B	names	description line	-log10_adj.P.Val	regulation	Indistinguishable Proteins
antiHrd1_vs_ctrl	AT5G47420.1	7.57966	20.3457	89.6124	4.8224e-14	1.66276e-10	21.3757	PAWH2	| Symbols: PAWH2 | Protein Associated With Hrd1-2 | chr5:19233013-19234838 FORWARD LENGTH=282	9.77917	upregulated	NA
antiHrd1_vs_ctrl	AT4G17420.1	7.06596	20.4226	81.7652	1.05707e-13	1.82238e-10	20.8481	PAWH1	| Symbols: PAWH1 | Protein Associated With Hrd1-1 | chr4:9722544-9724443 REVERSE LENGTH=285	9.73936	upregulated	NA
antiHrd1_vs_ctrl	AT1G65040.2	7.32741	20.4593	61.9812	1.13214e-12	1.3012e-09	19.1837	Hrd1B, AtHrd1B	| Symbols: Hrd1B, AtHrd1B | homolog of yeast Hrd1 | chr1:24160105-24163365 REVERSE LENGTH=460	8.88566	upregulated	NA
antiHrd1_vs_ctrl	AT3G16090.1	7.94509	19.8132	55.5498	2.88972e-12	2.49094e-09	18.4838	Hrd1A, AtHrd1A	| Symbols: Hrd1A, AtHrd1A | homolog of yeast Hrd1 | chr3:5456513-5458694 FORWARD LENGTH=492	8.60364	upregulated	NA
antiHrd1_vs_ctrl	AT3G06850.1	5.01568	19.6897	47.0284	1.19958e-11	8.27233e-09	17.1845	BCE2, DIN3, LTA1	| Symbols: BCE2, DIN3, LTA1 | DARK INDUCIBLE 3 | chr3:2158212-2160465 REVERSE LENGTH=483	8.08237	upregulated	AT3G06850.2
antiHrd1_vs_ctrl	AT4G29960.1	7.08637	17.5358	44.657	1.86621e-11	1.07245e-08	17.0075	EBS7	| Symbols: EBS7 | ethyl methanesulfonate-mutagenized brassinosteroid- insensitive 1 suppressor 7 | chr4:14660753-14662274 REVERSE LENGTH=291	7.96962	upregulated	NA
antiHrd1_vs_ctrl	AT2G36360.1	4.9478	18.1941	43.8305	2.18893e-11	1.07821e-08	16.8094	NA	| Symbols: no symbol available | no full name available | chr2:15243461-15247523 REVERSE LENGTH=496	7.9673	upregulated	AT2G36360.2, AT2G36360.4
antiHrd1_vs_ctrl	AT4G34860.1	4.13842	16.0062	42.9688	2.59333e-11	1.11772e-08	16.6248	A/N-InvB	| Symbols: A/N-InvB | alkaline/neutral invertase B | chr4:16609955-16612019 REVERSE LENGTH=571	7.95167	upregulated	AT4G34860.2, AT4G34860.3
antiHrd1_vs_ctrl	AT3G47340.1	3.15079	18.5264	36.2169	1.1147e-10	4.27053e-08	15.321	DIN6, AT-ASN1, ASN1	| Symbols: DIN6, AT-ASN1, ASN1 | glutamine-dependent asparagine synthase 1, DARK INDUCIBLE 6, ARABIDOPSIS THALIANA GLUTAMINE-DEPENDENT ASPARAGINE SYNTHASE 1 | chr3:17438136-17441043 REVERSE LENGTH=584	7.36952	upregulated	NA
antiHrd1_vs_ctrl	AT1G18260.1	6.40872	18.7592	32.9985	2.4627e-10	8.4914e-08	14.5981	HRD3A, EBS5	| Symbols: HRD3A, EBS5 | EMS-mutagenized bri1 suppressor 5 | chr1:6279047-6282008 REVERSE LENGTH=678	7.07102	upregulated	NA
antiHrd1_vs_ctrl	AT2G14120.1	2.92587	18.026	28.9224	7.55671e-10	2.36868e-07	13.4859	DRP3B	| Symbols: DRP3B | dynamin related protein | chr2:5954253-5960015 REVERSE LENGTH=780	6.62549	upregulated	AT2G14120.2
antiHrd1_vs_ctrl	AT4G00630.1	4.03852	18.2355	27.7786	1.06444e-09	3.0585e-07	13.1434	ATKEA2, KEA2	| Symbols: ATKEA2, KEA2 | K+ efflux antiporter 2 | chr4:261655-267789 REVERSE LENGTH=1174	6.51449	upregulated	AT4G00630.2
antiHrd1_vs_ctrl	AT3G13120.1	2.34147	18.9077	27.021	1.34594e-09	3.4958e-07	12.9077	PRPS10	| Symbols: PRPS10 | plastid ribosomal protein of the 30S subunit 10 | chr3:4220310-4221526 REVERSE LENGTH=191	6.45645	upregulated	AT3G13120.2, AT3G13120.3
antiHrd1_vs_ctrl	AT1G08250.1	4.71027	18.0415	26.8522	1.41941e-09	3.4958e-07	12.8526	ADT6, AtADT6	| Symbols: ADT6, AtADT6 | Arabidopsis thaliana arogenate dehydratase 6, arogenate dehydratase 6 | chr1:2588994-2590235 REVERSE LENGTH=413	6.45645	upregulated	NA
antiHrd1_vs_ctrl	AT3G19770.1	4.50823	17.6917	25.5994	2.12822e-09	4.89206e-07	12.4408	VPS9, ATVPS9A, VPS9A	| Symbols: VPS9, ATVPS9A, VPS9A | ARABIDOPSIS THALIANA VACUOLAR PROTEIN SORTING 9A | chr3:6866916-6869114 FORWARD LENGTH=520	6.31051	upregulated	NA
antiHrd1_vs_ctrl	AT3G08590.1	3.19798	17.4154	25.3856	2.28493e-09	4.92403e-07	12.3818	iPGAM2	| Symbols: iPGAM2 | 2,3-biphosphoglycerate-independent phosphoglycerate mutase 2 | chr3:2608683-2611237 REVERSE LENGTH=560	6.30768	upregulated	AT3G08590.2
antiHrd1_vs_ctrl	AT2G26510.1	4.34861	17.7981	24.5288	3.05579e-09	5.72191e-07	12.0715	NAT3, PDE135	| Symbols: NAT3, PDE135 | pigment defective embryo 135, nucleobase ascorbate transporter 3 | chr2:11274118-11277464 FORWARD LENGTH=551	6.24246	upregulated	NA
antiHrd1_vs_ctrl	AT5G65010.1	2.94765	19.8125	24.4942	3.0925e-09	5.72191e-07	12.0567	ASN2	| Symbols: ASN2 | asparagine synthetase 2 | chr5:25969224-25972278 FORWARD LENGTH=578	6.24246	upregulated	AT5G65010.2
antiHrd1_vs_ctrl	AT4G33650.1	3.04211	19.4858	24.4382	3.15303e-09	5.72191e-07	12.0354	DRP3A, NOXY15, ADL2, APEM1	| Symbols: DRP3A, NOXY15, ADL2, APEM1 | dynamin-related protein 3A, non responding to oxylipins 15, ARABIDOPSIS DYNAMIN-LIKE 2, ABERRANT PEROXISOME MORPHOLOGY 1 | chr4:16161073-16166587 FORWARD LENGTH=808	6.24246	upregulated	NA
antiHrd1_vs_ctrl	AT4G25140.1	3.42008	22.5289	23.8867	3.82471e-09	6.5938e-07	11.8652	OLEO1, OLE1	| Symbols: OLEO1, OLE1 | OLEOSIN 1, oleosin 1 | chr4:12900498-12901259 FORWARD LENGTH=173	6.18086	upregulated	NA
antiHrd1_vs_ctrl	AT4G34660.1	2.77241	18.3731	23.6861	4.10741e-09	6.74398e-07	11.7532	SH3P2	| Symbols: SH3P2 | SH3 domain-containing protein 2 | chr4:16545595-16548294 REVERSE LENGTH=368	6.17108	upregulated	NA
antiHrd1_vs_ctrl	AT3G01570.1	3.35412	21.7289	23.2593	4.79e-09	7.50724e-07	11.6385	NA	| Symbols: no symbol available | no full name available | chr3:222152-222778 REVERSE LENGTH=183	6.12452	upregulated	NA
antiHrd1_vs_ctrl	AT1G09780.1	3.68115	18.8185	22.4428	6.4778e-09	9.71107e-07	11.2907	iPGAM1	| Symbols: iPGAM1 | 2,3-biphosphoglycerate-independent phosphoglycerate mutase 1 | chr1:3165550-3167812 REVERSE LENGTH=557	6.01273	upregulated	NA
antiHrd1_vs_ctrl	AT2G35610.1	3.06498	16.2125	22.2665	6.92377e-09	9.94715e-07	11.2183	XEG113	| Symbols: XEG113 | xyloglucanase 113 | chr2:14947617-14951106 REVERSE LENGTH=644	6.0023	upregulated	NA
antiHrd1_vs_ctrl	AT2G20840.1	2.09048	17.1168	21.7702	8.37432e-09	1.15499e-06	11.0289	AtSCAMP3, SCAMP3	| Symbols: AtSCAMP3, SCAMP3 | Secretory carrier membrane protein 3 | chr2:8971925-8974400 REVERSE LENGTH=282	5.93742	upregulated	NA
antiHrd1_vs_ctrl	AT1G11750.1	1.77045	14.8926	21.1511	1.06803e-08	1.36392e-06	10.8018	NCLPP1, CLPP6, NCLPP6	| Symbols: NCLPP1, CLPP6, NCLPP6 | NUCLEAR-ENCODED CLPP 1, CLP protease proteolytic subunit 6 | chr1:3967609-3969535 FORWARD LENGTH=271	5.86521	upregulated	AT1G11750.2
antiHrd1_vs_ctrl	AT4G13780.1	2.00538	17.3166	21.1737	1.05847e-08	1.36392e-06	10.7843	NA	| Symbols: no symbol available | no full name available | chr4:7993366-7998433 REVERSE LENGTH=797	5.86521	upregulated	NA
antiHrd1_vs_ctrl	AT1G65880.1	2.58267	16.146	21.0591	1.10802e-08	1.36444e-06	10.7496	BZO1	| Symbols: BZO1 | benzoyloxyglucosinolate 1 | chr1:24508633-24510737 REVERSE LENGTH=580	5.86505	upregulated	NA
antiHrd1_vs_ctrl	AT1G66260.1	3.39734	18.2383	20.2495	1.54132e-08	1.83258e-06	10.3628	ALY3, IRP8	| Symbols: ALY3, IRP8 | NVOLVED IN rRNA PROCESSING 8 | chr1:24695895-24697883 REVERSE LENGTH=295	5.73694	upregulated	AT1G66260.2
antiHrd1_vs_ctrl	AT1G60900.1	1.83541	16.3021	19.466	2.14772e-08	2.46845e-06	10.0914	ATU2AF65B, U2AF65b	| Symbols: ATU2AF65B, U2AF65b | | chr1:22424008-22427806 FORWARD LENGTH=589	5.60758	upregulated	NA
antiHrd1_vs_ctrl	AT5G30510.1	2.31922	18.7671	19.2905	2.31751e-08	2.57767e-06	9.97664	ARRPS1, RPS1, PRPS1	| Symbols: ARRPS1, RPS1, PRPS1 | plastid ribosomal protein S1, ribosomal protein S1 | chr5:11619262-11621223 REVERSE LENGTH=416	5.58877	upregulated	NA
antiHrd1_vs_ctrl	AT3G53430.1	-2.05986	17.8427	-19.1642	2.44893e-08	2.63872e-06	9.94658	NA	| Symbols: no symbol available | no full name available | chr3:19809895-19810395 REVERSE LENGTH=166	5.57861	downregulated	NA
antiHrd1_vs_ctrl	AT5G50600.1	4.01211	20.7549	18.7846	2.89663e-08	3.02654e-06	9.74967	HSD1, ATHSD1	| Symbols: HSD1, ATHSD1 | HYDROXYSTEROID DEHYDROGENASE 1, hydroxysteroid dehydrogenase 1 | chr5:20589917-20591653 REVERSE LENGTH=349	5.51905	upregulated	AT5G50700.1
antiHrd1_vs_ctrl	AT5G14910.1	2.17396	14.8782	18.4821	3.31907e-08	3.36593e-06	9.58628	NA	| Symbols: no symbol available | no full name available | chr5:4823815-4825196 FORWARD LENGTH=178	5.4729	upregulated	AT5G14910.2
antiHrd1_vs_ctrl	AT2G46910.1	4.25262	17.9973	18.2098	3.75869e-08	3.70285e-06	9.4136	NA	| Symbols: no symbol available | no full name available | chr2:19272427-19273856 FORWARD LENGTH=284	5.43146	upregulated	NA
antiHrd1_vs_ctrl	AT5G35080.1	5.57347	17.0997	18.0729	4.00392e-08	3.83486e-06	9.36827	OS9, AtOS9	| Symbols: OS9, AtOS9 | OS9 | chr5:13354552-13356725 REVERSE LENGTH=282	5.41625	upregulated	NA
antiHrd1_vs_ctrl	AT1G50480.1	2.70818	17.4373	17.8297	4.48471e-08	4.17927e-06	9.23501	THFS	| Symbols: THFS | 10-formyltetrahydrofolate synthetase | chr1:18702064-18704687 FORWARD LENGTH=634	5.3789	upregulated	NA
antiHrd1_vs_ctrl	AT5G09660.1	3.0764	16.6601	17.6538	4.87257e-08	4.42122e-06	9.2057	PMDH2	| Symbols: PMDH2 | peroxisomal NAD-malate dehydrogenase 2 | chr5:2993645-2995551 REVERSE LENGTH=354	5.35446	upregulated	AT5G09660.2
antiHrd1_vs_ctrl	AT5G40870.1	1.70712	17.3767	17.5683	5.07463e-08	4.48649e-06	9.14395	UCK1, ATUK/UPRT1, UK/UPRT1, UKL1	| Symbols: UCK1, ATUK/UPRT1, UK/UPRT1, UKL1 | uridine kinase/uracil phosphoribosyltransferase 1, uridine/cytidine kinase 1, URIDINE KINASE-LIKE 1 | chr5:16375021-16378384 FORWARD LENGTH=486	5.34809	upregulated	NA
antiHrd1_vs_ctrl	AT5G04430.1	4.18775	18.9898	17.4821	5.28773e-08	4.55802e-06	9.0641	BTR1, BTR1L, BTR1S	| Symbols: BTR1, BTR1L, BTR1S | BINDING TO TOMV RNA 1S (SHORT FORM), binding to TOMV RNA 1L (long form), BINDING TO TOMV RNA 1 | chr5:1250602-1253523 REVERSE LENGTH=313	5.34122	upregulated	NA
antiHrd1_vs_ctrl	AT5G47890.1	-1.90146	16.7509	-17.2778	5.8335e-08	4.82918e-06	9.04488	NA	| Symbols: no symbol available | no full name available | chr5:19388806-19390409 FORWARD LENGTH=97	5.31613	downregulated	NA
antiHrd1_vs_ctrl	AT3G17390.1	1.85293	21.1644	17.2204	5.99821e-08	4.82918e-06	8.96038	SAMS3, AtSAMS3, MAT4, MTO3	| Symbols: SAMS3, AtSAMS3, MAT4, MTO3 | METHIONINE ADENOSYLTRANSFERASE 4, S-ADENOSYLMETHIONINE SYNTHETASE 3, METHIONINE OVER-ACCUMULATOR 3 | chr3:5952484-5953665 REVERSE LENGTH=393	5.31613	upregulated	NA
antiHrd1_vs_ctrl	AT4G20360.1	1.95949	21.1341	17.212	6.02246e-08	4.82918e-06	8.92039	SVR11, RAB8D, ATRAB8D, ATRABE1B, RABE1b	| Symbols: SVR11, RAB8D, ATRAB8D, ATRABE1B, RABE1b | RAB GTPase homolog E1B, SUPPRESSOR OF VARIEGATION11 | chr4:10990036-10991466 FORWARD LENGTH=476	5.31613	upregulated	AT4G20360.2
antiHrd1_vs_ctrl	AT1G08410.1	1.98868	16.6685	16.9159	6.96156e-08	5.28704e-06	8.77326	DIG6, LSG1-2	| Symbols: DIG6, LSG1-2 | yeast Lsg1 orthologue 2, drought inhibited growth of lateral roots 6 | chr1:2646307-2649106 FORWARD LENGTH=589	5.27679	upregulated	NA
antiHrd1_vs_ctrl	AT2G38610.1	2.96343	18.438	16.9219	6.94116e-08	5.28704e-06	8.76555	NA	| Symbols: no symbol available | no full name available | chr2:16147552-16149638 REVERSE LENGTH=286	5.27679	upregulated	AT2G38610.2
antiHrd1_vs_ctrl	AT1G32550.1	4.66191	17.8226	16.8894	7.05348e-08	5.28704e-06	8.75541	FdC2	| Symbols: FdC2 | ferredoxin C 2 | chr1:11771969-11774117 REVERSE LENGTH=181	5.27679	upregulated	AT1G32550.2
antiHrd1_vs_ctrl	AT1G34350.1	-1.35218	15.3924	-16.6989	7.75348e-08	5.68808e-06	8.69246	TMEM18	| Symbols: TMEM18 | Arabidopsis Transmembrane Protein 18 | chr1:12534585-12535927 FORWARD LENGTH=163	5.24503	downregulated	AT1G34350.2
antiHrd1_vs_ctrl	AT5G18580.1	3.11432	15.9201	16.4524	8.77715e-08	6.30492e-06	8.55537	FASS 2, FASS, FS1, TON2, EMB40, GDO	| Symbols: FASS 2, FASS, FS1, TON2, EMB40, GDO | TONNEAU 2, FASS 1, EMBRYO DEFECTIVE 40, GORDO | chr5:6175154-6178214 FORWARD LENGTH=480	5.20032	upregulated	NA
antiHrd1_vs_ctrl	AT1G69040.1	2.35684	14.7283	16.1492	1.02481e-07	7.06707e-06	8.38015	ACR4	| Symbols: ACR4 | ACT domain repeat 4 | chr1:25958196-25960079 FORWARD LENGTH=451	5.15076	upregulated	AT1G69040.2
antiHrd1_vs_ctrl	AT4G08350.1	2.15264	17.8331	16.1708	1.01347e-07	7.06707e-06	8.36393	GTA2, SPT5-2, GTA02	| Symbols: GTA2, SPT5-2, GTA02 | global transcription factor group A2 | chr4:5286351-5292072 FORWARD LENGTH=1041	5.15076	upregulated	NA
antiHrd1_vs_ctrl	AT4G39090.1	1.51869	19.2438	15.8295	1.21032e-07	8.18271e-06	8.24306	RD19, RD19A	| Symbols: RD19, RD19A | RESPONSIVE TO DEHYDRATION 19A, RESPONSIVE TO DEHYDRATION 19 | chr4:18215826-18217326 REVERSE LENGTH=368	5.0871	upregulated	NA
antiHrd1_vs_ctrl	AT1G54080.1	1.35062	18.2695	15.7432	1.26663e-07	8.39876e-06	8.18752	UBP1A	| Symbols: UBP1A | oligouridylate-binding protein 1A | chr1:20183923-20186824 REVERSE LENGTH=426	5.07578	upregulated	AT1G54080.2
antiHrd1_vs_ctrl	AT5G23120.1	1.45243	16.3004	15.6987	1.29675e-07	8.40805e-06	8.15584	HCF136	| Symbols: HCF136 | HIGH CHLOROPHYLL FLUORESCENCE 136 | chr5:7778154-7780463 FORWARD LENGTH=403	5.0753	upregulated	AT5G23120.2
antiHrd1_vs_ctrl	AT1G31870.1	2.26413	15.4779	15.6447	1.33447e-07	8.40805e-06	8.14333	BUD13	| Symbols: BUD13 | Bud siteselection protein 13 | chr1:11437269-11439821 FORWARD LENGTH=561	5.0753	upregulated	AT1G31870.2
antiHrd1_vs_ctrl	AT3G57420.1	1.41997	16.6631	15.6352	1.34119e-07	8.40805e-06	8.11241	STL2	| Symbols: STL2 | STELLO2 | chr3:21252605-21255115 REVERSE LENGTH=765	5.0753	upregulated	NA
antiHrd1_vs_ctrl	AT1G62770.1	1.30416	18.4771	15.5814	1.38018e-07	8.49798e-06	8.06714	PMEI9	| Symbols: PMEI9 | | chr1:23246085-23246836 REVERSE LENGTH=204	5.07068	upregulated	NA
antiHrd1_vs_ctrl	AT2G37340.1	-1.25996	18.4508	-15.5014	1.44045e-07	8.71345e-06	7.98908	RS2Z33, RSZ33, ATRSZ33, AT-RS2Z33	| Symbols: RS2Z33, RSZ33, ATRSZ33, AT-RS2Z33 | arginine/serine-rich zinc knuckle-containing protein 33, ARGININE/SERINE-RICH ZINC KNUCKLE-CONTAINING PROTEIN 33 | chr2:15670372-15672331 REVERSE LENGTH=290	5.05981	downregulated	AT2G37340.3, AT2G37340.5
antiHrd1_vs_ctrl	AT4G16444.1	-1.36995	16.1597	-15.309	1.59786e-07	9.33798e-06	7.93178	AtGET1, GET1	| Symbols: AtGET1, GET1 | Guided Entry of Tail-anchored proteins1 | chr4:9274791-9276056 REVERSE LENGTH=178	5.02975	downregulated	NA
antiHrd1_vs_ctrl	AT3G26330.1	3.31737	16.2995	15.3812	1.53665e-07	9.13511e-06	7.9166	CYP71B37	| Symbols: CYP71B37 | cytochrome P450, family 71, subfamily B, polypeptide 37 | chr3:9646873-9648536 REVERSE LENGTH=500	5.03929	upregulated	NA
antiHrd1_vs_ctrl	AT2G46470.1	1.86728	16.1666	15.1848	1.70957e-07	9.72314e-06	7.83462	OXA1L, OXA1b	| Symbols: OXA1L, OXA1b | inner membrane protein OXA1-like | chr2:19072659-19074948 FORWARD LENGTH=431	5.01219	upregulated	NA
antiHrd1_vs_ctrl	AT1G09130.1	1.3899	15.3795	14.9816	1.91163e-07	1.04624e-05	7.79915	NA	| Symbols: no symbol available | no full name available | chr1:2940063-2942217 REVERSE LENGTH=330	4.98037	upregulated	AT1G09130.2, AT1G09130.3
antiHrd1_vs_ctrl	AT1G62740.1	2.54653	19.4581	15.1735	1.72016e-07	9.72314e-06	7.79522	Hop2	| Symbols: Hop2 | Hop2 | chr1:23231026-23233380 FORWARD LENGTH=571	5.01219	upregulated	NA
antiHrd1_vs_ctrl	AT2G35020.1	1.44774	16.4779	15.0062	1.88581e-07	1.04624e-05	7.77403	GlcNAc1pUT2, GLCNA.UT2	| Symbols: GlcNAc1pUT2, GLCNA.UT2 | N-acetylglucosamine-1-phosphate uridylyltransferase 2 | chr2:14756803-14760477 FORWARD LENGTH=502	4.98037	upregulated	NA
antiHrd1_vs_ctrl	AT1G35580.1	1.89233	17.2948	14.8644	2.04012e-07	1.09911e-05	7.66237	CINV1, A/N-InvG, NIN2	| Symbols: CINV1, A/N-InvG, NIN2 | cytosolic invertase 1, alkaline/neutral invertase G, neutral invertase 2 | chr1:13122460-13124808 REVERSE LENGTH=551	4.95896	upregulated	AT1G35580.2
antiHrd1_vs_ctrl	AT3G15060.1	3.68171	16.0356	14.8197	2.09165e-07	1.10954e-05	7.62599	RABA1g, AtRABA1g	| Symbols: RABA1g, AtRABA1g | RAB GTPase homolog A1G | chr3:5069239-5070025 FORWARD LENGTH=217	4.95486	upregulated	NA
antiHrd1_vs_ctrl	AT1G44835.1	1.94272	16.3039	14.6541	2.29552e-07	1.18134e-05	7.49281	NA	| Symbols: no symbol available | no full name available | chr1:16939909-16942337 FORWARD LENGTH=307	4.92763	upregulated	NA
antiHrd1_vs_ctrl	AT1G03880.1	1.7559	15.9161	14.6945	2.24381e-07	1.17222e-05	7.49236	CRB, CRU2	| Symbols: CRB, CRU2 | CRUCIFERIN B, cruciferin 2 | chr1:985786-987916 FORWARD LENGTH=455	4.93099	upregulated	NA
antiHrd1_vs_ctrl	AT1G32500.1	1.34479	17.7306	14.5956	2.37273e-07	1.20311e-05	7.47123	ATNAP6, ABCI7, NAP6	| Symbols: ATNAP6, ABCI7, NAP6 | ATP-binding cassette I7, non-intrinsic ABC protein 6 | chr1:11750091-11751994 REVERSE LENGTH=475	4.91969	upregulated	NA
antiHrd1_vs_ctrl	AT5G44120.3	2.03741	19.25	14.4594	2.56408e-07	1.2813e-05	7.38806	CRU1, ATCRA1, CRA1	| Symbols: CRU1, ATCRA1, CRA1 | CRUCIFERINA | chr5:17756460-17758246 REVERSE LENGTH=472	4.89235	upregulated	NA
antiHrd1_vs_ctrl	AT5G55140.1	1.46075	19.4794	14.4116	2.63515e-07	1.298e-05	7.3767	NA	| Symbols: no symbol available | no full name available | chr5:22381370-22381787 FORWARD LENGTH=109	4.88673	upregulated	NA
antiHrd1_vs_ctrl	AT4G17510.1	1.95626	15.1481	14.2654	2.86679e-07	1.39221e-05	7.30529	UCH3	| Symbols: UCH3 | ubiquitin C-terminal hydrolase 3 | chr4:9767114-9768648 REVERSE LENGTH=234	4.8563	upregulated	NA
antiHrd1_vs_ctrl	AT5G01500.1	-1.24388	16.6075	-14.0729	3.20704e-07	1.46815e-05	7.23455	TAAC	| Symbols: TAAC | thylakoid ATP/ADP carrier | chr5:199017-201329 FORWARD LENGTH=415	4.83323	downregulated	NA
antiHrd1_vs_ctrl	AT5G01920.1	1.87539	15.255	14.0576	3.23606e-07	1.46815e-05	7.21226	STN8	| Symbols: STN8 | State transition 8 | chr5:359154-360867 FORWARD LENGTH=495	4.83323	upregulated	AT5G01920.2
antiHrd1_vs_ctrl	AT2G20050.1	2.41908	17.0486	14.2346	2.91855e-07	1.39766e-05	7.21224	NA	| Symbols: no symbol available | no full name available | chr2:8649779-8654193 REVERSE LENGTH=1094	4.8546	upregulated	AT2G20050.2
antiHrd1_vs_ctrl	AT5G46290.1	1.37475	18.699	14.1567	3.05369e-07	1.42392e-05	7.19679	KASI, KAS1	| Symbols: KASI, KAS1 | 3-ketoacyl-acyl carrier protein synthase I, KETOACYL-ACP SYNTHASE 1 | chr5:18774439-18776629 REVERSE LENGTH=473	4.84651	upregulated	AT5G46290.2
antiHrd1_vs_ctrl	AT1G01910.1	1.42668	16.6433	14.1554	3.05598e-07	1.42392e-05	7.15792	GET3a, AtGET3a	| Symbols: GET3a, AtGET3a | Guided Entry of Tail-anchored protein 3a | chr1:313595-315831 REVERSE LENGTH=353	4.84651	upregulated	AT1G01910.2, AT1G01910.4
antiHrd1_vs_ctrl	AT3G28710.1	1.17004	19.3055	14.0232	3.30202e-07	1.47862e-05	7.14798	VHA-d1	| Symbols: VHA-d1 | | chr3:10773144-10775594 REVERSE LENGTH=351	4.83014	upregulated	NA
antiHrd1_vs_ctrl	AT3G24530.1	1.84881	17.9301	13.94	3.46813e-07	1.52036e-05	7.0802	NA	| Symbols: no symbol available | no full name available | chr3:8945678-8947786 REVERSE LENGTH=481	4.81805	upregulated	NA
antiHrd1_vs_ctrl	AT1G10390.1	-1.44281	17.0161	-13.9326	3.48342e-07	1.52036e-05	7.03019	Nup98a, DRA2	| Symbols: Nup98a, DRA2 | DRACULA2 | chr1:3407265-3412045 REVERSE LENGTH=1041	4.81805	downregulated	AT1G10390.2, AT1G10390.3
antiHrd1_vs_ctrl	AT1G73920.1	2.33876	16.5862	13.8842	3.58472e-07	1.54501e-05	6.98496	NA	| Symbols: no symbol available | no full name available | chr1:27791194-27794698 FORWARD LENGTH=704	4.81107	upregulated	AT1G73920.2
antiHrd1_vs_ctrl	AT5G64740.1	1.3887	19.9413	13.6976	4.00753e-07	1.70592e-05	6.90638	IXR2, PRC1, E112, CESA6	| Symbols: IXR2, PRC1, E112, CESA6 | ISOXABEN RESISTANT 2, cellulose synthase 6, PROCUSTE 1 | chr5:25881555-25886333 FORWARD LENGTH=1084	4.76804	upregulated	NA
antiHrd1_vs_ctrl	AT2G37230.1	1.75636	15.955	13.5349	4.42149e-07	1.83678e-05	6.7857	RPPR5	| Symbols: RPPR5 | Ribosomal Pentatricopeptide Repeat Protein 5 | chr2:15637177-15639450 REVERSE LENGTH=757	4.73594	upregulated	NA
antiHrd1_vs_ctrl	AT1G12270.1	2.66759	18.4229	13.5744	4.31666e-07	1.8151e-05	6.78341	Hop1	| Symbols: Hop1 | Hop1 | chr1:4172105-4174575 FORWARD LENGTH=572	4.7411	upregulated	NA
antiHrd1_vs_ctrl	AT1G70710.1	1.29548	17.7929	13.4491	4.65889e-07	1.91236e-05	6.74376	GH9B1, CEL1, ATGH9B1	| Symbols: GH9B1, CEL1, ATGH9B1 | CELLULASE 1, glycosyl hydrolase 9B1 | chr1:26659356-26662962 REVERSE LENGTH=492	4.71843	upregulated	NA
antiHrd1_vs_ctrl	AT1G17620.1	-1.13776	18.1549	-13.348	4.95703e-07	1.98742e-05	6.72466	NA	| Symbols: no symbol available | no full name available | chr1:6062313-6063107 FORWARD LENGTH=264	4.70171	downregulated	NA
antiHrd1_vs_ctrl	AT1G80480.1	1.51996	16.5541	13.4123	4.765e-07	1.93291e-05	6.68237	PTAC17	| Symbols: PTAC17 | plastid transcriptionally active 17 | chr1:30258272-30260570 REVERSE LENGTH=444	4.71379	upregulated	NA
antiHrd1_vs_ctrl	AT3G27660.1	3.29205	21.9103	13.2679	5.20835e-07	2.00528e-05	6.67108	OLE3, OLEO4	| Symbols: OLE3, OLEO4 | OLEOSIN 3, oleosin 4 | chr3:10243851-10244821 FORWARD LENGTH=191	4.69782	upregulated	AT3G27660.2
antiHrd1_vs_ctrl	AT4G15530.1	1.36251	17.1805	13.2599	5.23421e-07	2.00528e-05	6.6612	PPDK	| Symbols: PPDK | pyruvate orthophosphate dikinase | chr4:8864828-8870727 REVERSE LENGTH=956	4.69782	upregulated	AT4G15530.2, AT4G15530.3, AT4G15530.4, AT4G15530.5, AT4G15530.6, AT4G15530.7
antiHrd1_vs_ctrl	AT4G16100.1	1.38109	17.1469	13.276	5.18209e-07	2.00528e-05	6.62571	NA	| Symbols: no symbol available | no full name available | chr4:9105809-9107986 FORWARD LENGTH=394	4.69782	upregulated	NA
antiHrd1_vs_ctrl	AT3G17020.1	2.57756	18.1733	13.2632	5.22353e-07	2.00528e-05	6.58203	NA	| Symbols: no symbol available | no full name available | chr3:5802728-5804063 REVERSE LENGTH=163	4.69782	upregulated	NA
antiHrd1_vs_ctrl	AT2G33450.1	1.28866	17.0323	13.0976	5.79087e-07	2.19417e-05	6.50795	PRPL28	| Symbols: PRPL28 | plastid ribosomal protein L28 | chr2:14173620-14174380 FORWARD LENGTH=143	4.65873	upregulated	NA
antiHrd1_vs_ctrl	AT5G09650.1	-1.23819	16.4768	-12.988	6.20398e-07	2.27567e-05	6.5044	PPa6, AtPPa6	| Symbols: PPa6, AtPPa6 | pyrophosphorylase 6 | chr5:2991331-2993117 REVERSE LENGTH=300	4.64289	downregulated	NA
antiHrd1_vs_ctrl	AT3G54090.1	1.51776	18.4053	13.0422	5.99581e-07	2.22296e-05	6.49695	FLN1	| Symbols: FLN1 | fructokinase-like 1 | chr3:20028145-20029835 FORWARD LENGTH=471	4.65307	upregulated	NA
antiHrd1_vs_ctrl	AT5G19290.1	1.61687	18.1999	13.0753	5.87233e-07	2.20085e-05	6.48873	MAGL16	| Symbols: MAGL16 | | chr5:6494113-6495105 FORWARD LENGTH=330	4.65741	upregulated	NA
antiHrd1_vs_ctrl	AT5G15650.1	2.23145	16.5833	12.9002	6.55847e-07	2.35559e-05	6.37327	MUR5, ATRGP2, RGP2	| Symbols: MUR5, ATRGP2, RGP2 | MURUS 5, REVERSIBLY GLYCOSYLATED POLYPEPTIDE 2, reversibly glycosylated polypeptide 2 | chr5:5092203-5094093 FORWARD LENGTH=360	4.6279	upregulated	NA
antiHrd1_vs_ctrl	AT3G55005.1	3.02221	15.6488	12.9074	6.5286e-07	2.35559e-05	6.36808	TON1B	| Symbols: TON1B | tonneau 1b | chr3:20384131-20386193 FORWARD LENGTH=257	4.6279	upregulated	NA
antiHrd1_vs_ctrl	AT4G27000.1	1.50374	16.9224	12.8491	6.77543e-07	2.40842e-05	6.35526	ATRBP45C	| Symbols: ATRBP45C | | chr4:13554983-13557763 REVERSE LENGTH=415	4.61827	upregulated	NA
antiHrd1_vs_ctrl	AT1G45130.1	1.15781	17.7759	12.7307	7.30861e-07	2.54546e-05	6.30503	AtBGAL5, BGAL5	| Symbols: AtBGAL5, BGAL5 | beta-galactosidase 5 | chr1:17065447-17069110 FORWARD LENGTH=732	4.59423	upregulated	NA
antiHrd1_vs_ctrl	AT1G08830.1	2.2763	17.0455	12.7387	7.27116e-07	2.54546e-05	6.2319	CSD1, AtSOD1, SOD1	| Symbols: CSD1, AtSOD1, SOD1 | superoxide dismutase 1, copper/zinc superoxide dismutase 1 | chr1:2827700-2829053 FORWARD LENGTH=152	4.59423	upregulated	AT1G08830.2
antiHrd1_vs_ctrl	AT3G17850.1	1.39374	15.1054	12.6913	7.49615e-07	2.58467e-05	6.22336	IREH1	| Symbols: IREH1 | ncomplete Root Hair Elongation 1 | chr3:6109854-6116245 REVERSE LENGTH=1296	4.58759	upregulated	NA
antiHrd1_vs_ctrl	AT2G25890.1	3.44994	14.5641	12.5977	7.96437e-07	2.71893e-05	6.15001	NA	| Symbols: no symbol available | no full name available | chr2:11037435-11037884 FORWARD LENGTH=149	4.5656	upregulated	NA
antiHrd1_vs_ctrl	AT1G20010.1	1.03503	21.6382	12.4137	8.98144e-07	2.92112e-05	6.10596	TUB5	| Symbols: TUB5 | tubulin beta-5 chain | chr1:6938033-6940481 REVERSE LENGTH=449	4.53445	upregulated	NA
antiHrd1_vs_ctrl	AT4G38470.1	1.24798	16.6816	12.5448	8.2427e-07	2.7593e-05	6.09963	STY46	| Symbols: STY46 | serine/threonine/tyrosine kinase 46 | chr4:17999432-18003551 FORWARD LENGTH=575	4.5592	upregulated	AT4G38470.2, AT4G38470.3
antiHrd1_vs_ctrl	AT4G22670.1	-1.76649	19.0059	-12.5641	8.14015e-07	2.75169e-05	6.0941	AtHip1, HIP1, TPR11	| Symbols: AtHip1, HIP1, TPR11 | HSP70-interacting protein 1, tetratricopeptide repeat 11 | chr4:11918236-11920671 FORWARD LENGTH=441	4.5604	downregulated	NA
antiHrd1_vs_ctrl	AT1G48520.1	1.1665	16.483	12.4973	8.50225e-07	2.81634e-05	6.09045	GATB	| Symbols: GATB | GLU-ADT subunit B | chr1:17940185-17942540 FORWARD LENGTH=550	4.55032	upregulated	NA
antiHrd1_vs_ctrl	AT3G62790.1	-1.81291	17.113	-12.378	9.19467e-07	2.93548e-05	6.07871	NA	| Symbols: no symbol available | no full name available | chr3:23223321-23224221 REVERSE LENGTH=83	4.53232	downregulated	NA
antiHrd1_vs_ctrl	AT3G08780.1	2.84184	16.2884	12.484	8.57644e-07	2.81634e-05	6.04403	NA	| Symbols: no symbol available | no full name available | chr3:2666376-2667452 REVERSE LENGTH=313	4.55032	upregulated	AT3G08780.2
antiHrd1_vs_ctrl	AT2G24590.1	2.61204	15.641	12.3996	9.06497e-07	2.92112e-05	5.977	RSZ22a, At-RSZ22a	| Symbols: RSZ22a, At-RSZ22a | RS-containing zinc finger protein 22a | chr2:10449837-10450860 FORWARD LENGTH=196	4.53445	upregulated	NA
antiHrd1_vs_ctrl	AT5G16130.1	-1.19452	20.2243	-12.2804	9.80834e-07	3.04677e-05	5.95476	NA	| Symbols: no symbol available | no full name available | chr5:5268984-5269912 FORWARD LENGTH=190	4.51616	downregulated	NA
antiHrd1_vs_ctrl	AT5G50920.1	1.27205	19.7225	12.2146	1.02473e-06	3.15312e-05	5.93602	DCA1, CLPC, ATHSP93-V, CLPC1, HSP93-V	| Symbols: DCA1, CLPC, ATHSP93-V, CLPC1, HSP93-V | HEAT SHOCK PROTEIN 93-V, CLPC homologue 1, DE-REGULATED CAO ACCUMULATION 1 | chr5:20715710-20719800 REVERSE LENGTH=929	4.50126	upregulated	NA
antiHrd1_vs_ctrl	AT2G14045.1	3.39194	14.8715	12.3139	9.59307e-07	3.03458e-05	5.927	NA	| Symbols: no symbol available | no full name available | chr2:5907133-5908154 FORWARD LENGTH=122	4.5179	upregulated	AT2G14045.2, AT2G14045.3, AT2G14045.4
antiHrd1_vs_ctrl	AT1G18660.1	1.76826	16.1108	12.2996	9.68424e-07	3.03557e-05	5.9256	IAP1	| Symbols: IAP1 | IAN9-ASSOCIATED PROTEIN1 | chr1:6421433-6425565 FORWARD LENGTH=486	4.51776	upregulated	AT1G18660.2, AT1G18660.3, AT1G18660.4
antiHrd1_vs_ctrl	AT3G55360.1	1.10869	19.6127	12.2021	1.03336e-06	3.15312e-05	5.86909	CER10, GLH6, ATTSC13, ECR, TSC13	| Symbols: CER10, GLH6, ATTSC13, ECR, TSC13 | GLASSY HAIR 6, ECERIFERUM 10, ENOYL-COA REDUCTASE | chr3:20521186-20522856 REVERSE LENGTH=310	4.50126	upregulated	NA
antiHrd1_vs_ctrl	AT1G15980.1	1.86476	18.1491	12.1196	1.09208e-06	3.30305e-05	5.80819	NDF1, NDH48, PnsB1	| Symbols: NDF1, NDH48, PnsB1 | NAD(P)H DEHYDROGENASE SUBUNIT 48, Photosynthetic NDH subcomplex B 1, NDH-dependent cyclic electron flow 1 | chr1:5489314-5491199 FORWARD LENGTH=461	4.48108	upregulated	NA
antiHrd1_vs_ctrl	AT5G49720.1	1.47046	17.8463	12.038	1.15385e-06	3.45297e-05	5.75257	KOR, RSW2, TSD1, GH9A1, DEC, KOR1, ATGH9A1, IRX2	| Symbols: KOR, RSW2, TSD1, GH9A1, DEC, KOR1, ATGH9A1, IRX2 | DEFECTIVE CYTOKINESIS, glycosyl hydrolase 9A1, KORRIGAN, RADIALLY SWOLLEN 2, TUMOROUS SHOOT DEVELOPMENT 1, IRREGULAR XYLEM 2, KORRIGAN 1 | chr5:20197765-20200168 REVERSE LENGTH=621	4.46181	upregulated	NA
antiHrd1_vs_ctrl	AT5G09810.1	1.00348	22.3066	11.9396	1.23347e-06	3.63506e-05	5.7423	AtACT7, ACT7	| Symbols: AtACT7, ACT7 | actin 7 | chr5:3052809-3054220 FORWARD LENGTH=377	4.43949	upregulated	NA
antiHrd1_vs_ctrl	AT4G32770.1	-1.39441	19.1141	-12.028	1.16167e-06	3.45297e-05	5.74038	VTE1, ATSDX1	| Symbols: VTE1, ATSDX1 | SUCROSE EXPORT DEFECTIVE 1, VITAMIN E DEFICIENT 1 | chr4:15804981-15807790 FORWARD LENGTH=488	4.46181	downregulated	NA
antiHrd1_vs_ctrl	AT1G53730.1	3.37332	16.2115	11.9122	1.25674e-06	3.67224e-05	5.67198	SRF6	| Symbols: SRF6 | STRUBBELIG-receptor family 6 | chr1:20061771-20065475 FORWARD LENGTH=719	4.43507	upregulated	AT1G53730.2
antiHrd1_vs_ctrl	AT2G38270.1	1.3606	16.1168	11.8523	1.30931e-06	3.7937e-05	5.65366	ATGRX2, AtGRXS16, CXIP2	| Symbols: ATGRX2, AtGRXS16, CXIP2 | GLUTAREDOXIN 2, glutaredoxin 16, CAX-interacting protein 2 | chr2:16031347-16033054 REVERSE LENGTH=293	4.42094	upregulated	NA
antiHrd1_vs_ctrl	AT1G42970.1	1.03184	16.3674	11.8392	1.32114e-06	3.79608e-05	5.61874	GAPB	| Symbols: GAPB | glyceraldehyde-3-phosphate dehydrogenase B subunit | chr1:16127552-16129584 FORWARD LENGTH=447	4.42066	upregulated	NA
antiHrd1_vs_ctrl	AT1G73200.1	1.2721	15.6913	11.6953	1.45905e-06	4.05138e-05	5.56648	NA	| Symbols: no symbol available | no full name available | chr1:27523454-27526573 REVERSE LENGTH=779	4.3924	upregulated	NA
antiHrd1_vs_ctrl	AT2G42710.1	2.85198	15.3745	11.7737	1.38199e-06	3.93809e-05	5.51771	NA	| Symbols: no symbol available | no full name available | chr2:17782352-17784830 FORWARD LENGTH=415	4.40471	upregulated	NA
antiHrd1_vs_ctrl	AT4G29410.1	-1.26249	18.1791	-11.7017	1.4526e-06	4.05138e-05	5.49829	NA	| Symbols: no symbol available | no full name available | chr4:14468439-14469964 REVERSE LENGTH=143	4.3924	downregulated	AT4G29410.2
antiHrd1_vs_ctrl	AT1G06410.1	1.40811	17.7501	11.724	1.43031e-06	4.04237e-05	5.49768	ATTPSA, TPS7, ATTPS7	| Symbols: ATTPSA, TPS7, ATTPS7 | TREHALOSE -6-PHOSPHATASE SYNTHASE S7, trehalose-phosphatase/synthase 7 | chr1:1955413-1958153 FORWARD LENGTH=851	4.39336	upregulated	AT1G06410.2, AT1G06410.3
antiHrd1_vs_ctrl	AT5G60640.1	1.62159	16.4734	11.6743	1.48049e-06	4.05138e-05	5.49009	PDI2, ATPDIL1-4, ATPDI2, PDIL1-4	| Symbols: PDI2, ATPDIL1-4, ATPDI2, PDIL1-4 | PROTEIN DISULFIDE ISOMERASE 2, ARABIDOPSIS THALIANA PROTEIN DISULFIDE ISOMERASE 2, PDI-like 1-4 | chr5:24371141-24373993 REVERSE LENGTH=597	4.3924	upregulated	NA
antiHrd1_vs_ctrl	AT3G59820.1	-1.35816	17.3943	-11.675	1.47979e-06	4.05138e-05	5.47567	AtLETM1, LETM1	| Symbols: AtLETM1, LETM1 | leucine zipper-EF-hand-containing transmembrane protein 1 | chr3:22098306-22101759 REVERSE LENGTH=755	4.3924	downregulated	AT3G59820.3, AT3G59820.4
antiHrd1_vs_ctrl	AT5G40420.1	3.49474	23.278	11.6074	1.55113e-06	4.17835e-05	5.44547	OLEO2, OLE2	| Symbols: OLEO2, OLE2 | OLEOSIN 2, oleosin 2 | chr5:16173622-16174740 REVERSE LENGTH=199	4.379	upregulated	NA
antiHrd1_vs_ctrl	AT3G10740.1	-1.26265	16.7628	-11.6219	1.5355e-06	4.16882e-05	5.43713	ARAF1, ARAF, ATASD1, ASD1	| Symbols: ARAF1, ARAF, ATASD1, ASD1 | ALPHA-L-ARABINOFURANOSIDASE 1, alpha-L-arabinofuranosidase 1, ARABIDOPSIS THALIANA ALPHA-L-ARABINOFURANOSIDASE 1, ALPHA-L-ARABINOFURANOSIDASE | chr3:3361031-3364573 REVERSE LENGTH=678	4.37999	downregulated	AT3G10740.2, AT3G10740.3, AT3G10740.4
antiHrd1_vs_ctrl	AT5G66470.1	1.38865	16.2073	11.5713	1.59076e-06	4.2192e-05	5.39024	Era-1, AtERG1, ERA1	| Symbols: Era-1, AtERG1, ERA1 | ERA (E. coli RAS-like protein)-related GTPase 1 | chr5:26541986-26544302 REVERSE LENGTH=427	4.37477	upregulated	AT5G66470.2
antiHrd1_vs_ctrl	AT5G07900.1	2.27339	16.7234	11.5909	1.56914e-06	4.19409e-05	5.37963	mTERF7	| Symbols: mTERF7 | | chr5:2520188-2521405 FORWARD LENGTH=405	4.37736	upregulated	NA
antiHrd1_vs_ctrl	AT3G13670.1	1.11416	15.19	11.4069	1.78627e-06	4.56227e-05	5.33453	PPK1, AEL2, MLK4	| Symbols: PPK1, AEL2, MLK4 | Photoregulatory Protein Kinase 1, MUT9P-LIKE-KINASE 4, Arabidopsis EL1-like 2 | chr3:4469434-4473234 FORWARD LENGTH=703	4.34082	upregulated	NA
antiHrd1_vs_ctrl	AT1G20960.1	0.973753	17.8003	11.429	1.75855e-06	4.56227e-05	5.31946	BRR2a, emb1507, BRR2	| Symbols: BRR2a, emb1507, BRR2 | embryo defective 1507 | chr1:7302591-7309914 REVERSE LENGTH=2171	4.34082	upregulated	AT1G20960.2
antiHrd1_vs_ctrl	AT3G43300.1	1.51984	18.7462	11.4078	1.78515e-06	4.56227e-05	5.31423	BEN1, MIN7, ATMIN7, BIG5	| Symbols: BEN1, MIN7, ATMIN7, BIG5 | BFA-VISUALIZED ENDOCYTIC TRAFFICKING DEFECTIVE1, HOPM interactor 7, Brefeldin A-inhibited guanine nucleotide-exchange protein 5 | chr3:15234235-15245034 REVERSE LENGTH=1758	4.34082	upregulated	AT3G43300.2, AT3G43300.3
antiHrd1_vs_ctrl	AT3G02710.1	1.1727	18.4333	11.4452	1.73848e-06	4.56227e-05	5.30309	NA	| Symbols: no symbol available | no full name available | chr3:583184-585780 FORWARD LENGTH=529	4.34082	upregulated	NA
antiHrd1_vs_ctrl	AT4G26740.1	3.20102	17.6204	11.4278	1.75995e-06	4.56227e-05	5.28388	AtCLO1, ATPXG1, CLO1, ATS1	| Symbols: AtCLO1, ATPXG1, CLO1, ATS1 | seed gene 1, CALEOSIN1, ARABIDOPSIS THALIANA PEROXYGENASE 1 | chr4:13473791-13475278 REVERSE LENGTH=245	4.34082	upregulated	NA
antiHrd1_vs_ctrl	AT5G16550.1	1.83523	16.1752	11.3841	1.81537e-06	4.60249e-05	5.28289	LDIP	| Symbols: LDIP | LDAP Interacting Protein | chr5:5405526-5406641 FORWARD LENGTH=249	4.33701	upregulated	NA
antiHrd1_vs_ctrl	ATCG00750.1	1.20372	16.8728	11.3107	1.91298e-06	4.74529e-05	5.23602	RPS11	| Symbols: RPS11 | ribosomal protein S11 | chrc:78960-79376 REVERSE LENGTH=138	4.32374	upregulated	NA
antiHrd1_vs_ctrl	AT2G47380.1	-2.07655	15.2062	-11.3559	1.85226e-06	4.62797e-05	5.21152	NA	| Symbols: no symbol available | no full name available | chr2:19441694-19441888 FORWARD LENGTH=64	4.33461	downregulated	AT2G47380.2
antiHrd1_vs_ctrl	AT3G27830.1	1.8979	19.6666	11.3575	1.85008e-06	4.62797e-05	5.19967	RPL12-A, RPL12	| Symbols: RPL12-A, RPL12 | ribosomal protein L12-A, RIBOSOMAL PROTEIN L12 | chr3:10318576-10319151 FORWARD LENGTH=191	4.33461	upregulated	AT3G27830.2, AT3G27850.1
antiHrd1_vs_ctrl	AT1G07250.1	-1.0069	16.719	-11.2305	2.02618e-06	4.95481e-05	5.15336	UGT71C4	| Symbols: UGT71C4 | UDP-glucosyl transferase 71C4 | chr1:2225963-2227402 FORWARD LENGTH=479	4.30497	downregulated	NA
antiHrd1_vs_ctrl	AT5G45930.1	1.10986	16.4218	11.1365	2.16841e-06	5.25225e-05	5.12539	CHLI2, CHL I2, CHLI-2	| Symbols: CHLI2, CHL I2, CHLI-2 | magnesium chelatase i2 | chr5:18628095-18629565 FORWARD LENGTH=418	4.27965	upregulated	NA
antiHrd1_vs_ctrl	AT5G41950.1	3.22468	18.9315	11.2456	2.00429e-06	4.93629e-05	5.11929	HLB1	| Symbols: HLB1 | HYPERSENSITIVE TO LATRUNCULIN B 1 | chr5:16785825-16789360 FORWARD LENGTH=565	4.3066	upregulated	NA
antiHrd1_vs_ctrl	AT4G12400.2	1.89967	16.0521	11.1207	2.19351e-06	5.25225e-05	5.0704	Hop3	| Symbols: Hop3 | Hop3 | chr4:7338866-7341239 REVERSE LENGTH=558	4.27965	upregulated	NA
antiHrd1_vs_ctrl	AT3G01790.1	1.30309	15.5896	11.1063	2.21649e-06	5.27067e-05	5.06848	NA	| Symbols: no symbol available | no full name available | chr3:283880-285583 REVERSE LENGTH=205	4.27813	upregulated	AT3G01790.2, AT3G01790.3
antiHrd1_vs_ctrl	AT2G30950.1	1.1705	17.4532	11.0519	2.3061e-06	5.44619e-05	5.05787	FTSH2, VAR2	| Symbols: FTSH2, VAR2 | VARIEGATED 2 | chr2:13174692-13177064 FORWARD LENGTH=695	4.26391	upregulated	AT2G30950.2, AT2G30950.3, AT2G30950.4
antiHrd1_vs_ctrl	AT5G64330.1	0.917311	18.1469	11.0242	2.35312e-06	5.51942e-05	5.05664	NPH3, RPT3, JK218	| Symbols: NPH3, RPT3, JK218 | ROOT PHOTOTROPISM 3, NON-PHOTOTROPIC HYPOCOTYL 3 | chr5:25727568-25730225 FORWARD LENGTH=746	4.25811	upregulated	NA
antiHrd1_vs_ctrl	AT3G53500.1	-1.31217	17.7049	-11.1265	2.18422e-06	5.25225e-05	5.03866	RS2Z32, At-RS2Z, RSZ32	| Symbols: RS2Z32, At-RS2Z, RSZ32 | arginine/serine-rich zinc knuckle-containing protein 32 | chr3:19834557-19835896 REVERSE LENGTH=243	4.27965	downregulated	AT3G53500.2, AT3G53500.3
antiHrd1_vs_ctrl	AT3G55000.1	3.03943	15.7926	10.9936	2.40642e-06	5.53155e-05	4.97274	TON1, TON1A	| Symbols: TON1, TON1A | TONNEAU 1, TONNEAU 1A | chr3:20381612-20383577 FORWARD LENGTH=260	4.25715	upregulated	NA
antiHrd1_vs_ctrl	ATCG00770.1	0.985415	19.4247	10.9379	2.50703e-06	5.68701e-05	4.95156	RPS8	| Symbols: RPS8 | ribosomal protein S8 | chrc:80068-80472 REVERSE LENGTH=134	4.24512	upregulated	NA
antiHrd1_vs_ctrl	AT4G28880.1	1.5301	16.7026	10.9951	2.40379e-06	5.53155e-05	4.94758	ckl3	| Symbols: ckl3 | casein kinase I-like 3 | chr4:14251351-14254048 FORWARD LENGTH=415	4.25715	upregulated	AT4G28880.2, AT4G28880.3, AT4G28880.4
antiHrd1_vs_ctrl	AT5G12150.1	1.17649	15.3486	10.9033	2.57176e-06	5.79572e-05	4.92401	PHGAP1	| Symbols: PHGAP1 | | chr5:3924393-3930100 REVERSE LENGTH=827	4.23689	upregulated	AT5G12150.2, AT5G19390.1, AT5G19390.2, AT5G19390.3, AT5G19390.4
antiHrd1_vs_ctrl	AT5G19770.1	1.73038	19.3335	11.0035	2.389e-06	5.53155e-05	4.92292	TUA3	| Symbols: TUA3 | tubulin alpha-3 | chr5:6682761-6684474 REVERSE LENGTH=450	4.25715	upregulated	AT5G19780.1
antiHrd1_vs_ctrl	AT5G44920.1	-1.15285	14.7669	-10.8735	2.62896e-06	5.84817e-05	4.91986	AtTIK, TIK	| Symbols: AtTIK, TIK | TIR-KASH protein | chr5:18138965-18139994 FORWARD LENGTH=255	4.23298	downregulated	AT5G44920.2
antiHrd1_vs_ctrl	AT3G04600.1	1.70992	17.3111	10.9791	2.43228e-06	5.55397e-05	4.91933	NA	| Symbols: no symbol available | no full name available | chr3:1243152-1245958 FORWARD LENGTH=402	4.2554	upregulated	AT3G04600.2, AT3G04600.3
antiHrd1_vs_ctrl	AT3G14100.1	1.93425	14.2358	10.8886	2.59988e-06	5.82103e-05	4.87246	UBP1C	| Symbols: UBP1C | f OLIGOURIDYLATE BINDING PROTEIN 1C | chr3:4673027-4675950 FORWARD LENGTH=427	4.235	upregulated	NA
antiHrd1_vs_ctrl	AT5G54190.1	1.01607	22.9756	10.8414	2.69232e-06	5.95072e-05	4.8461	PORA	| Symbols: PORA | protochlorophyllide oxidoreductase A | chr5:21991183-21992773 REVERSE LENGTH=405	4.22543	upregulated	NA
antiHrd1_vs_ctrl	ATCG00180.1	0.930255	18.3471	10.8045	2.7671e-06	6.07705e-05	4.83252	RPOC1	| Symbols: RPOC1 | | chrc:20251-23084 REVERSE LENGTH=680	4.21631	upregulated	NA
antiHrd1_vs_ctrl	AT4G26510.1	1.15946	17.2895	10.7757	2.82723e-06	6.12427e-05	4.80298	UKL4, UCK4	| Symbols: UKL4, UCK4 | uridine kinase-like 4, uridine/cytidine kinase 4 | chr4:13384503-13387920 FORWARD LENGTH=469	4.21295	upregulated	AT4G26510.2, AT4G26510.3, AT4G26510.4
antiHrd1_vs_ctrl	AT2G35390.1	1.61667	15.7815	10.7756	2.82741e-06	6.12427e-05	4.77951	NA	| Symbols: no symbol available | no full name available | chr2:14895528-14897098 REVERSE LENGTH=352	4.21295	upregulated	AT2G35390.2, AT2G35390.4
antiHrd1_vs_ctrl	ATMG00090.1	0.883351	15.2819	10.7688	2.84189e-06	6.12427e-05	4.77856	RPS3	| Symbols: RPS3 | RESISTANCE TO PSEUDOMONAS SYRINGAE 3 | chrm:20165-23418 FORWARD LENGTH=556	4.21295	upregulated	NA
antiHrd1_vs_ctrl	AT2G42570.1	1.17059	16.7697	10.7128	2.9634e-06	6.34647e-05	4.77568	TBL39	| Symbols: TBL39 | TRICHOME BIREFRINGENCE-LIKE 39 | chr2:17717498-17719921 REVERSE LENGTH=367	4.19747	upregulated	NA
antiHrd1_vs_ctrl	AT5G65750.1	0.974887	16.1722	10.5767	3.28371e-06	6.82063e-05	4.69635	E1-OGDH2	| Symbols: E1-OGDH2 | | chr5:26304212-26307947 FORWARD LENGTH=1025	4.16618	upregulated	NA
antiHrd1_vs_ctrl	AT4G09750.1	1.43541	17.2748	10.6345	3.14318e-06	6.68994e-05	4.65054	NA	| Symbols: no symbol available | no full name available | chr4:6146770-6148698 FORWARD LENGTH=322	4.17458	upregulated	NA
antiHrd1_vs_ctrl	AT4G03190.1	-1.36761	15.1613	-10.563	3.31794e-06	6.85045e-05	4.64539	AFB1, ATGRH1, GRH1	| Symbols: AFB1, ATGRH1, GRH1 | AUXIN SIGNALING F BOX PROTEIN 1, GRR1-like protein 1 | chr4:1405108-1407057 REVERSE LENGTH=585	4.16428	downregulated	NA
antiHrd1_vs_ctrl	AT4G28520.1	1.60329	19.3697	10.5946	3.23952e-06	6.8109e-05	4.6336	CRC, CRU3	| Symbols: CRC, CRU3 | CRUCIFERIN C, cruciferin 3 | chr4:14087596-14089617 FORWARD LENGTH=524	4.1668	upregulated	NA
antiHrd1_vs_ctrl	AT4G34150.1	-1.24469	15.2162	-10.6004	3.22534e-06	6.8109e-05	4.63049	NA	| Symbols: no symbol available | no full name available | chr4:16355035-16356955 FORWARD LENGTH=247	4.1668	downregulated	NA
antiHrd1_vs_ctrl	AT3G20500.1	-1.29334	13.8319	-10.4467	3.62563e-06	7.29771e-05	4.62035	ATPAP18, PAP18	| Symbols: ATPAP18, PAP18 | purple acid phosphatase 18, PURPLE ACID PHOSPHATASE 18 | chr3:7157926-7160244 FORWARD LENGTH=437	4.13681	downregulated	NA
antiHrd1_vs_ctrl	AT4G18760.1	1.00956	16.2201	10.5771	3.2827e-06	6.82063e-05	4.61387	RLP51, AtRLP51, SNC2	| Symbols: RLP51, AtRLP51, SNC2 | receptor like protein 51, suppressor of npr1-1, constitutive 2 | chr4:10308163-10309458 REVERSE LENGTH=431	4.16618	upregulated	NA
antiHrd1_vs_ctrl	AT4G18480.1	1.05589	18.4283	10.5208	3.42607e-06	7.0316e-05	4.60617	CHL11, CH-42, LOST1, CH42, CHLI-1, CHLI1	| Symbols: CHL11, CH-42, LOST1, CH42, CHLI-1, CHLI1 | low temperature with open-stomata 1, CHLORINA 42 | chr4:10201897-10203361 REVERSE LENGTH=424	4.15295	upregulated	NA
antiHrd1_vs_ctrl	AT5G28500.1	0.896186	18.5197	10.4414	3.64039e-06	7.29771e-05	4.5941	NA	| Symbols: no symbol available | no full name available | chr5:10477810-10479114 FORWARD LENGTH=434	4.13681	upregulated	AT5G28500.2
antiHrd1_vs_ctrl	AT5G55240.1	3.00525	17.9894	10.5024	3.47451e-06	7.08883e-05	4.58756	ATPXG2	| Symbols: ATPXG2 | ARABIDOPSIS THALIANA PEROXYGENASE 2 | chr5:22405963-22407158 FORWARD LENGTH=243	4.14943	upregulated	NA
antiHrd1_vs_ctrl	AT5G44340.1	0.925345	20.6946	10.397	3.76691e-06	7.50769e-05	4.56575	TUB4	| Symbols: TUB4 | tubulin beta chain 4 | chr5:17859442-17860994 REVERSE LENGTH=444	4.12449	upregulated	NA
antiHrd1_vs_ctrl	AT2G20060.1	1.69101	14.1693	10.3751	3.83101e-06	7.59157e-05	4.49187	NA	| Symbols: no symbol available | no full name available | chr2:8659384-8661227 FORWARD LENGTH=300	4.11967	upregulated	NA
antiHrd1_vs_ctrl	AT2G41475.1	2.22949	18.3443	10.4716	3.55732e-06	7.21508e-05	4.48608	ATS3A	| Symbols: ATS3A | Embryo-specific protein 3A | chr2:17295259-17296329 REVERSE LENGTH=179	4.14176	upregulated	NA
antiHrd1_vs_ctrl	AT5G66060.1	-0.903546	15.5956	-10.197	4.3994e-06	8.2981e-05	4.40811	NA	| Symbols: no symbol available | no full name available | chr5:26419481-26421118 FORWARD LENGTH=289	4.08102	downregulated	AT5G66060.2
antiHrd1_vs_ctrl	AT3G18780.2	1.21011	20.5191	10.3634	3.86564e-06	7.61641e-05	4.39529	LSR2, ACT2, ENL2, DER1, FIZ2	| Symbols: LSR2, ACT2, ENL2, DER1, FIZ2 | FRIZZY AND KINKED SHOOTS 2, LIGHT STRESS-REGULATED 2, DEFORMED ROOT HAIRS 1, actin 2, ENHANCER OF LRX1 2 | chr3:6475535-6476832 FORWARD LENGTH=377	4.11825	upregulated	AT3G18780.3
antiHrd1_vs_ctrl	AT2G43770.1	1.07495	17.2794	10.353	3.89673e-06	7.63405e-05	4.39484	NA	| Symbols: no symbol available | no full name available | chr2:18134272-18135303 REVERSE LENGTH=343	4.11724	upregulated	NA
antiHrd1_vs_ctrl	AT1G17890.1	1.37064	18.4801	10.2893	4.09404e-06	7.93048e-05	4.3839	GER2	| Symbols: GER2 | | chr1:6154478-6155596 REVERSE LENGTH=328	4.1007	upregulated	NA
antiHrd1_vs_ctrl	AT5G54800.1	-1.23088	17.1173	-10.3163	4.0091e-06	7.80981e-05	4.35549	GPT1, ATGPT1	| Symbols: GPT1, ATGPT1 | ARABIDOPSIS GLUCOSE 6-PHOSPHATE/PHOSPHATE TRANSLOCATOR 1, glucose 6-phosphate/phosphate translocator 1, Growing Plus-end Tracking 1 | chr5:22261408-22263562 FORWARD LENGTH=388	4.10736	downregulated	NA
antiHrd1_vs_ctrl	AT1G76300.1	1.38396	14.9654	10.2516	4.2157e-06	8.12053e-05	4.34632	SMD3A	| Symbols: SMD3A | snRNP core protein SMD3 | chr1:28625957-28627080 FORWARD LENGTH=128	4.09042	upregulated	NA
antiHrd1_vs_ctrl	AT5G01650.1	1.58182	15.8483	10.2444	4.23949e-06	8.12097e-05	4.2948	MDL2	| Symbols: MDL2 | MIF/D-DT-like 2 | chr5:242734-244033 REVERSE LENGTH=115	4.09039	upregulated	AT5G01650.2, AT5G01650.3, AT5G01650.4
antiHrd1_vs_ctrl	AT2G30695.1	2.01339	16.3242	10.1956	4.40415e-06	8.2981e-05	4.28085	NA	| Symbols: no symbol available | no full name available | chr2:13079269-13081095 REVERSE LENGTH=199	4.08102	upregulated	AT2G30695.2, AT2G30695.3
antiHrd1_vs_ctrl	AT4G21110.1	1.07023	17.4739	10.2112	4.35083e-06	8.28822e-05	4.26613	NA	| Symbols: no symbol available | no full name available | chr4:11267673-11268774 FORWARD LENGTH=145	4.08154	upregulated	AT4G21110.2
antiHrd1_vs_ctrl	AT5G45390.1	1.36804	14.1603	10.0832	4.81139e-06	9.01612e-05	4.19952	CLPP4, NCLPP4	| Symbols: CLPP4, NCLPP4 | NUCLEAR-ENCODED CLP PROTEASE P4, CLP protease P4 | chr5:18396351-18397586 FORWARD LENGTH=292	4.04498	upregulated	NA
antiHrd1_vs_ctrl	AT1G23180.1	1.09421	16.8779	10.013	5.08639e-06	9.37855e-05	4.16024	NA	| Symbols: no symbol available | no full name available | chr1:8216125-8219515 FORWARD LENGTH=834	4.02786	upregulated	NA
antiHrd1_vs_ctrl	AT5G57800.1	0.882604	17.6675	10.0468	4.95183e-06	9.22914e-05	4.15646	WAX2, FLP1, CER3, YRE	| Symbols: WAX2, FLP1, CER3, YRE | FACELESS POLLEN 1, ECERIFERUM 3 | chr5:23420589-23423832 FORWARD LENGTH=632	4.03484	upregulated	NA
antiHrd1_vs_ctrl	AT2G27680.1	1.72045	14.6076	9.95644	5.32107e-06	9.68016e-05	4.11556	NA	| Symbols: no symbol available | no full name available | chr2:11803981-11805965 REVERSE LENGTH=384	4.01412	upregulated	NA
antiHrd1_vs_ctrl	AT2G41040.1	1.30856	16.1815	10.0267	5.03144e-06	9.32709e-05	4.10733	NA	| Symbols: no symbol available | no full name available | chr2:17121499-17123064 FORWARD LENGTH=352	4.03025	upregulated	NA
antiHrd1_vs_ctrl	AT1G78380.1	1.09253	16.803	9.8506	5.79286e-06	0.00010403	4.0836	GSTU19, GST8, ATGSTU19	| Symbols: GSTU19, GST8, ATGSTU19 | A. THALIANA GLUTATHIONE S-TRANSFERASE TAU 19, glutathione S-transferase TAU 19, GLUTATHIONE TRANSFERASE 8 | chr1:29486659-29487819 REVERSE LENGTH=219	3.98284	upregulated	NA
antiHrd1_vs_ctrl	AT3G05560.1	-1.7374	21.1765	-9.95336	5.3342e-06	9.68016e-05	4.06979	NA	| Symbols: no symbol available | no full name available | chr3:1614641-1615204 FORWARD LENGTH=124	4.01412	downregulated	AT3G05560.2, AT3G05560.3
antiHrd1_vs_ctrl	AT3G44110.1	0.889139	18.9617	9.96707	5.27611e-06	9.67661e-05	4.05545	ATJ3, ATJ, J3	| Symbols: ATJ3, ATJ, J3 | DNAJ homologue 3 | chr3:15869115-15871059 REVERSE LENGTH=420	4.01428	upregulated	NA
antiHrd1_vs_ctrl	ATCG00860.1	0.853661	16.9708	9.89752	5.57822e-06	0.0001007	4.00469	YCF2.1	| Symbols: YCF2.1 | | chrc:86474-93358 FORWARD LENGTH=2294	3.99697	upregulated	ATCG01280.1
antiHrd1_vs_ctrl	AT1G44920.1	1.05027	14.3412	9.7466	6.30192e-06	0.000112005	3.97937	NA	| Symbols: no symbol available | no full name available | chr1:16983229-16984408 REVERSE LENGTH=258	3.95076	upregulated	NA
antiHrd1_vs_ctrl	AT2G01350.1	0.832444	17.7848	9.73329	6.37053e-06	0.000112114	3.96889	QPT	| Symbols: QPT | quinolinate phoshoribosyltransferase | chr2:165332-167209 REVERSE LENGTH=348	3.95034	upregulated	AT2G01350.2, AT2G01350.3, AT2G01350.4
antiHrd1_vs_ctrl	AT4G21280.1	1.28279	18.9267	9.69993	6.5463e-06	0.000114577	3.93001	PSBQ-1, PSBQA, PSBQ	| Symbols: PSBQ-1, PSBQA, PSBQ | photosystem II subunit QA, PHOTOSYSTEM II SUBUNIT Q-1, PHOTOSYSTEM II SUBUNIT Q | chr4:11334446-11335587 FORWARD LENGTH=223	3.9409	upregulated	NA
antiHrd1_vs_ctrl	AT5G26742.1	1.76666	18.8178	9.8015	6.02727e-06	0.000107679	3.90999	AtRH3, RH3, emb1138	| Symbols: AtRH3, RH3, emb1138 | embryo defective 1138 | chr5:9285540-9288871 REVERSE LENGTH=747	3.96787	upregulated	AT5G26742.2
antiHrd1_vs_ctrl	AT5G11340.1	0.785717	17.0468	9.67708	6.66974e-06	0.000116148	3.89377	NAA50	| Symbols: NAA50 | N-terminal acetyltransferase 50 | chr5:3619226-3621068 FORWARD LENGTH=164	3.93499	upregulated	NA
antiHrd1_vs_ctrl	AT2G38170.1	1.9632	17.3203	9.65263	6.80475e-06	0.00011673	3.85898	RCI4, ATCAX1, CAX1	| Symbols: RCI4, ATCAX1, CAX1 | RARE COLD INDUCIBLE 4, cation exchanger 1 | chr2:15989429-15993178 REVERSE LENGTH=463	3.93282	upregulated	AT2G38170.2, AT2G38170.3
antiHrd1_vs_ctrl	AT2G30050.1	0.787006	17.1632	9.6637	6.74327e-06	0.000116254	3.85709	NA	| Symbols: no symbol available | no full name available | chr2:12825540-12826448 FORWARD LENGTH=302	3.93459	upregulated	NA
antiHrd1_vs_ctrl	AT5G43780.1	1.12887	17.7935	9.73281	6.37306e-06	0.000112114	3.84902	ATPS4, APS4	| Symbols: ATPS4, APS4 | | chr5:17589631-17591480 REVERSE LENGTH=469	3.95034	upregulated	NA
antiHrd1_vs_ctrl	AT2G25870.1	1.17197	14.9303	9.61128	7.03995e-06	0.000119377	3.83431	AtYbeY	| Symbols: AtYbeY | YbeY endoribonuclease | chr2:11031159-11034302 FORWARD LENGTH=584	3.92308	upregulated	NA
antiHrd1_vs_ctrl	AT3G56900.1	0.965798	15.8814	9.66446	6.73907e-06	0.000116254	3.81269	ALADIN	| Symbols: ALADIN | | chr3:21066330-21069343 FORWARD LENGTH=447	3.93459	upregulated	NA
antiHrd1_vs_ctrl	AT3G27190.1	1.00336	15.8306	9.60002	7.10551e-06	0.000119511	3.80896	UCK2, UKL2	| Symbols: UCK2, UKL2 | uridine/cytidine kinase 2, uridine kinase-like 2 | chr3:10039504-10042917 REVERSE LENGTH=483	3.92259	upregulated	NA
antiHrd1_vs_ctrl	AT5G19990.1	1.01709	17.637	9.64164	6.86636e-06	0.000117204	3.78832	RPT6A, ATSUG1	| Symbols: RPT6A, ATSUG1 | regulatory particle triple-A ATPase 6A | chr5:6752144-6754918 FORWARD LENGTH=419	3.93106	upregulated	AT5G19990.3
antiHrd1_vs_ctrl	AT5G11810.1	0.952364	15.2719	9.45515	8.01272e-06	0.00012901	3.75384	NA	| Symbols: no symbol available | no full name available | chr5:3808739-3810440 FORWARD LENGTH=306	3.88938	upregulated	NA
antiHrd1_vs_ctrl	AT5G37510.1	-0.880781	18.7413	-9.5339	7.50466e-06	0.000123809	3.75344	EMB1467, CI76	| Symbols: EMB1467, CI76 | embryo defective 1467 | chr5:14897490-14900352 FORWARD LENGTH=745	3.90725	downregulated	AT5G37510.2
antiHrd1_vs_ctrl	AT5G49460.1	1.19986	19.6389	9.59203	7.1525e-06	0.000119718	3.75324	ACLB-2	| Symbols: ACLB-2 | ATP citrate lyase subunit B 2 | chr5:20055048-20058195 FORWARD LENGTH=608	3.92184	upregulated	AT5G49460.2
antiHrd1_vs_ctrl	AT1G01300.1	1.42865	18.4503	9.57008	7.28327e-06	0.000121317	3.74749	NA	| Symbols: no symbol available | no full name available | chr1:117065-118522 FORWARD LENGTH=485	3.91608	upregulated	NA
antiHrd1_vs_ctrl	AT3G55480.2	-1.01411	15.2405	-9.60732	7.06292e-06	0.000119377	3.73668	PAT2, WAT1, AP-3 beta	| Symbols: PAT2, WAT1, AP-3 beta | beta-subunit of adaptor protein complex 3, protein affected traf&#64257;cking 2, WEAK ACID TOLERANT 1 | chr3:20566372-20571171 REVERSE LENGTH=1115	3.92308	downregulated	NA
antiHrd1_vs_ctrl	AT1G19450.1	-0.88974	15.1143	-9.38513	8.49658e-06	0.000133165	3.71852	NA	| Symbols: no symbol available | no full name available | chr1:6731671-6734633 REVERSE LENGTH=488	3.87561	downregulated	NA
antiHrd1_vs_ctrl	AT1G55325.1	1.64915	15.2775	9.54045	7.46404e-06	0.000123731	3.71712	MED13, GCT, MAB2	| Symbols: MED13, GCT, MAB2 | Mediator of RNA polymerase II transcription subunit 13, GRAND CENTRAL, MACCHI-BOU 2 | chr1:20637594-20646875 FORWARD LENGTH=1921	3.90752	upregulated	AT1G55325.2, AT1G55325.3, AT1G55325.4
antiHrd1_vs_ctrl	AT2G27370.1	-1.31167	14.6656	-9.46309	7.95979e-06	0.000128851	3.71111	CASP3	| Symbols: CASP3 | Casparian strip membrane domain protein 3 | chr2:11708628-11709905 REVERSE LENGTH=221	3.88991	downregulated	NA
antiHrd1_vs_ctrl	AT4G16143.1	0.961079	18.3606	9.50841	7.66512e-06	0.000125854	3.702	IMPA-2	| Symbols: IMPA-2 | importin alpha isoform 2 | chr4:9134450-9137134 REVERSE LENGTH=535	3.90013	upregulated	AT4G16143.2
antiHrd1_vs_ctrl	AT3G10670.1	1.09947	15.8013	9.48255	7.83176e-06	0.000127377	3.6559	ABCI6, ATNAP7, NAP7	| Symbols: ABCI6, ATNAP7, NAP7 | non-intrinsic ABC protein 7, ATP-binding cassette I6 | chr3:3335325-3337304 REVERSE LENGTH=338	3.89491	upregulated	NA
antiHrd1_vs_ctrl	AT2G15430.1	1.01368	14.4356	9.44827	8.05886e-06	0.00012901	3.64484	NRPB3, RPB35.5A, NRPD3, NRPE3A, RBP36A	| Symbols: NRPB3, RPB35.5A, NRPD3, NRPE3A, RBP36A | | chr2:6733661-6735482 FORWARD LENGTH=319	3.88938	upregulated	NA
antiHrd1_vs_ctrl	AT2G21580.1	-1.08579	17.8336	-9.48273	7.83055e-06	0.000127377	3.64316	NA	| Symbols: no symbol available | no full name available | chr2:9236629-9237510 FORWARD LENGTH=108	3.89491	downregulated	AT2G21580.2
antiHrd1_vs_ctrl	AT5G45130.1	1.04348	17.112	9.44487	8.08183e-06	0.00012901	3.61694	RAB5A, RABF2A, ATRAB-F2A, ATRABF2A, RAB-F2A, RHA1, ATRAB5A	| Symbols: RAB5A, RABF2A, ATRAB-F2A, ATRABF2A, RAB-F2A, RHA1, ATRAB5A | ARABIDOPSIS RAB HOMOLOG F2A, RAB homolog 1, RAB HOMOLOG F2A | chr5:18244495-18246060 FORWARD LENGTH=200	3.88938	upregulated	NA
antiHrd1_vs_ctrl	AT5G27770.1	-0.87624	21.4849	-9.30013	9.12788e-06	0.000140504	3.60043	NA	| Symbols: no symbol available | no full name available | chr5:9836166-9837113 FORWARD LENGTH=124	3.85231	downregulated	NA
antiHrd1_vs_ctrl	AT3G24180.1	1.55114	15.2615	9.41751	8.26892e-06	0.000130786	3.59678	NA	| Symbols: no symbol available | no full name available | chr3:8735011-8741147 REVERSE LENGTH=950	3.88344	upregulated	AT3G24180.2
antiHrd1_vs_ctrl	AT1G53000.1	-0.837402	17.7624	-9.43478	8.15023e-06	0.000129502	3.58016	KDSB, AtCKS, CKS	| Symbols: KDSB, AtCKS, CKS | CMP-KDO synthetase | chr1:19745330-19747133 REVERSE LENGTH=290	3.88772	downregulated	NA
antiHrd1_vs_ctrl	AT3G57150.1	1.26052	16.3254	9.31635	9.00355e-06	0.000139839	3.57098	NAP57, AtCBF5, CBF5, AtNAP57	| Symbols: NAP57, AtCBF5, CBF5, AtNAP57 | homologue of NAP57 | chr3:21154255-21155952 REVERSE LENGTH=565	3.85437	upregulated	NA
antiHrd1_vs_ctrl	AT1G62750.1	1.95036	17.6903	9.38613	8.48948e-06	0.000133165	3.54164	ATSCO1/CPEF-G, ATSCO1, SCO1	| Symbols: ATSCO1/CPEF-G, ATSCO1, SCO1 | SNOWY COTYLEDON 1 | chr1:23233622-23236321 REVERSE LENGTH=783	3.87561	upregulated	NA
antiHrd1_vs_ctrl	AT2G42520.1	1.44345	18.038	9.32783	8.91664e-06	0.000139116	3.51044	RH37	| Symbols: RH37 | RNA Helicase 37 | chr2:17705382-17708744 FORWARD LENGTH=633	3.85662	upregulated	AT2G42520.2, AT2G42520.3
antiHrd1_vs_ctrl	AT5G49220.1	1.16023	15.5762	9.23045	9.68423e-06	0.000145975	3.50451	NA	| Symbols: no symbol available | no full name available | chr5:19956627-19958453 FORWARD LENGTH=409	3.83572	upregulated	NA
antiHrd1_vs_ctrl	AT5G62200.1	1.44388	16.6966	9.26018	9.44239e-06	0.000144059	3.47869	ATS3B	| Symbols: ATS3B | Embryo-specific protein 3B | chr5:24984463-24985674 REVERSE LENGTH=190	3.84146	upregulated	NA
antiHrd1_vs_ctrl	AT5G53070.1	2.26639	15.9666	9.30443	9.09471e-06	0.000140504	3.46318	NA	| Symbols: no symbol available | no full name available | chr5:21518837-21520167 FORWARD LENGTH=221	3.85231	upregulated	NA
antiHrd1_vs_ctrl	AT3G58140.1	0.845489	17.3803	9.22915	9.69497e-06	0.000145975	3.44507	NA	| Symbols: no symbol available | no full name available | chr3:21529988-21532386 REVERSE LENGTH=429	3.83572	upregulated	NA
antiHrd1_vs_ctrl	AT1G20970.1	-3.21566	20.6003	-9.26115	9.4346e-06	0.000144059	3.4383	NA	| Symbols: no symbol available | no full name available | chr1:7314338-7319246 FORWARD LENGTH=1364	3.84146	downregulated	NA
antiHrd1_vs_ctrl	AT2G32850.1	1.19633	17.2779	9.25184	9.50957e-06	0.000144445	3.43386	NA	| Symbols: no symbol available | no full name available | chr2:13935448-13937977 REVERSE LENGTH=650	3.8403	upregulated	AT2G32850.2
antiHrd1_vs_ctrl	ATCG00800.1	0.907782	19.5253	9.19015	1.00231e-05	0.000150009	3.43342	RPS3	| Symbols: RPS3 | RESISTANCE TO PSEUDOMONAS SYRINGAE 3 | chrc:82826-83482 REVERSE LENGTH=218	3.82388	upregulated	NA
antiHrd1_vs_ctrl	ATMG00270.1	-1.12594	17.4372	-9.17542	1.01502e-05	0.000150852	3.43297	NAD6	| Symbols: NAD6 | NADH dehydrogenase 6 | chrm:165838-166455 FORWARD LENGTH=205	3.82145	downregulated	NA
antiHrd1_vs_ctrl	AT1G70190.1	3.40806	13.3882	9.18702	1.00499e-05	0.000150009	3.36237	NA	| Symbols: no symbol available | no full name available | chr1:26430616-26431242 FORWARD LENGTH=208	3.82388	upregulated	AT1G70190.2
antiHrd1_vs_ctrl	AT5G63640.1	-1.19333	17.2936	-9.08796	1.09425e-05	0.000160553	3.35889	TOL5	| Symbols: TOL5 | TOM1-LIKE 5 | chr5:25478935-25481221 FORWARD LENGTH=447	3.79438	downregulated	AT5G63640.2
antiHrd1_vs_ctrl	AT4G32960.1	2.5587	15.3181	9.16874	1.02084e-05	0.000151067	3.35308	NA	| Symbols: no symbol available | no full name available | chr4:15908785-15910141 REVERSE LENGTH=264	3.82083	upregulated	NA
antiHrd1_vs_ctrl	AT5G65430.1	1.38345	18.7063	9.11829	1.06603e-05	0.000157079	3.28665	14-3-3KAPPA, GRF8, AtMIN10, GF14 KAPPA	| Symbols: 14-3-3KAPPA, GRF8, AtMIN10, GF14 KAPPA | general regulatory factor 8, 14-3-3 PROTEIN G-BOX FACTOR14 KAPPA | chr5:26148546-26150255 REVERSE LENGTH=248	3.80388	upregulated	NA
antiHrd1_vs_ctrl	AT4G34980.1	1.38175	18.9234	9.02383	1.15671e-05	0.000168284	3.24445	SLP2	| Symbols: SLP2 | subtilisin-like serine protease 2 | chr4:16656929-16659223 REVERSE LENGTH=764	3.77396	upregulated	NA
antiHrd1_vs_ctrl	AT5G51100.1	1.40361	15.0038	8.99269	1.18844e-05	0.000171454	3.23624	FSD2	| Symbols: FSD2 | Fe superoxide dismutase 2 | chr5:20773357-20775635 REVERSE LENGTH=305	3.76585	upregulated	AT5G51100.2, AT5G51100.5, AT5G51100.6
antiHrd1_vs_ctrl	AT1G74380.1	0.891974	16.9844	9.02473	1.1558e-05	0.000168284	3.23029	XXT5	| Symbols: XXT5 | xyloglucan xylosyltransferase 5 | chr1:27959848-27961221 FORWARD LENGTH=457	3.77396	upregulated	NA
antiHrd1_vs_ctrl	AT2G07689.1	-1.69147	17.2106	-9.01273	1.1679e-05	0.000169199	3.18744	NA	| Symbols: no symbol available | no full name available | chr2:3336109-3336753 FORWARD LENGTH=214	3.7716	downregulated	NA
antiHrd1_vs_ctrl	AT2G16940.1	1.1529	15.8721	8.89916	1.2897e-05	0.000183	3.1766	CC1	| Symbols: CC1 | CC1- LIKE SPLICING FACTOR | chr2:7342869-7347052 REVERSE LENGTH=561	3.73755	upregulated	AT2G16940.2, AT2G16940.3
antiHrd1_vs_ctrl	AT4G29690.1	0.8501	17.195	8.85585	1.33978e-05	0.000186522	3.15321	NA	| Symbols: no symbol available | no full name available | chr4:14541084-14542457 REVERSE LENGTH=457	3.72927	upregulated	NA
antiHrd1_vs_ctrl	AT4G13180.1	-1.1163	17.3129	-8.91468	1.27225e-05	0.00018127	3.11796	NA	| Symbols: no symbol available | no full name available | chr4:7657373-7658164 REVERSE LENGTH=263	3.74167	downregulated	NA
antiHrd1_vs_ctrl	AT3G61690.1	1.11829	16.6051	8.89284	1.29688e-05	0.000183264	3.1111	NTP8	| Symbols: NTP8 | | chr3:22828349-22833477 FORWARD LENGTH=1303	3.73692	upregulated	AT3G61690.2, AT3G61690.3
antiHrd1_vs_ctrl	AT5G59710.1	-0.794835	15.8911	-8.93125	1.25392e-05	0.000180147	3.10916	AtVIP2, VIP2, NOT2b	| Symbols: AtVIP2, VIP2, NOT2b | VIRE2 interacting protein 2, Negative on TATA less2b | chr5:24058157-24061736 FORWARD LENGTH=614	3.74437	downregulated	AT5G59710.2
antiHrd1_vs_ctrl	AT3G27670.1	1.92975	15.2006	8.92366	1.26229e-05	0.000180596	3.10189	RST1, CER13	| Symbols: RST1, CER13 | ECERIFERUM 13, RESURRECTION1 | chr3:10245338-10253158 FORWARD LENGTH=1841	3.74329	upregulated	NA
antiHrd1_vs_ctrl	AT1G77140.1	-0.770689	15.8916	-8.83507	1.36459e-05	0.000188959	3.09905	VPS45, BEN2, ATVPS45	| Symbols: VPS45, BEN2, ATVPS45 | vacuolar protein sorting 45, bfa-visualized endocytic trafficking defective 2 | chr1:28984163-28987681 FORWARD LENGTH=569	3.72363	downregulated	NA
antiHrd1_vs_ctrl	AT2G22780.1	0.909087	16.8756	8.85434	1.34157e-05	0.000186522	3.09189	PMDH1	| Symbols: PMDH1 | peroxisomal NAD-malate dehydrogenase 1 | chr2:9689995-9691923 REVERSE LENGTH=354	3.72927	upregulated	NA
antiHrd1_vs_ctrl	AT2G42130.4	-0.973703	17.2234	-8.87181	1.32108e-05	0.000185167	3.08954	NA	| Symbols: no symbol available | no full name available | chr2:17566242-17567916 FORWARD LENGTH=299	3.73244	downregulated	NA
antiHrd1_vs_ctrl	AT3G05900.1	-1.37042	17.0488	-8.77958	1.43331e-05	0.000196114	3.08515	NA	| Symbols: no symbol available | no full name available | chr3:1761408-1763854 REVERSE LENGTH=673	3.70749	downregulated	NA
antiHrd1_vs_ctrl	AT3G11820.1	-1.02215	19.5	-8.87693	1.31515e-05	0.000185087	3.07151	SYR1, SYP121, PEN1, ATSYP121, AT-SYR1, ATSYR1	| Symbols: SYR1, SYP121, PEN1, ATSYP121, AT-SYR1, ATSYR1 | PENETRATION1, syntaxin of plants 121, SYNTAXIN RELATED PROTEIN 1 | chr3:3729540-3730868 REVERSE LENGTH=346	3.73262	downregulated	NA
antiHrd1_vs_ctrl	AT1G80070.1	0.783943	18.4646	8.78341	1.42844e-05	0.000196114	3.04701	SUS2, EMB177, EMB33, PRP8, EMB14	| Symbols: SUS2, EMB177, EMB33, PRP8, EMB14 | pre-mRNA processing 8, ABNORMAL SUSPENSOR 2, EMBRYO DEFECTIVE 33, EMBRYO DEFECTIVE 177, EMBRYO DEFECTIVE 14 | chr1:30118052-30127574 FORWARD LENGTH=2359	3.70749	upregulated	NA
antiHrd1_vs_ctrl	AT1G56330.1	0.998891	20.4234	8.73607	1.48988e-05	0.000202248	3.03185	ATSARA1B, SAR1B, SAR1, ATSAR1B, ATSAR1	| Symbols: ATSARA1B, SAR1B, SAR1, ATSAR1B, ATSAR1 | SECRETION-ASSOCIATED RAS 1, ARABIDOPSIS THALIANA SECRETION-ASSOCIATED RAS 1B, secretion-associated RAS 1B | chr1:21086845-21088478 REVERSE LENGTH=193	3.69412	upregulated	NA
antiHrd1_vs_ctrl	AT4G27090.1	-0.904325	21.0325	-8.77423	1.44014e-05	0.000196269	3.01171	RPL14B	| Symbols: RPL14B | | chr4:13594104-13595187 REVERSE LENGTH=134	3.70715	downregulated	NA
antiHrd1_vs_ctrl	AT1G09570.1	1.15687	18.2751	8.79308	1.41624e-05	0.000195328	2.99489	HY8, FRE1, FHY2, PHYA	| Symbols: HY8, FRE1, FHY2, PHYA | phytochrome A, FAR RED ELONGATED HYPOCOTYL 2, FAR RED ELONGATED 1, ELONGATED HYPOCOTYL 8 | chr1:3095498-3099216 REVERSE LENGTH=1122	3.70924	upregulated	AT1G09570.4, AT1G09570.5, AT1G09570.6
antiHrd1_vs_ctrl	ATCG00190.1	0.776209	19.3816	8.65436	1.6029e-05	0.00021339	2.93454	RPOB	| Symbols: RPOB | RNA polymerase subunit beta | chrc:23111-26329 REVERSE LENGTH=1072	3.67083	upregulated	NA
antiHrd1_vs_ctrl	AT5G47570.1	-1.50316	17.1835	-8.71912	1.51258e-05	0.000204525	2.9114	NA	| Symbols: no symbol available | no full name available | chr5:19292869-19294666 REVERSE LENGTH=125	3.68925	downregulated	NA
antiHrd1_vs_ctrl	AT5G65720.1	1.33567	16.8955	8.69251	1.549e-05	0.000207819	2.90645	NFS1, ATNFS1, NIFS1, ATNIFS1	| Symbols: NFS1, ATNFS1, NIFS1, ATNIFS1 | NITROGEN FIXATION S HOMOLOG 1, nitrogen fixation S (NIFS)-like 1, ARABIDOPSIS THALIANA NITROGEN FIXATION S (NIFS)-LIKE 1 | chr5:26296349-26297710 FORWARD LENGTH=453	3.68232	upregulated	AT5G65720.3
antiHrd1_vs_ctrl	AT3G60860.1	1.80128	16.9135	8.71329	1.52047e-05	0.000204788	2.89843	BIG2	| Symbols: BIG2 | BIG2 | chr3:22484804-22491510 FORWARD LENGTH=1793	3.6887	upregulated	NA
antiHrd1_vs_ctrl	AT5G09260.1	-0.868954	13.6614	-8.64379	1.6182e-05	0.000214598	2.88797	VPS20.2	| Symbols: VPS20.2 | vacuolar protein sorting-associated protein 20.2 | chr5:2876797-2878355 FORWARD LENGTH=216	3.66837	downregulated	NA
antiHrd1_vs_ctrl	AT4G11610.1	1.07349	14.4327	8.56916	1.73093e-05	0.00022437	2.86277	MCTP7	| Symbols: MCTP7 | multiple C2 domain and transmembrane region protein 7 | chr4:7013956-7017846 REVERSE LENGTH=1011	3.64904	upregulated	AT4G11610.2, AT4G11610.3
antiHrd1_vs_ctrl	AT2G36830.1	1.82404	18.5207	8.66468	1.58811e-05	0.00021224	2.85085	TIP1;1, GAMMA-TIP, GAMMA-TIP1	| Symbols: TIP1;1, GAMMA-TIP, GAMMA-TIP1 | TONOPLAST INTRINSIC PROTEIN 1;1, gamma tonoplast intrinsic protein, GAMMA TONOPLAST INTRINSIC PROTEIN 1 | chr2:15445490-15446336 FORWARD LENGTH=251	3.67317	upregulated	NA
antiHrd1_vs_ctrl	AT2G46780.1	-1.22767	16.6066	-8.63139	1.63635e-05	0.000216174	2.85066	NA	| Symbols: no symbol available | no full name available | chr2:19229516-19231043 FORWARD LENGTH=336	3.6652	downregulated	AT2G46780.2
antiHrd1_vs_ctrl	AT1G04820.1	1.05093	22.684	8.62077	1.65208e-05	0.000217419	2.8401	TUA4, TOR2	| Symbols: TUA4, TOR2 | TORTIFOLIA 2, tubulin alpha-4 chain | chr1:1356421-1358266 REVERSE LENGTH=450	3.6627	upregulated	AT1G50010.1
antiHrd1_vs_ctrl	AT4G27320.1	0.918043	15.8098	8.57254	1.72565e-05	0.00022437	2.83344	ATPHOS34, PHOS34, USP21	| Symbols: ATPHOS34, PHOS34, USP21 | | chr4:13678860-13680717 REVERSE LENGTH=260	3.64904	upregulated	AT4G27320.2
antiHrd1_vs_ctrl	AT5G47810.1	-1.83506	17.8242	-8.59183	1.69579e-05	0.000222323	2.80911	PFK2	| Symbols: PFK2 | phosphofructokinase 2 | chr5:19356569-19357989 REVERSE LENGTH=444	3.65302	downregulated	NA
antiHrd1_vs_ctrl	AT5G67500.3	0.721924	19.5671	8.48532	1.86803e-05	0.000238597	2.79436	VDAC2, ATVDAC2	| Symbols: VDAC2, ATVDAC2 | ARABIDOPSIS THALIANA VOLTAGE DEPENDENT ANION CHANNEL 2, voltage dependent anion channel 2 | chr5:26935223-26937123 FORWARD LENGTH=276	3.62234	upregulated	NA
antiHrd1_vs_ctrl	AT4G30950.1	2.07026	15.037	8.57523	1.72145e-05	0.00022437	2.7627	FADC, SFD4, FAD6	| Symbols: FADC, SFD4, FAD6 | FATTY ACID DESATURASE C, STEAROYL DESATURASE DEFICIENCY 4, fatty acid desaturase 6 | chr4:15057278-15059673 REVERSE LENGTH=448	3.64904	upregulated	NA
antiHrd1_vs_ctrl	AT5G15200.1	-0.891784	20.3589	-8.45716	1.91675e-05	0.000243872	2.75267	NA	| Symbols: no symbol available | no full name available | chr5:4935124-4936334 REVERSE LENGTH=198	3.61284	downregulated	NA
antiHrd1_vs_ctrl	AT5G20060.1	-0.697802	16.6141	-8.49654	1.84901e-05	0.000237888	2.73702	NA	| Symbols: no symbol available | no full name available | chr5:6776800-6779447 FORWARD LENGTH=252	3.62363	downregulated	AT5G20060.2, AT5G20060.3, AT5G20060.4
antiHrd1_vs_ctrl	AT1G07985.1	1.90185	14.8444	8.4331	1.95947e-05	0.000247364	2.69801	NA	| Symbols: no symbol available | no full name available | chr1:2475508-2475942 FORWARD LENGTH=144	3.60666	upregulated	NA
antiHrd1_vs_ctrl	AT5G18800.1	-2.98679	16.9254	-8.50541	1.83412e-05	0.000236856	2.69339	NA	| Symbols: no symbol available | no full name available | chr5:6267304-6268393 FORWARD LENGTH=106	3.62552	downregulated	AT5G18800.2
antiHrd1_vs_ctrl	AT5G16930.1	0.968255	16.1393	8.37758	2.06213e-05	0.000254847	2.68135	ATAD3A2, SBA2	| Symbols: ATAD3A2, SBA2 | ATPase family AAA Domain-containing protein 3A2, SHOT1 Binding ATPase 2 | chr5:5568578-5571565 FORWARD LENGTH=644	3.59372	upregulated	NA
antiHrd1_vs_ctrl	AT5G64140.1	1.49907	16.8325	8.48513	1.86836e-05	0.000238597	2.67661	RPS28	| Symbols: RPS28 | ribosomal protein S28 | chr5:25667529-25667723 REVERSE LENGTH=64	3.62234	upregulated	NA
antiHrd1_vs_ctrl	AT4G33740.1	-1.12862	16.3543	-8.41782	1.98715e-05	0.000247364	2.65954	NA	| Symbols: no symbol available | no full name available | chr4:16187384-16188802 FORWARD LENGTH=472	3.60666	downregulated	AT4G33740.2, AT4G33740.3, AT4G33740.4, AT4G33740.5
antiHrd1_vs_ctrl	AT1G12310.1	0.979443	18.573	8.43846	1.94986e-05	0.000247173	2.64294	NA	| Symbols: no symbol available | no full name available | chr1:4187500-4187946 REVERSE LENGTH=148	3.607	upregulated	NA
antiHrd1_vs_ctrl	AT1G14980.1	0.936912	17.9994	8.41783	1.98713e-05	0.000247364	2.63989	CPN10	| Symbols: CPN10 | chaperonin 10 | chr1:5165930-5166654 REVERSE LENGTH=98	3.60666	upregulated	AT1G14980.2
antiHrd1_vs_ctrl	AT5G20010.1	-1.09482	20.6748	-8.41488	1.99253e-05	0.000247364	2.63205	RAN-1, ATRAN1, RAN1	| Symbols: RAN-1, ATRAN1, RAN1 | RAS-RELATED NUCLEAR PROTEIN, ARABIDOPSIS THALIANA RAS-RELATED NUCLEAR PROTEIN, RAS-related nuclear protein-1 | chr5:6760364-6761747 FORWARD LENGTH=221	3.60666	downregulated	NA
antiHrd1_vs_ctrl	AT5G54760.1	0.761922	16.5189	8.30834	2.19858e-05	0.000266927	2.62634	NA	| Symbols: no symbol available | no full name available | chr5:22244732-22245517 FORWARD LENGTH=113	3.57361	upregulated	AT5G54760.2, AT5G54760.3, AT5G54760.4
antiHrd1_vs_ctrl	AT1G11650.2	0.899975	17.4361	8.41499	1.99233e-05	0.000247364	2.60294	RBP45B, ATRBP45B	| Symbols: RBP45B, ATRBP45B | | chr1:3914895-3917941 FORWARD LENGTH=405	3.60666	upregulated	NA
antiHrd1_vs_ctrl	AT3G04290.1	-1.15728	18.0483	-8.41385	1.99441e-05	0.000247364	2.6018	LTL1, ATLTL1	| Symbols: LTL1, ATLTL1 | Li-tolerant lipase 1 | chr3:1133620-1136223 REVERSE LENGTH=366	3.60666	downregulated	NA
antiHrd1_vs_ctrl	AT1G54870.1	0.738652	17.2615	8.2649	2.28926e-05	0.000275031	2.5929	ChlADR	| Symbols: ChlADR | chloroplast aldehyde reductase | chr1:20459011-20460417 FORWARD LENGTH=335	3.56062	upregulated	AT1G54870.2
antiHrd1_vs_ctrl	AT1G07960.1	-1.41294	16.3824	-8.34534	2.12447e-05	0.000260299	2.56871	ATPDIL5-1, PDIL5-1	| Symbols: ATPDIL5-1, PDIL5-1 | PDI-like 5-1 | chr1:2467681-2468831 FORWARD LENGTH=146	3.58453	downregulated	AT1G07960.2, AT1G07960.3, AT1G07960.4
antiHrd1_vs_ctrl	AT1G17370.1	1.50105	15.1679	8.33611	2.14269e-05	0.00026106	2.567	UBP1B	| Symbols: UBP1B | oligouridylate binding protein 1B | chr1:5951842-5954825 REVERSE LENGTH=419	3.58326	upregulated	AT1G17370.2
antiHrd1_vs_ctrl	AT5G42980.1	1.57032	16.6223	8.35029	2.11476e-05	0.000260299	2.55633	ATH3, TRX3, TRXH3, ATTRX3, ATTRXH3	| Symbols: ATH3, TRX3, TRXH3, ATTRX3, ATTRXH3 | THIOREDOXIN H3, thioredoxin 3, thioredoxin H-type 3 | chr5:17242772-17243718 FORWARD LENGTH=118	3.58453	upregulated	NA
antiHrd1_vs_ctrl	AT5G01410.1	0.834171	17.5335	8.34309	2.1289e-05	0.000260299	2.53046	PDX1, ATPDX1.3, ATPDX1, PDX1.3, RSR4	| Symbols: PDX1, ATPDX1.3, ATPDX1, PDX1.3, RSR4 | REDUCED SUGAR RESPONSE 4, PYRIDOXINE BIOSYNTHESIS 1.3, ARABIDOPSIS THALIANA PYRIDOXINE BIOSYNTHESIS 1.3 | chr5:172576-173505 REVERSE LENGTH=309	3.58453	upregulated	AT5G01410.2
antiHrd1_vs_ctrl	AT1G03890.1	1.88886	17.4585	8.27733	2.26291e-05	0.000273772	2.5045	NA	| Symbols: no symbol available | no full name available | chr1:989250-990908 FORWARD LENGTH=451	3.56261	upregulated	NA
antiHrd1_vs_ctrl	AT3G49010.1	0.949917	20.0087	8.27157	2.27508e-05	0.000274282	2.50023	BBC1, RSU2, ATBBC1	| Symbols: BBC1, RSU2, ATBBC1 | 40S RIBOSOMAL PROTEIN, breast basic conserved 1 | chr3:18166971-18168047 REVERSE LENGTH=206	3.5618	upregulated	AT3G49010.2, AT3G49010.3, AT3G49010.4, AT3G49010.6, AT3G49010.7
antiHrd1_vs_ctrl	AT4G39200.1	-0.758497	21.4452	-8.26117	2.29725e-05	0.000275032	2.46845	NA	| Symbols: no symbol available | no full name available | chr4:18257464-18258464 FORWARD LENGTH=108	3.56062	downregulated	AT4G39200.2
antiHrd1_vs_ctrl	AT4G25740.1	-1.05235	16.2434	-8.23743	2.34874e-05	0.000279724	2.46541	NA	| Symbols: no symbol available | no full name available | chr4:13107488-13108751 REVERSE LENGTH=177	3.55327	downregulated	NA
antiHrd1_vs_ctrl	AT4G27690.1	1.08707	14.1287	8.15371	2.54075e-05	0.000296923	2.43336	VPS26B	| Symbols: VPS26B | vacuolar protein sorting 26B | chr4:13824019-13826235 FORWARD LENGTH=303	3.52736	upregulated	AT4G27690.2
antiHrd1_vs_ctrl	AT5G13110.1	0.754315	18.2207	8.13681	2.58159e-05	0.000299007	2.42385	G6PD2	| Symbols: G6PD2 | glucose-6-phosphate dehydrogenase 2 | chr5:4158952-4161640 FORWARD LENGTH=596	3.52432	upregulated	NA
antiHrd1_vs_ctrl	AT4G18100.1	-1.23577	18.2452	-8.23564	2.35267e-05	0.000279724	2.42121	NA	| Symbols: no symbol available | no full name available | chr4:10035715-10036475 REVERSE LENGTH=133	3.55327	downregulated	NA
antiHrd1_vs_ctrl	AT2G45060.1	-0.840282	17.2207	-8.15028	2.54899e-05	0.000296923	2.41456	NA	| Symbols: no symbol available | no full name available | chr2:18584674-18586688 REVERSE LENGTH=272	3.52736	downregulated	NA
antiHrd1_vs_ctrl	AT2G35190.1	-1.02227	15.3014	-8.17812	2.48305e-05	0.000294211	2.40919	ATNPSN11, NPSN11, NSPN11	| Symbols: ATNPSN11, NPSN11, NSPN11 | novel plant snare 11 | chr2:14831087-14832979 FORWARD LENGTH=265	3.53134	downregulated	NA
antiHrd1_vs_ctrl	AT1G09330.1	-1.19269	18.2943	-8.13573	2.58422e-05	0.000299007	2.37435	ECH	| Symbols: ECH | ECHIDNA | chr1:3013003-3014903 REVERSE LENGTH=186	3.52432	downregulated	NA
antiHrd1_vs_ctrl	AT5G01590.1	0.831355	16.076	8.15245	2.54377e-05	0.000296923	2.37349	TIC56	| Symbols: TIC56 | TRANSLOCON AT THE INNER ENVELOPE MEMBRANE OF CHLOROPLASTS 56 | chr5:224249-226620 FORWARD LENGTH=527	3.52736	upregulated	NA
antiHrd1_vs_ctrl	AT1G23290.1	1.03357	17.7108	8.15513	2.53734e-05	0.000296923	2.37202	RPL27AB, RPL27A	| Symbols: RPL27AB, RPL27A | RIBOSOMAL PROTEIN L27A | chr1:8263007-8263447 FORWARD LENGTH=146	3.52736	upregulated	NA
antiHrd1_vs_ctrl	AT2G23930.1	1.25616	15.8507	8.12049	2.62169e-05	0.000300319	2.36709	SNRNP-G	| Symbols: SNRNP-G | probable small nuclear ribonucleoprotein G | chr2:10182353-10183026 FORWARD LENGTH=80	3.52242	upregulated	AT2G23930.2, AT3G11500.1, AT3G11500.2
antiHrd1_vs_ctrl	AT4G34200.1	1.29132	20.316	8.16136	2.52251e-05	0.000296923	2.36545	EDA9, PGDH1	| Symbols: EDA9, PGDH1 | phosphoglycerate dehydrogenase 1, embryo sac development arrest 9 | chr4:16374041-16376561 REVERSE LENGTH=603	3.52736	upregulated	NA
antiHrd1_vs_ctrl	AT5G46790.1	1.29938	16.2926	8.12634	2.60724e-05	0.000299659	2.35634	PYL1, RCAR12	| Symbols: PYL1, RCAR12 | PYR1-like 1, regulatory components of ABA receptor 12 | chr5:18984063-18984728 REVERSE LENGTH=221	3.52337	upregulated	AT5G46790.2
antiHrd1_vs_ctrl	AT5G13650.1	1.52804	17.8065	8.13028	2.59755e-05	0.000299543	2.33978	SVR3	| Symbols: SVR3 | SUPPRESSOR OF VARIEGATION 3 | chr5:4397821-4402364 FORWARD LENGTH=675	3.52354	upregulated	AT5G13650.2
antiHrd1_vs_ctrl	AT3G55610.1	0.725496	18.6336	8.07379	2.74033e-05	0.000309792	2.30245	P5CS2	| Symbols: P5CS2 | delta 1-pyrroline-5-carboxylate synthase 2 | chr3:20624278-20628989 REVERSE LENGTH=726	3.50893	upregulated	NA
antiHrd1_vs_ctrl	AT3G26520.1	1.35779	22.0562	8.07606	2.73444e-05	0.000309792	2.3009	GAMMA-TIP2, SITIP, TIP2, TIP1;2	| Symbols: GAMMA-TIP2, SITIP, TIP2, TIP1;2 | SALT-STRESS INDUCIBLE TONOPLAST INTRINSIC PROTEIN, tonoplast intrinsic protein 2 | chr3:9722770-9723703 REVERSE LENGTH=253	3.50893	upregulated	NA
antiHrd1_vs_ctrl	AT5G13630.1	1.16095	17.4384	8.09127	2.69523e-05	0.000307473	2.27948	ABAR, CHLH, GUN5, CCH, CCH1	| Symbols: ABAR, CHLH, GUN5, CCH, CCH1 | ABA-BINDING PROTEIN, H SUBUNIT OF MG-CHELATASE, GENOMES UNCOUPLED 5, CONDITIONAL CHLORINA | chr5:4387567-4392082 REVERSE LENGTH=1381	3.51219	upregulated	NA
antiHrd1_vs_ctrl	AT3G48680.1	-1.3562	16.9238	-8.08864	2.70198e-05	0.000307473	2.26989	AtCAL2, GAMMA CAL2	| Symbols: AtCAL2, GAMMA CAL2 | gamma carbonic anhydrase-like 2 | chr3:18035107-18036773 FORWARD LENGTH=256	3.51219	downregulated	NA
antiHrd1_vs_ctrl	AT2G04280.1	-0.672952	16.5471	-8.00109	2.93696e-05	0.000327723	2.26822	NA	| Symbols: no symbol available | no full name available | chr2:1480277-1481983 REVERSE LENGTH=568	3.48449	downregulated	NA
antiHrd1_vs_ctrl	AT1G67140.1	-0.817137	15.4313	-8.0436	2.82017e-05	0.000317776	2.24469	SWEETIE	| Symbols: SWEETIE | SWEETIE | chr1:25101016-25117372 REVERSE LENGTH=2221	3.49788	downregulated	AT1G67140.2, AT1G67140.3
antiHrd1_vs_ctrl	AT3G21140.1	1.09026	15.9042	7.9774	3.00439e-05	0.000332024	2.22255	ONE1	| Symbols: ONE1 | ONEIRIC1 | chr3:7409696-7412086 REVERSE LENGTH=387	3.47883	upregulated	NA
antiHrd1_vs_ctrl	AT3G11940.1	-1.03491	21.0673	-8.02724	2.8645e-05	0.000321719	2.20758	ATRPS5A, RPS5A, AML1	| Symbols: ATRPS5A, RPS5A, AML1 | ARABIDOPSIS MINUTE-LIKE 1, ribosomal protein 5A, MEI2-like protein 1 | chr3:3778175-3779354 REVERSE LENGTH=207	3.49252	downregulated	AT3G11940.2
antiHrd1_vs_ctrl	AT5G63810.1	-0.83546	15.9459	-7.83845	3.43573e-05	0.000364504	2.20323	BGAL10, AtBGAL10	| Symbols: BGAL10, AtBGAL10 | Arabidopsis thaliana beta-galactosidase 10, beta-galactosidase 10 | chr5:25537242-25541315 FORWARD LENGTH=741	3.4383	downregulated	NA
antiHrd1_vs_ctrl	AT5G13510.1	1.24104	17.7367	7.99275	2.9605e-05	0.000328225	2.19578	EMB3136	| Symbols: EMB3136 | EMBRYO DEFECTIVE 3136 | chr5:4341294-4341956 FORWARD LENGTH=220	3.48383	upregulated	NA
antiHrd1_vs_ctrl	AT1G16860.1	-0.797317	17.475	-8.00973	2.91282e-05	0.000326084	2.19246	SHOU4L	| Symbols: SHOU4L | | chr1:5768280-5770183 FORWARD LENGTH=474	3.48667	downregulated	NA
antiHrd1_vs_ctrl	AT1G74970.1	1.20631	16.2286	7.96543	3.03908e-05	0.000333718	2.18979	TWN3, SOT8, RPS9, PRPS9	| Symbols: TWN3, SOT8, RPS9, PRPS9 | ribosomal protein S9 | chr1:28157761-28159202 REVERSE LENGTH=208	3.47662	upregulated	NA
antiHrd1_vs_ctrl	AT5G47010.1	0.769011	18.764	7.97183	3.02047e-05	0.000332734	2.17331	UPF1, LBA1, ATUPF1	| Symbols: UPF1, LBA1, ATUPF1 | UP-FRAMESHIFT1, LOW-LEVEL BETA-AMYLASE 1 | chr5:19072009-19078856 FORWARD LENGTH=1254	3.4779	upregulated	NA
antiHrd1_vs_ctrl	ATCG00380.1	1.03787	18.4555	7.99306	2.95962e-05	0.000328225	2.17244	RPS4	| Symbols: RPS4 | chloroplast ribosomal protein S4 | chrc:45223-45828 REVERSE LENGTH=201	3.48383	upregulated	NA
antiHrd1_vs_ctrl	AT5G42220.1	1.64696	17.1414	7.94318	3.10476e-05	0.000338772	2.15902	NA	| Symbols: no symbol available | no full name available | chr5:16872962-16877455 FORWARD LENGTH=879	3.47009	upregulated	AT5G42220.2
antiHrd1_vs_ctrl	AT4G38500.1	-0.834495	16.5975	-7.94362	3.10345e-05	0.000338772	2.12207	NA	| Symbols: no symbol available | no full name available | chr4:18008418-18010693 FORWARD LENGTH=499	3.47009	downregulated	NA
antiHrd1_vs_ctrl	AT3G17440.1	-0.883561	15.6487	-7.86386	3.352e-05	0.000360053	2.11176	ATNPSN13, NPSN13	| Symbols: ATNPSN13, NPSN13 | novel plant snare 13 | chr3:5969909-5972290 REVERSE LENGTH=269	3.44363	downregulated	AT3G17440.2
antiHrd1_vs_ctrl	AT2G47710.1	2.12525	15.9182	7.93483	3.12982e-05	0.00034043	2.10925	NA	| Symbols: no symbol available | no full name available | chr2:19555045-19555956 REVERSE LENGTH=162	3.46797	upregulated	NA
antiHrd1_vs_ctrl	AT3G50000.1	0.986276	16.8469	7.87258	3.32378e-05	0.000358137	2.10349	ATCKA2, CKA2	| Symbols: ATCKA2, CKA2 | casein kinase II, alpha chain 2 | chr3:18534487-18536743 FORWARD LENGTH=403	3.44595	upregulated	NA
antiHrd1_vs_ctrl	AT1G80460.1	0.818972	18.5807	7.8589	3.36817e-05	0.000360666	2.07895	GLI1, NHO1	| Symbols: GLI1, NHO1 | nonhost resistance to P. s. phaseolicola 1 | chr1:30246960-30249055 REVERSE LENGTH=522	3.4429	upregulated	AT1G80460.2
antiHrd1_vs_ctrl	AT4G01395.1	-0.733225	16.0947	-7.87655	3.31103e-05	0.000357882	2.07803	COG4	| Symbols: COG4 | Conserved Oligomeric Golgi Complex 4 | chr4:573098-575648 REVERSE LENGTH=738	3.44626	downregulated	NA
antiHrd1_vs_ctrl	AT5G10260.1	-0.709486	19.9211	-7.81697	3.50831e-05	0.000368801	2.07374	AtRABH1e, RABH1e	| Symbols: AtRABH1e, RABH1e | RAB GTPase homolog H1E | chr5:3219991-3221301 FORWARD LENGTH=207	3.43321	downregulated	NA
antiHrd1_vs_ctrl	AT1G06220.1	0.723928	18.0435	7.89618	3.24875e-05	0.000352254	2.0685	MEE5, CLO, GFA1	| Symbols: MEE5, CLO, GFA1 | MATERNAL EFFECT EMBRYO ARREST 5, CLOTHO, GAMETOPHYTE FACTOR 1 | chr1:1900524-1904583 FORWARD LENGTH=987	3.45314	upregulated	AT1G06220.2, AT1G06220.3
antiHrd1_vs_ctrl	AT5G19740.1	-0.826775	15.0268	-7.75166	3.73957e-05	0.000386294	2.06206	LAMP1	| Symbols: LAMP1 | LIKE AMP 1 | chr5:6673986-6676767 FORWARD LENGTH=681	3.41308	downregulated	NA
antiHrd1_vs_ctrl	AT3G22520.1	1.96279	16.6298	7.84111	3.42686e-05	0.000364504	2.04507	NA	| Symbols: no symbol available | no full name available | chr3:7974984-7977406 FORWARD LENGTH=600	3.4383	upregulated	NA
antiHrd1_vs_ctrl	AT1G23870.1	1.03326	14.6583	7.80659	3.544e-05	0.00037142	2.03359	TPS9, ATTPS9	| Symbols: TPS9, ATTPS9 | trehalose-phosphatase/synthase 9, TREHALOSE -6-PHOSPHATASE SYNTHASE S9 | chr1:8432695-8435506 FORWARD LENGTH=867	3.43013	upregulated	NA
antiHrd1_vs_ctrl	AT2G20450.1	-0.733789	18.0522	-7.825	3.481e-05	0.000367049	2.02086	NA	| Symbols: no symbol available | no full name available | chr2:8813923-8815071 FORWARD LENGTH=134	3.43528	downregulated	NA
antiHrd1_vs_ctrl	AT1G50460.1	0.843062	16.4353	7.83344	3.4525e-05	0.00036516	2.01759	HKL1, ATHKL1	| Symbols: HKL1, ATHKL1 | hexokinase-like 1 | chr1:18694031-18697429 FORWARD LENGTH=498	3.43752	upregulated	NA
antiHrd1_vs_ctrl	AT4G17040.1	1.04192	16.4993	7.84707	3.40709e-05	0.000363704	2.0165	HON5, CLPR4	| Symbols: HON5, CLPR4 | CLP protease R subunit 4, happy on norflurazon 5 | chr4:9586740-9589297 REVERSE LENGTH=305	3.43925	upregulated	NA
antiHrd1_vs_ctrl	AT3G32930.1	1.43759	15.6584	7.79333	3.59015e-05	0.000375116	1.95931	NA	| Symbols: no symbol available | no full name available | chr3:13489595-13490704 FORWARD LENGTH=249	3.42583	upregulated	AT3G32930.2
antiHrd1_vs_ctrl	AT3G19760.1	0.723374	18.7261	7.7291	3.82333e-05	0.000388237	1.95858	EIF4A-III, RH2	| Symbols: EIF4A-III, RH2 | eukaryotic initiation factor 4A-III | chr3:6863790-6866242 FORWARD LENGTH=408	3.4109	upregulated	NA
antiHrd1_vs_ctrl	AT4G01850.1	1.74872	22.2296	7.78148	3.63196e-05	0.000378338	1.94666	AtSAM2, SAM-2, MAT2, SAM2	| Symbols: AtSAM2, SAM-2, MAT2, SAM2 | S-adenosylmethionine synthetase 2, S-ADENOSYLMETHIONINE SYNTHETASE 2 | chr4:796298-797479 REVERSE LENGTH=393	3.42212	upregulated	AT4G01850.2
antiHrd1_vs_ctrl	AT5G42570.1	-0.713461	18.0548	-7.69613	3.94949e-05	0.000396701	1.93487	NA	| Symbols: no symbol available | no full name available | chr5:17021459-17022497 REVERSE LENGTH=218	3.40154	downregulated	NA
antiHrd1_vs_ctrl	AT4G14960.2	2.75836	18.4668	7.76896	3.67674e-05	0.00038185	1.93327	TUA6	| Symbols: TUA6 | Tubulin alpha-6 | chr4:8548769-8550319 REVERSE LENGTH=450	3.41811	upregulated	NA
antiHrd1_vs_ctrl	AT3G06730.1	1.71944	14.5533	7.74797	3.75315e-05	0.000386294	1.92815	TRX z, PAP10, TRX P	| Symbols: TRX z, PAP10, TRX P | Thioredoxin z, thioredoxin putative plastidic | chr3:2124276-2125845 FORWARD LENGTH=183	3.41308	upregulated	NA
antiHrd1_vs_ctrl	AT1G24020.1	1.26098	18.9867	7.74888	3.74979e-05	0.000386294	1.92711	MLP423	| Symbols: MLP423 | MLP-like protein 423 | chr1:8500653-8501458 REVERSE LENGTH=155	3.41308	upregulated	AT1G24020.2
antiHrd1_vs_ctrl	AT1G10670.1	0.981928	19.6468	7.70547	3.91328e-05	0.000395689	1.92457	ACLA-1	| Symbols: ACLA-1 | ATP-citrate lyase A-1 | chr1:3535787-3538098 FORWARD LENGTH=423	3.40265	upregulated	AT1G10670.2, AT1G10670.4
antiHrd1_vs_ctrl	AT3G54470.1	0.890837	17.1023	7.73629	3.79641e-05	0.000387279	1.92446	NA	| Symbols: no symbol available | no full name available | chr3:20168285-20170245 REVERSE LENGTH=476	3.41198	upregulated	NA
antiHrd1_vs_ctrl	AT1G74050.1	0.744801	18.7723	7.69399	3.95781e-05	0.000396701	1.92151	NA	| Symbols: no symbol available | no full name available | chr1:27847256-27848680 REVERSE LENGTH=233	3.40154	upregulated	AT1G74060.1
antiHrd1_vs_ctrl	AT5G19510.1	0.821047	18.9717	7.69646	3.94818e-05	0.000396701	1.91672	NA	| Symbols: no symbol available | no full name available | chr5:6581854-6583137 REVERSE LENGTH=224	3.40154	upregulated	NA
antiHrd1_vs_ctrl	AT4G00900.1	-0.936552	15.6562	-7.74326	3.77054e-05	0.000386742	1.91146	ECA2, ATECA2	| Symbols: ECA2, ATECA2 | ER-type Ca2+-ATPase 2, ARABIDOPSIS THALIANA ER-TYPE CA2+-ATPASE 2 | chr4:382690-386226 REVERSE LENGTH=1054	3.41258	downregulated	AT4G00900.2
antiHrd1_vs_ctrl	AT1G12770.1	1.20365	17.3023	7.72777	3.82833e-05	0.000388237	1.91079	ISE1, EMB1586	| Symbols: ISE1, EMB1586 | INCREASED SIZE EXCLUSION LIMIT 1, embryo defective 1586 | chr1:4351888-4353543 FORWARD LENGTH=551	3.4109	upregulated	AT1G12770.2
antiHrd1_vs_ctrl	AT5G64120.1	-1.77922	16.379	-7.74072	3.77994e-05	0.000386742	1.90339	AtPRX71, PRX71	| Symbols: AtPRX71, PRX71 | peroxidase 71 | chr5:25659551-25660946 REVERSE LENGTH=328	3.41258	downregulated	NA
antiHrd1_vs_ctrl	AT5G16870.1	2.65656	15.5301	7.68275	4.00197e-05	0.000399965	1.87788	NA	| Symbols: no symbol available | no full name available | chr5:5546975-5548542 REVERSE LENGTH=169	3.39798	upregulated	NA
antiHrd1_vs_ctrl	AT4G27450.1	1.01782	16.0256	7.629	4.22074e-05	0.000413441	1.86586	HUP54	| Symbols: HUP54 | HYPOXIA RESPONSE UNKNOWN PROTEIN 54 | chr4:13727665-13728683 REVERSE LENGTH=250	3.38359	upregulated	NA
antiHrd1_vs_ctrl	AT5G10450.1	0.727594	20.4068	7.65033	4.13239e-05	0.00040594	1.85252	14-3-3lambda, GRF6, AFT1	| Symbols: 14-3-3lambda, GRF6, AFT1 | 14-3-3 PROTEIN G-BOX FACTOR14 LAMBDA, G-box regulating factor 6 | chr5:3284452-3286261 REVERSE LENGTH=248	3.39154	upregulated	NA
antiHrd1_vs_ctrl	AT1G30630.1	1.01201	18.2435	7.67089	4.04913e-05	0.000402496	1.85161	epsilon1-COP	| Symbols: epsilon1-COP | epsilon1 Coat Protein | chr1:10858546-10860173 REVERSE LENGTH=292	3.39524	upregulated	NA
antiHrd1_vs_ctrl	AT5G06110.1	-0.84093	16.4124	-7.60283	4.33197e-05	0.000419568	1.84865	ZRF1b, AtGlsA1, AtGlsA2	| Symbols: ZRF1b, AtGlsA1, AtGlsA2 | ZUOTIN-RELATED FACTOR 1b, gonidialess A/Zuotin related factor A2, gonidialess A/Zuotin related factor A1 | chr5:1841009-1843000 REVERSE LENGTH=663	3.3772	downregulated	AT5G06110.2
antiHrd1_vs_ctrl	AT5G13300.1	1.34041	17.3557	7.6571	4.10475e-05	0.000404377	1.84828	VAN3, FKD2, SFC, AGD3	| Symbols: VAN3, FKD2, SFC, AGD3 | ASCULAR NETWORK DEFECTIVE 3, SCARFACE, FORKED 2, ARF-GAP DOMAIN3 | chr5:4255923-4262018 REVERSE LENGTH=827	3.39321	upregulated	NA
antiHrd1_vs_ctrl	AT5G47930.1	0.712183	18.1816	7.67051	4.05065e-05	0.000402496	1.84648	NA	| Symbols: no symbol available | no full name available | chr5:19406423-19407329 REVERSE LENGTH=84	3.39524	upregulated	NA
antiHrd1_vs_ctrl	AT4G10750.1	0.963837	16.6245	7.62503	4.23739e-05	0.000413896	1.84408	NA	| Symbols: no symbol available | no full name available | chr4:6618724-6619800 FORWARD LENGTH=358	3.38311	upregulated	NA
antiHrd1_vs_ctrl	AT4G24190.1	0.848068	19.7738	7.60759	4.31151e-05	0.000418763	1.83574	SHD, HSP90, HSP90.7, AtHsp90-7, AtHsp90.7	| Symbols: SHD, HSP90, HSP90.7, AtHsp90-7, AtHsp90.7 | SHEPHERD, HEAT SHOCK PROTEIN 90.7, HEAT SHOCK PROTEIN 90-7 | chr4:12551902-12555851 REVERSE LENGTH=823	3.37803	upregulated	AT4G24190.2
antiHrd1_vs_ctrl	AT5G28220.1	1.22549	17.0325	7.66468	4.07409e-05	0.000403663	1.82116	NA	| Symbols: no symbol available | no full name available | chr5:10190626-10193054 REVERSE LENGTH=316	3.39398	upregulated	NA
antiHrd1_vs_ctrl	AT2G36880.1	1.39943	19.6821	7.65847	4.09918e-05	0.000404377	1.8183	MAT3	| Symbols: MAT3 | methionine adenosyltransferase 3 | chr2:15479721-15480893 REVERSE LENGTH=390	3.39321	upregulated	AT2G36880.2
antiHrd1_vs_ctrl	AT5G09440.1	-0.918355	18.0058	-7.50667	4.76937e-05	0.000454276	1.81021	EXL4	| Symbols: EXL4 | EXORDIUM like 4 | chr5:2938397-2939233 FORWARD LENGTH=278	3.34268	downregulated	NA
antiHrd1_vs_ctrl	AT2G45810.1	1.3231	15.8662	7.61714	4.27073e-05	0.000415974	1.79586	RH6	| Symbols: RH6 | RNA Helicase 6 | chr2:18859836-18862318 FORWARD LENGTH=528	3.38093	upregulated	NA
antiHrd1_vs_ctrl	AT1G19870.1	-0.781371	16.6869	-7.58525	4.40851e-05	0.000425785	1.79306	IQD32	| Symbols: IQD32 | IQ-domain 32 | chr1:6895400-6898539 REVERSE LENGTH=794	3.37081	downregulated	NA
antiHrd1_vs_ctrl	AT5G44020.1	-1.09046	21.4885	-7.5442	4.5931e-05	0.000441143	1.78874	NA	| Symbols: no symbol available | no full name available | chr5:17712433-17714046 FORWARD LENGTH=272	3.35542	downregulated	NA
antiHrd1_vs_ctrl	AT5G20165.1	1.20752	14.5425	7.52787	4.66891e-05	0.000447178	1.7702	NA	| Symbols: no symbol available | no full name available | chr5:6805803-6806730 REVERSE LENGTH=70	3.34952	upregulated	AT5G20165.2, AT5G20165.3, AT5G20165.4
antiHrd1_vs_ctrl	AT5G62810.1	-1.001	16.9622	-7.48464	4.87626e-05	0.000457066	1.74552	PEX14, AtPED2, ATPEX14, PED2	| Symbols: PEX14, AtPED2, ATPEX14, PED2 | PEROXISOME DEFECTIVE 2, peroxin 14 | chr5:25220323-25223571 FORWARD LENGTH=507	3.34002	downregulated	NA
antiHrd1_vs_ctrl	AT1G06890.1	-0.823738	16.3255	-7.5445	4.59173e-05	0.000441143	1.7431	UXT3	| Symbols: UXT3 | UDP-XYLOSE TRANSPORTER3 | chr1:2111728-2114038 REVERSE LENGTH=357	3.35542	downregulated	AT1G06890.2, AT1G06890.3, AT1G06890.4
antiHrd1_vs_ctrl	AT3G48930.1	-0.730732	19.1447	-7.44901	5.0548e-05	0.000467264	1.71506	EMB1080	| Symbols: EMB1080 | embryo defective 1080 | chr3:18141017-18142189 REVERSE LENGTH=160	3.33044	downregulated	NA
antiHrd1_vs_ctrl	AT3G16420.1	0.668197	18.6021	7.35009	5.58937e-05	0.000492329	1.69985	PBPI, JAL30, PBP1	| Symbols: PBPI, JAL30, PBP1 | PYK10-binding protein 1, JACALIN-RELATED LECTIN 30 | chr3:5579560-5580674 FORWARD LENGTH=298	3.30775	upregulated	AT3G16420.2, AT3G16420.3
antiHrd1_vs_ctrl	AT5G28840.1	0.751089	18.5955	7.49684	4.81676e-05	0.000457008	1.69136	GME	| Symbols: GME | GDP-D-mannose 3 | chr5:10862472-10864024 REVERSE LENGTH=377	3.34008	upregulated	AT5G28840.2
antiHrd1_vs_ctrl	AT4G24750.1	1.80925	15.6793	7.51722	4.71908e-05	0.000450731	1.68095	NA	| Symbols: no symbol available | no full name available | chr4:12758422-12760749 REVERSE LENGTH=292	3.34608	upregulated	NA
antiHrd1_vs_ctrl	AT5G52520.1	1.00555	17.8064	7.47887	4.90471e-05	0.000457066	1.66938	ProRS-Org, OVA6, PRORS1, AtProRS-Org	| Symbols: ProRS-Org, OVA6, PRORS1, AtProRS-Org | PROLYL-TRNA SYNTHETASE 1, OVULE ABORTION 6, prolyl-tRNA synthetase organellar | chr5:21311112-21313875 FORWARD LENGTH=543	3.34002	upregulated	NA
antiHrd1_vs_ctrl	AT5G08060.1	-0.905929	16.9789	-7.43643	5.11959e-05	0.000469477	1.66933	NA	| Symbols: no symbol available | no full name available | chr5:2580588-2580983 FORWARD LENGTH=131	3.32839	downregulated	NA
antiHrd1_vs_ctrl	AT1G04850.1	1.04444	17.2507	7.49394	4.83083e-05	0.000457008	1.66664	NA	| Symbols: no symbol available | no full name available | chr1:1365311-1368706 REVERSE LENGTH=413	3.34008	upregulated	NA
antiHrd1_vs_ctrl	AT2G39390.1	-0.736236	16.4691	-7.4815	4.89174e-05	0.000457066	1.66318	NA	| Symbols: no symbol available | no full name available | chr2:16450803-16451762 REVERSE LENGTH=123	3.34002	downregulated	NA
antiHrd1_vs_ctrl	AT4G20150.1	-0.617999	17.3204	-7.38456	5.39637e-05	0.000482509	1.64092	NA	| Symbols: no symbol available | no full name available | chr4:10888529-10889500 REVERSE LENGTH=81	3.31649	downregulated	NA
antiHrd1_vs_ctrl	AT5G61140.1	0.922459	16.3279	7.49209	4.83981e-05	0.000457008	1.63304	BRR2c	| Symbols: BRR2c | | chr5:24589999-24603311 FORWARD LENGTH=2146	3.34008	upregulated	AT5G61140.2
antiHrd1_vs_ctrl	ATCG00160.1	0.763035	18.798	7.48978	4.85108e-05	0.000457008	1.6305	RPS2	| Symbols: RPS2 | ribosomal protein S2 | chrc:15013-15723 REVERSE LENGTH=236	3.34008	upregulated	NA
antiHrd1_vs_ctrl	AT3G60245.1	-0.625757	19.0379	-7.40227	5.30005e-05	0.000477683	1.6293	NA	| Symbols: no symbol available | no full name available | chr3:22268803-22269750 FORWARD LENGTH=92	3.32086	downregulated	NA
antiHrd1_vs_ctrl	AT1G20580.1	1.17135	17.5165	7.47936	4.9023e-05	0.000457066	1.61903	SMD3B	| Symbols: SMD3B | | chr1:7128979-7130371 FORWARD LENGTH=131	3.34002	upregulated	NA
antiHrd1_vs_ctrl	AT3G15670.1	1.02724	16.9457	7.40802	5.26916e-05	0.000477683	1.61507	LEA29, LEA76	| Symbols: LEA29, LEA76 | Late Embryogenesis Accumulating 76 | chr3:5310141-5310901 REVERSE LENGTH=225	3.32086	upregulated	NA
antiHrd1_vs_ctrl	AT5G22330.1	1.10579	15.1512	7.44503	5.07523e-05	0.000467627	1.61139	ATTIP49A, RVB1, RIN1	| Symbols: ATTIP49A, RVB1, RIN1 | RESISTANCE TO PSEUDOMONAS SYRINGAE PV MACULICOLA INTERACTOR 1, Pontin, RuvBL1 | chr5:7391026-7394071 REVERSE LENGTH=458	3.3301	upregulated	NA
antiHrd1_vs_ctrl	AT5G63190.1	1.29406	16.1396	7.45254	5.03681e-05	0.000466886	1.6061	MRF1	| Symbols: MRF1 | MA3 domain-containing translation regulatory factor 1 | chr5:25346145-25348563 FORWARD LENGTH=702	3.33079	upregulated	AT5G63190.2
antiHrd1_vs_ctrl	AT3G06980.1	1.09911	15.0863	7.41488	5.23262e-05	0.000476044	1.60153	NA	| Symbols: no symbol available | no full name available | chr3:2201531-2204662 FORWARD LENGTH=781	3.32235	upregulated	NA
antiHrd1_vs_ctrl	AT5G05670.1	-1.11759	16.0243	-7.43346	5.13502e-05	0.000469643	1.59575	NA	| Symbols: no symbol available | no full name available | chr5:1695916-1697534 REVERSE LENGTH=260	3.32823	downregulated	AT5G05670.2
antiHrd1_vs_ctrl	AT1G35620.1	0.854948	18.3649	7.45247	5.03717e-05	0.000466886	1.58939	ATPDIL5-2, PDI8, PDIL5-2, ATPDI8	| Symbols: ATPDIL5-2, PDI8, PDIL5-2, ATPDI8 | ARABIDOPSIS THALIANA PROTEIN DISULFIDE ISOMERASE 8, PROTEIN DISULFIDE ISOMERASE 8, PDI-like 5-2 | chr1:13156504-13158280 FORWARD LENGTH=440	3.33079	upregulated	NA
antiHrd1_vs_ctrl	AT5G04640.1	-1.5466	15.0749	-7.3836	5.40163e-05	0.000482509	1.58762	AGL99	| Symbols: AGL99 | AGAMOUS-like 99 | chr5:1332825-1333793 FORWARD LENGTH=322	3.31649	downregulated	NA
antiHrd1_vs_ctrl	AT1G24280.1	1.47269	17.1421	7.44296	5.08585e-05	0.000467627	1.57889	G6PD3	| Symbols: G6PD3 | glucose-6-phosphate dehydrogenase 3 | chr1:8609495-8612383 FORWARD LENGTH=599	3.3301	upregulated	NA
antiHrd1_vs_ctrl	AT3G57330.1	-0.799506	16.342	-7.40313	5.29541e-05	0.000477683	1.57815	ACA11	| Symbols: ACA11 | autoinhibited Ca2+-ATPase 11 | chr3:21211655-21216375 REVERSE LENGTH=1025	3.32086	downregulated	NA
antiHrd1_vs_ctrl	AT5G62690.1	1.49471	19.9169	7.41644	5.22433e-05	0.000476044	1.54969	TUB2	| Symbols: TUB2 | tubulin beta chain 2 | chr5:25181560-25183501 FORWARD LENGTH=450	3.32235	upregulated	AT5G62700.1
antiHrd1_vs_ctrl	AT1G61730.1	-1.13248	18.6667	-7.39288	5.35085e-05	0.000480462	1.54672	NA	| Symbols: no symbol available | no full name available | chr1:22793447-22794577 REVERSE LENGTH=376	3.31834	downregulated	NA
antiHrd1_vs_ctrl	AT1G08420.1	0.901881	15.8042	7.29281	5.92718e-05	0.000513946	1.53335	BSL2	| Symbols: BSL2 | BRI1 suppressor 1 (BSU1)-like 2 | chr1:2649959-2656564 FORWARD LENGTH=1018	3.28908	upregulated	AT1G08420.2, AT2G27210.1, AT2G27210.2
antiHrd1_vs_ctrl	AT5G63420.1	1.02449	17.4511	7.40116	5.30605e-05	0.000477683	1.5326	emb2746, RNJ, AtRNJ	| Symbols: emb2746, RNJ, AtRNJ | embryo defective 2746, Ribonuclease J | chr5:25400515-25405807 FORWARD LENGTH=911	3.32086	upregulated	NA
antiHrd1_vs_ctrl	AT1G47640.1	1.02138	16.4021	7.37339	5.45811e-05	0.00048504	1.53086	NA	| Symbols: no symbol available | no full name available | chr1:17518409-17519998 REVERSE LENGTH=228	3.31422	upregulated	NA
antiHrd1_vs_ctrl	AT1G45688.1	0.863215	16.9216	7.37071	5.47303e-05	0.000485116	1.52858	CC1	| Symbols: CC1 | companion of cellulose synthase 1 | chr1:17191502-17192870 FORWARD LENGTH=342	3.31415	upregulated	NA
antiHrd1_vs_ctrl	AT3G51820.1	0.76334	16.8878	7.29745	5.89897e-05	0.000513628	1.52828	G4, CHLG, ATG4, PDE325	| Symbols: G4, CHLG, ATG4, PDE325 | PIGMENT DEFECTIVE 325 | chr3:19216301-19218934 REVERSE LENGTH=387	3.28935	upregulated	NA
antiHrd1_vs_ctrl	AT1G67730.1	0.61029	19.4277	7.26133	6.12233e-05	0.00052252	1.5228	KCR1, ATKCR1, YBR159	| Symbols: KCR1, ATKCR1, YBR159 | beta-ketoacyl reductase 1 | chr1:25391676-25393365 FORWARD LENGTH=318	3.2819	upregulated	NA
antiHrd1_vs_ctrl	AT4G02840.1	0.947348	14.3013	7.24733	6.21138e-05	0.000523639	1.50856	SmD1b	| Symbols: SmD1b | | chr4:1264726-1266253 FORWARD LENGTH=116	3.28097	upregulated	AT4G02840.2
antiHrd1_vs_ctrl	AT2G21160.1	-1.016	19.7431	-7.37903	5.42682e-05	0.000483506	1.50803	NA	| Symbols: no symbol available | no full name available | chr2:9068428-9070207 FORWARD LENGTH=258	3.3156	downregulated	NA
antiHrd1_vs_ctrl	ATCG00790.1	1.55196	15.8166	7.35739	5.54787e-05	0.000490489	1.48861	RPL16	| Symbols: RPL16 | ribosomal protein L16 | chrc:81189-82652 REVERSE LENGTH=135	3.30937	upregulated	NA
antiHrd1_vs_ctrl	AT1G04690.1	1.79737	19.1598	7.34872	5.59724e-05	0.000492329	1.47515	KV-BETA1, KAB1	| Symbols: KV-BETA1, KAB1 | potassium channel beta subunit 1 | chr1:1313662-1315420 FORWARD LENGTH=328	3.30775	upregulated	NA
antiHrd1_vs_ctrl	AT4G35770.1	0.855779	17.3286	7.27211	6.05474e-05	0.000520617	1.46645	SAG1, SEN1, DIN1, ATSEN1	| Symbols: SAG1, SEN1, DIN1, ATSEN1 | SENESCENCE ASSOCIATED GENE 1, SENESCENCE 1, DARK INDUCIBLE 1, SENESCENCE-ASSOCIATED GENE 1, ARABIDOPSIS THALIANA SENESCENCE 1 | chr4:16945073-16945983 FORWARD LENGTH=182	3.28348	upregulated	AT4G35770.2, AT4G35770.3, AT4G35770.4, AT4G35770.5, AT4G35770.6
antiHrd1_vs_ctrl	AT3G23790.1	0.605752	16.5363	7.21651	6.41252e-05	0.000537965	1.46086	AAE16	| Symbols: AAE16 | acyl activating enzyme 16 | chr3:8575268-8581001 FORWARD LENGTH=722	3.26925	upregulated	NA
antiHrd1_vs_ctrl	AT1G51560.1	2.12203	15.3401	7.30182	5.87258e-05	0.000513628	1.44943	ONE2	| Symbols: ONE2 | ONEIRIC2 | chr1:19119900-19121859 REVERSE LENGTH=392	3.28935	upregulated	NA
antiHrd1_vs_ctrl	AT3G19960.1	0.668388	17.1831	7.22751	6.33993e-05	0.000533172	1.4493	ATM1	| Symbols: ATM1 | myosin 1 | chr3:6949787-6956736 FORWARD LENGTH=1166	3.27313	upregulated	AT3G19960.2, AT3G19960.4, AT3G19960.5
antiHrd1_vs_ctrl	AT4G06744.1	-1.00543	19.3821	-7.27902	6.01183e-05	0.00051822	1.44154	NA	| Symbols: no symbol available | no full name available | chr4:4070870-4072084 REVERSE LENGTH=404	3.28549	downregulated	NA
antiHrd1_vs_ctrl	AT1G56110.1	1.01969	16.3151	7.26487	6.10004e-05	0.000521909	1.44095	NOP56	| Symbols: NOP56 | homolog of nucleolar protein NOP56 | chr1:20984544-20986893 REVERSE LENGTH=522	3.28241	upregulated	NA
antiHrd1_vs_ctrl	AT5G03040.1	-0.63163	17.6911	-7.26787	6.0812e-05	0.000521591	1.43416	iqd2	| Symbols: iqd2 | IQ-domain 2 | chr5:710380-712406 REVERSE LENGTH=461	3.28267	downregulated	AT5G03040.2, AT5G03040.3
antiHrd1_vs_ctrl	AT1G54270.1	1.27061	22.0032	7.30403	5.8593e-05	0.000513628	1.43122	EIF4A-2	| Symbols: EIF4A-2 | eif4a-2 | chr1:20260495-20262018 FORWARD LENGTH=412	3.28935	upregulated	NA
antiHrd1_vs_ctrl	AT5G15270.1	1.24426	17.5381	7.29063	5.94047e-05	0.000513946	1.429	NA	| Symbols: no symbol available | no full name available | chr5:4958738-4960947 FORWARD LENGTH=548	3.28908	upregulated	AT5G15270.2, AT5G15270.3
antiHrd1_vs_ctrl	AT1G22910.1	-1.19307	15.3039	-7.25482	6.16358e-05	0.000523577	1.42572	NA	| Symbols: no symbol available | no full name available | chr1:8105808-8107659 FORWARD LENGTH=249	3.28102	downregulated	AT1G22910.2, AT1G22910.3
antiHrd1_vs_ctrl	AT2G45960.1	-1.05806	20.0392	-7.29774	5.89727e-05	0.000513628	1.41726	TMP-A, ATHH2, PIP1;2, PIP1B	| Symbols: TMP-A, ATHH2, PIP1;2, PIP1B | TRANSMEMBRANE PROTEIN A, plasma membrane intrinsic protein 1B, NAMED PLASMA MEMBRANE INTRINSIC PROTEIN 1;2 | chr2:18910450-18911703 FORWARD LENGTH=286	3.28935	downregulated	AT2G45960.2, AT2G45960.3
antiHrd1_vs_ctrl	AT3G12080.1	0.705846	16.3499	7.28951	5.94735e-05	0.000513946	1.40845	EngA-1, DER, emb2738	| Symbols: EngA-1, DER, emb2738 | embryo defective 2738 | chr3:3847851-3851980 FORWARD LENGTH=663	3.28908	upregulated	NA
antiHrd1_vs_ctrl	AT3G20630.1	1.11704	15.9631	7.25101	6.18787e-05	0.000523577	1.39564	TARANI, TTN6, PER1, DA3, ATUBP14, TNI, UBP14	| Symbols: TARANI, TTN6, PER1, DA3, ATUBP14, TNI, UBP14 | ubiquitin-specific protease 14, TITAN6, TARANI, phosphate deficiency root hair defective1 | chr3:7203001-7208340 REVERSE LENGTH=797	3.28102	upregulated	NA
antiHrd1_vs_ctrl	AT5G60790.1	0.625996	19.1234	7.25385	6.16979e-05	0.000523577	1.37964	ABCF1, GCN20	| Symbols: ABCF1, GCN20 | GENERAL CONTROL NON-DEREPRESSIBLE 20, ATP-binding cassette F1 | chr5:24453760-24455767 REVERSE LENGTH=595	3.28102	upregulated	NA
antiHrd1_vs_ctrl	AT4G26630.1	0.641296	16.8846	7.14395	6.91486e-05	0.000557112	1.37533	DEK3	| Symbols: DEK3 | DEK-domain containing protein 3 | chr4:13430873-13434877 REVERSE LENGTH=763	3.25406	upregulated	AT4G26630.2
antiHrd1_vs_ctrl	ATCG00900.1	0.640766	18.2191	7.18397	6.63263e-05	0.000549743	1.36663	RPS7, RPS7.1	| Symbols: RPS7, RPS7.1 | CHLOROPLAST RIBOSOMAL PROTEIN S7 | chrc:97478-97945 REVERSE LENGTH=155	3.25984	upregulated	ATCG01240.1
antiHrd1_vs_ctrl	AT4G38350.1	-0.620788	17.1965	-7.17819	6.67262e-05	0.000551731	1.3644	AtNPC1-2	| Symbols: AtNPC1-2 | Niemann-Pick disease type C1-2 | chr4:17958324-17966846 REVERSE LENGTH=1273	3.25827	downregulated	AT4G38350.2
antiHrd1_vs_ctrl	AT1G19140.1	-1.19692	17.8676	-7.24982	6.19545e-05	0.000523577	1.36342	COQ9	| Symbols: COQ9 | | chr1:6611026-6612414 REVERSE LENGTH=311	3.28102	downregulated	AT1G19140.2
antiHrd1_vs_ctrl	AT1G70670.1	-0.739163	16.2761	-7.16085	6.79415e-05	0.0005548	1.34979	CLO4, AtCLO4, PXG4	| Symbols: CLO4, AtCLO4, PXG4 | peroxygenase 4, Arabidopsis thaliana caleosin 4, caleosin 4 | chr1:26644830-26645970 FORWARD LENGTH=195	3.25586	downregulated	NA
antiHrd1_vs_ctrl	AT5G38410.1	1.42046	20.4552	7.16542	6.76185e-05	0.0005548	1.34616	RBCS3B	| Symbols: RBCS3B | Rubisco small subunit 3B | chr5:15377501-15378306 REVERSE LENGTH=181	3.25586	upregulated	AT5G38410.3, AT5G38420.1
antiHrd1_vs_ctrl	AT2G21960.1	1.13716	17.7154	7.19238	6.57496e-05	0.000547595	1.32851	NA	| Symbols: no symbol available | no full name available | chr2:9354990-9356958 FORWARD LENGTH=332	3.26154	upregulated	NA
antiHrd1_vs_ctrl	AT5G48810.1	-1.29187	19.7322	-7.16439	6.76912e-05	0.0005548	1.32789	CB5-D, ATB5-B, ATCB5-D, B5 #3, CYTB5-B	| Symbols: CB5-D, ATB5-B, ATCB5-D, B5 #3, CYTB5-B | cytochrome B5 isoform D, ARABIDOPSIS CYTOCHROME B5 ISOFORM D | chr5:19789249-19790180 REVERSE LENGTH=140	3.25586	downregulated	NA
antiHrd1_vs_ctrl	AT5G60920.1	1.77039	15.8803	7.18445	6.62934e-05	0.000549743	1.32625	COB	| Symbols: COB | COBRA | chr5:24511466-24513932 REVERSE LENGTH=456	3.25984	upregulated	AT5G60920.2
antiHrd1_vs_ctrl	AT5G02970.1	-1.35409	14.4728	-7.16576	6.75945e-05	0.0005548	1.3256	NA	| Symbols: no symbol available | no full name available | chr5:695391-697412 FORWARD LENGTH=514	3.25586	downregulated	NA
antiHrd1_vs_ctrl	AT3G53280.1	1.01258	14.9674	7.20246	6.50655e-05	0.000543572	1.30994	CYP71B5	| Symbols: CYP71B5 | cytochrome p450 71b5 | chr3:19755749-19757466 FORWARD LENGTH=498	3.26474	upregulated	NA
antiHrd1_vs_ctrl	AT3G54010.1	-1.10756	16.1899	-7.20182	6.51088e-05	0.000543572	1.30921	DEI1, PAS1	| Symbols: DEI1, PAS1 | PASTICCINO 1 | chr3:20001042-20005063 FORWARD LENGTH=635	3.26474	downregulated	NA
antiHrd1_vs_ctrl	AT2G30740.1	-0.591626	19.5481	-7.12501	7.05306e-05	0.000562939	1.30217	NA	| Symbols: no symbol available | no full name available | chr2:13096399-13098285 FORWARD LENGTH=366	3.24954	downregulated	AT2G30740.10, AT2G30740.11, AT2G30740.12, AT2G30740.13, AT2G30740.14, AT2G30740.15, AT2G30740.2, AT2G30740.3, AT2G30740.4, AT2G30740.5, AT2G30740.6, AT2G30740.7, AT2G30740.8, AT2G30740.9
antiHrd1_vs_ctrl	AT1G68530.1	0.616586	20.2367	7.05891	7.55948e-05	0.00058181	1.29389	G2, KCS6, CER6, POP1, AtCUT1, AtCER6, CUT1	| Symbols: G2, KCS6, CER6, POP1, AtCUT1, AtCER6, CUT1 | CUTICULAR 1, ECERIFERUM 6, 3-ketoacyl-CoA synthase 6, POLLEN-PISTIL INCOMPATIBILITY 1 | chr1:25712881-25714733 REVERSE LENGTH=497	3.23522	upregulated	NA
antiHrd1_vs_ctrl	AT5G05170.1	0.897321	18.7814	7.15728	6.81943e-05	0.0005548	1.29384	CEV1, IXR1, ELI1, ATH-B, CESA3, MRE1, ATCESA3	| Symbols: CEV1, IXR1, ELI1, ATH-B, CESA3, MRE1, ATCESA3 | ISOXABEN RESISTANT 1, ECTOPIC LIGNIFICATION 1, CONSTITUTIVE EXPRESSION OF VSP 1, multiple response expansion 1, CELLULOSE SYNTHASE 3 | chr5:1530401-1535090 REVERSE LENGTH=1065	3.25586	upregulated	NA
antiHrd1_vs_ctrl	AT2G42130.3	-0.906341	18.4028	-7.14972	6.87342e-05	0.000556468	1.28704	NA	| Symbols: no symbol available | no full name available | chr2:17566389-17567916 FORWARD LENGTH=271	3.25456	downregulated	NA
antiHrd1_vs_ctrl	AT3G53900.1	0.78196	17.4799	7.14119	6.93484e-05	0.000557373	1.28471	PYRR, UPP	| Symbols: PYRR, UPP | PYRIMIDINE R, uracil phosphoribosyltransferase | chr3:19956914-19958699 REVERSE LENGTH=231	3.25385	upregulated	AT3G53900.2
antiHrd1_vs_ctrl	AT1G63610.1	0.861698	17.3406	7.10049	7.23642e-05	0.00057359	1.27776	NA	| Symbols: no symbol available | no full name available | chr1:23583675-23585599 REVERSE LENGTH=340	3.2414	upregulated	NA
antiHrd1_vs_ctrl	AT2G31140.1	-0.883625	15.3004	-7.12757	7.03417e-05	0.000562733	1.27038	AtIMP2	| Symbols: AtIMP2 | | chr2:13270088-13271619 FORWARD LENGTH=205	3.2497	downregulated	NA
antiHrd1_vs_ctrl	AT5G13360.1	0.810943	17.0288	7.15687	6.82236e-05	0.0005548	1.25974	NA	| Symbols: no symbol available | no full name available | chr5:4283805-4286120 FORWARD LENGTH=594	3.25586	upregulated	AT5G13360.2, AT5G13360.3
antiHrd1_vs_ctrl	AT2G37270.1	-2.66345	17.1991	-7.15731	6.81924e-05	0.0005548	1.25871	RPS5B, ATRPS5B	| Symbols: RPS5B, ATRPS5B | ribosomal protein 5B | chr2:15647883-15649042 REVERSE LENGTH=207	3.25586	downregulated	AT2G37270.2
antiHrd1_vs_ctrl	AT3G02520.1	-0.709542	18.1244	-7.06755	7.49108e-05	0.00058181	1.25725	GRF7, GF14 NU	| Symbols: GRF7, GF14 NU | general regulatory factor 7 | chr3:526800-527915 REVERSE LENGTH=265	3.23522	downregulated	AT3G02520.2
antiHrd1_vs_ctrl	AT4G14950.1	-1.58358	16.6569	-7.14947	6.87516e-05	0.000556468	1.2498	KMS1	| Symbols: KMS1 | Killing Me Slowly 1 | chr4:8545517-8547722 FORWARD LENGTH=416	3.25456	downregulated	NA
antiHrd1_vs_ctrl	AT1G36050.1	-0.817631	15.9029	-7.1017	7.22727e-05	0.00057359	1.2441	NA	| Symbols: no symbol available | no full name available | chr1:13450467-13453683 FORWARD LENGTH=489	3.2414	downregulated	AT1G36050.2
antiHrd1_vs_ctrl	AT5G47180.1	-0.805836	16.2819	-7.14387	6.91543e-05	0.000557112	1.24342	NA	| Symbols: no symbol available | no full name available | chr5:19161384-19163265 REVERSE LENGTH=220	3.25406	downregulated	AT5G47180.2
antiHrd1_vs_ctrl	AT3G54400.1	-1.40344	16.7974	-7.03829	7.7255e-05	0.000591945	1.2427	NA	| Symbols: no symbol available | no full name available | chr3:20140291-20142599 REVERSE LENGTH=425	3.22772	downregulated	NA
antiHrd1_vs_ctrl	AT3G03960.1	0.770396	18.7083	7.13263	6.99706e-05	0.000561067	1.23937	CCT8	| Symbols: CCT8 | Chaperonin containing T-complex polypeptide-1 subunit 8 | chr3:1024432-1027604 FORWARD LENGTH=549	3.25099	upregulated	NA
antiHrd1_vs_ctrl	AT3G13180.1	1.08766	13.9118	7.12261	7.07078e-05	0.00056305	1.2385	AtTRM4e, TRM4e	| Symbols: AtTRM4e, TRM4e | tRNA methyltransferase 4e | chr3:4236326-4239966 REVERSE LENGTH=523	3.24945	upregulated	NA
antiHrd1_vs_ctrl	AT2G20120.1	-0.729078	16.5119	-7.06951	7.47565e-05	0.00058181	1.23457	COV1	| Symbols: COV1 | CONTINUOUS VASCULAR RING | chr2:8687568-8689321 REVERSE LENGTH=268	3.23522	downregulated	AT2G20120.2, AT2G20130.1
antiHrd1_vs_ctrl	AT4G31490.1	0.936691	17.9377	7.0733	7.44587e-05	0.00058181	1.22238	beta2-COP	| Symbols: beta2-COP | beta2 Coat Protein | chr4:15269460-15272693 FORWARD LENGTH=948	3.23522	upregulated	AT4G31490.2, AT4G31490.3
antiHrd1_vs_ctrl	AT1G16880.1	1.51852	15.9849	7.0977	7.25761e-05	0.000573951	1.21927	ACR11	| Symbols: ACR11 | ACT domain repeats 11 | chr1:5773796-5776125 FORWARD LENGTH=290	3.24113	upregulated	NA
antiHrd1_vs_ctrl	AT3G60340.1	-0.887486	17.4609	-7.06919	7.47812e-05	0.00058181	1.2157	NA	| Symbols: no symbol available | no full name available | chr3:22304395-22306389 FORWARD LENGTH=338	3.23522	downregulated	AT3G60340.2
antiHrd1_vs_ctrl	AT1G01510.1	0.679326	17.6217	7.07457	7.43596e-05	0.00058181	1.21308	DOQ, AN	| Symbols: DOQ, AN | ANGUSTIFOLIA, DETORQUEO | chr1:187235-189836 FORWARD LENGTH=636	3.23522	upregulated	NA
antiHrd1_vs_ctrl	ATCG00670.1	1.36327	17.0488	7.03113	7.78412e-05	0.000594637	1.19821	PCLPP, CLPP1	| Symbols: PCLPP, CLPP1 | plastid-encoded CLP P, CASEINOLYTIC PROTEASE P 1 | chrc:69910-71882 REVERSE LENGTH=196	3.22575	upregulated	NA
antiHrd1_vs_ctrl	AT2G20760.1	-1.48284	20.4632	-7.071	7.46392e-05	0.00058181	1.19009	CLC1	| Symbols: CLC1 | CLATHRIN LIGHT 62 CHAIN1 | chr2:8943279-8945108 REVERSE LENGTH=338	3.23522	downregulated	NA
antiHrd1_vs_ctrl	AT5G55960.1	-1.06061	14.3788	-7.08357	7.36598e-05	0.000581187	1.18746	NA	| Symbols: no symbol available | no full name available | chr5:22662726-22664762 FORWARD LENGTH=648	3.23568	downregulated	NA
antiHrd1_vs_ctrl	AT1G48920.1	-1.16882	21.3221	-7.05926	7.55669e-05	0.00058181	1.18716	PARL1, NUC-L1, ATNUC-L1, NUC1	| Symbols: PARL1, NUC-L1, ATNUC-L1, NUC1 | nucleolin like 1, PARALLEL 1, nucleolin 1 | chr1:18098186-18101422 FORWARD LENGTH=557	3.23522	downregulated	NA
antiHrd1_vs_ctrl	AT1G02500.1	1.26394	18.0154	7.0602	7.54919e-05	0.00058181	1.18246	METK1, SAM-1, AtSAM1, SAM1, MAT1	| Symbols: METK1, SAM-1, AtSAM1, SAM1, MAT1 | S-adenosylmethionine synthetase 1, S-ADENOSYLMETHIONINE SYNTHETASE-1 | chr1:519037-520218 FORWARD LENGTH=393	3.23522	upregulated	AT1G02500.2
antiHrd1_vs_ctrl	AT4G25450.1	1.11143	16.3626	7.06528	7.50898e-05	0.00058181	1.18158	ABCB28, ATNAP8, NAP8	| Symbols: ABCB28, ATNAP8, NAP8 | ARABIDOPSIS THALIANA NON-INTRINSIC ABC PROTEIN 8, non-intrinsic ABC protein 8, ATP-binding cassette B28 | chr4:13009845-13013912 REVERSE LENGTH=714	3.23522	upregulated	AT4G25450.3
antiHrd1_vs_ctrl	AT5G22020.1	0.972357	16.8745	7.04896	7.63909e-05	0.000586628	1.16976	NA	| Symbols: no symbol available | no full name available | chr5:7287878-7289357 REVERSE LENGTH=395	3.23164	upregulated	AT5G22020.2, AT5G22020.3
antiHrd1_vs_ctrl	AT3G53990.1	0.614601	19.4253	6.95372	8.44982e-05	0.000626559	1.15315	AtUSP, USP17	| Symbols: AtUSP, USP17 | Universal stress protein | chr3:19989658-19991019 REVERSE LENGTH=160	3.20304	upregulated	NA
antiHrd1_vs_ctrl	AT1G55490.1	0.833486	20.3822	7.01948	7.88047e-05	0.000597183	1.14979	Cpn60beta1, LEN1, CPNB1, CPN60B	| Symbols: Cpn60beta1, LEN1, CPNB1, CPN60B | chaperonin-60beta1, LESION INITIATION 1, chaperonin 60 beta | chr1:20715717-20718673 REVERSE LENGTH=600	3.22389	upregulated	AT1G55490.2, AT1G55490.3, AT1G55490.4, AT1G55490.5
antiHrd1_vs_ctrl	AT2G47780.1	1.48553	16.8002	7.06065	7.54561e-05	0.00058181	1.14826	SRP2, LDAP2	| Symbols: SRP2, LDAP2 | small rubber particle protein2, LD-associated protein 2 | chr2:19570076-19570864 FORWARD LENGTH=235	3.23522	upregulated	NA
antiHrd1_vs_ctrl	AT1G15930.1	-1.10048	15.3928	-6.98169	8.20229e-05	0.000614626	1.12267	NA	| Symbols: no symbol available | no full name available | chr1:5471702-5472741 FORWARD LENGTH=144	3.21139	downregulated	AT1G15930.2
antiHrd1_vs_ctrl	AT5G19860.1	-1.43145	15.882	-7.02979	7.79513e-05	0.000594637	1.11276	NA	| Symbols: no symbol available | no full name available | chr5:6714533-6715837 REVERSE LENGTH=181	3.22575	downregulated	NA
antiHrd1_vs_ctrl	AT3G20680.1	1.19038	15.2611	7.02443	7.83942e-05	0.000596696	1.10658	NA	| Symbols: no symbol available | no full name available | chr3:7230147-7231163 REVERSE LENGTH=338	3.22425	upregulated	NA
antiHrd1_vs_ctrl	AT4G33625.1	-0.656724	16.6562	-7.01984	7.87753e-05	0.000597183	1.10129	NA	| Symbols: no symbol available | no full name available | chr4:16153114-16154543 REVERSE LENGTH=200	3.22389	downregulated	NA
antiHrd1_vs_ctrl	AT1G52280.1	1.06565	15.9438	7.01003	7.95965e-05	0.000601861	1.09495	AtRABG3d, RABG3d	| Symbols: AtRABG3d, RABG3d | RAB GTPase homolog G3D | chr1:19468150-19469449 REVERSE LENGTH=206	3.2205	upregulated	NA
antiHrd1_vs_ctrl	AT5G55610.1	-0.623035	18.5468	-6.97789	8.23542e-05	0.000614626	1.09441	NA	| Symbols: no symbol available | no full name available | chr5:22525981-22527858 FORWARD LENGTH=329	3.21139	downregulated	AT5G55610.2
antiHrd1_vs_ctrl	AT3G53520.1	0.664206	17.8596	6.92643	8.6992e-05	0.000641799	1.08853	ATUXS1, UXS1	| Symbols: ATUXS1, UXS1 | UDP-glucuronic acid decarboxylase 1 | chr3:19841635-19844057 FORWARD LENGTH=435	3.1926	upregulated	AT3G53520.2, AT3G53520.4
antiHrd1_vs_ctrl	AT3G55200.1	1.17339	17.8672	6.98365	8.18527e-05	0.000614626	1.07891	AtSAP130a, SAP130a	| Symbols: AtSAP130a, SAP130a | spliceosome-associated protein 130 a, Arabidopsis thaliana spliceosome-associated protein 130 a | chr3:20460533-20464361 FORWARD LENGTH=1214	3.21139	upregulated	AT3G55200.2, AT3G55200.3, AT3G55220.1
antiHrd1_vs_ctrl	AT1G74960.1	1.68985	15.6625	6.99339	8.1012e-05	0.000611001	1.07075	ATKAS2, FAB1, KAS2	| Symbols: ATKAS2, FAB1, KAS2 | ARABIDOPSIS BETA-KETOACYL-ACP SYNTHETASE 2, BETA-KETOACYL-ACP SYNTHETASE 2, fatty acid biosynthesis 1 | chr1:28152564-28155948 REVERSE LENGTH=541	3.21396	upregulated	AT1G74960.2, AT1G74960.3
antiHrd1_vs_ctrl	AT1G27900.1	1.94261	16.2654	6.99167	8.11597e-05	0.000611001	1.06876	NA	| Symbols: no symbol available | no full name available | chr1:9715615-9720346 REVERSE LENGTH=700	3.21396	upregulated	AT1G27900.2, AT1G27900.3
antiHrd1_vs_ctrl	AT4G36660.1	-1.05197	16.2658	-6.96877	8.31563e-05	0.000619272	1.06068	NA	| Symbols: no symbol available | no full name available | chr4:17285953-17287281 REVERSE LENGTH=179	3.20812	downregulated	NA
antiHrd1_vs_ctrl	AT4G12880.1	-1.6242	18.1863	-6.97989	8.218e-05	0.000614626	1.05513	ENODL19, AtENODL19	| Symbols: ENODL19, AtENODL19 | early nodulin-like protein 19 | chr4:7544572-7545226 REVERSE LENGTH=141	3.21139	downregulated	AT4G12880.2
antiHrd1_vs_ctrl	AT1G69840.1	0.732761	18.1803	6.93506	8.6195e-05	0.000637769	1.04969	AtHIR1	| Symbols: AtHIR1 | hypersensitive induced reaction 1 | chr1:26293932-26295150 REVERSE LENGTH=286	3.19534	upregulated	AT1G69840.2, AT1G69840.3, AT1G69840.4, AT1G69840.5, AT1G69840.6, AT1G69840.7
antiHrd1_vs_ctrl	AT3G23800.1	1.71569	15.2324	6.91513	8.80484e-05	0.000646267	1.03615	SBP3	| Symbols: SBP3 | selenium-binding protein 3 | chr3:8581701-8583704 FORWARD LENGTH=480	3.18959	upregulated	AT3G23800.2
antiHrd1_vs_ctrl	AT5G35630.1	-0.897104	20.444	-6.96318	8.36515e-05	0.000621617	1.03577	GLN2, GS2, ATGSL1	| Symbols: GLN2, GS2, ATGSL1 | GLUTAMINE SYNTHETASE 2, glutamine synthetase 2, GLUTAMINE SYNTHETASE LIKE 1 | chr5:13831220-13833239 FORWARD LENGTH=430	3.20648	downregulated	AT5G35630.2, AT5G35630.3
antiHrd1_vs_ctrl	AT2G33990.1	-0.807649	15.919	-6.91068	8.84681e-05	0.000646267	1.01972	iqd9	| Symbols: iqd9 | IQ-domain 9 | chr2:14360502-14361630 REVERSE LENGTH=263	3.18959	downregulated	NA
antiHrd1_vs_ctrl	AT3G48870.1	1.82174	17.9882	6.92514	8.7112e-05	0.000641799	0.991556	ATCLPC, HSP93-III, ClpC2, ATHSP93-III	| Symbols: ATCLPC, HSP93-III, ClpC2, ATHSP93-III | ClpC2 | chr3:18122363-18126008 REVERSE LENGTH=952	3.1926	upregulated	AT3G48870.2, AT3G48870.3, AT3G48870.4
antiHrd1_vs_ctrl	AT4G30060.1	0.594687	16.7371	6.84837	9.45825e-05	0.000679555	0.991351	NA	| Symbols: no symbol available | no full name available | chr4:14689420-14691519 REVERSE LENGTH=401	3.16778	upregulated	AT4G30060.2
antiHrd1_vs_ctrl	AT3G02560.1	-0.98993	19.1732	-6.84819	9.46017e-05	0.000679555	0.985243	NA	| Symbols: no symbol available | no full name available | chr3:542341-543168 FORWARD LENGTH=191	3.16778	downregulated	AT3G02560.2, AT3G02560.3
antiHrd1_vs_ctrl	AT3G20650.1	-1.59855	15.0852	-6.8843	9.10022e-05	0.000661974	0.97951	NA	| Symbols: no symbol available | no full name available | chr3:7221168-7223939 REVERSE LENGTH=370	3.17916	downregulated	AT3G20650.2, AT3G20650.3
antiHrd1_vs_ctrl	AT4G27440.1	0.989529	22.605	6.91443	8.81144e-05	0.000646267	0.979076	PORB	| Symbols: PORB | protochlorophyllide oxidoreductase B | chr4:13725648-13727107 FORWARD LENGTH=401	3.18959	upregulated	AT4G27440.2
antiHrd1_vs_ctrl	AT3G44850.1	-1.50878	15.6641	-6.9116	8.83808e-05	0.000646267	0.975784	NA	| Symbols: no symbol available | no full name available | chr3:16374617-16376931 REVERSE LENGTH=534	3.18959	downregulated	NA
antiHrd1_vs_ctrl	AT4G21570.1	0.587522	19.4464	6.8868	9.07582e-05	0.000661595	0.973515	NA	| Symbols: no symbol available | no full name available | chr4:11471126-11472269 REVERSE LENGTH=294	3.17941	upregulated	AT4G21570.2
antiHrd1_vs_ctrl	AT3G56430.1	0.590048	16.9203	6.85291	9.41218e-05	0.000679555	0.956539	AtTIM21L-2	| Symbols: AtTIM21L-2 | AtTim21-like 2 | chr3:20923653-20925696 REVERSE LENGTH=434	3.16778	upregulated	NA
antiHrd1_vs_ctrl	AT5G12260.1	1.41772	14.8532	6.85053	9.43637e-05	0.000679555	0.931399	NA	| Symbols: no symbol available | no full name available | chr5:3966417-3968684 FORWARD LENGTH=624	3.16778	upregulated	NA
antiHrd1_vs_ctrl	AT3G16640.1	1.15183	19.5325	6.83658	9.57919e-05	0.000686675	0.931183	AtTCTP1, TCTP1	| Symbols: AtTCTP1, TCTP1 | translationally controlled tumor protein | chr3:5669709-5670729 REVERSE LENGTH=168	3.16325	upregulated	NA
antiHrd1_vs_ctrl	AT1G48830.1	-0.813509	19.481	-6.85334	9.40784e-05	0.000679555	0.928533	NA	| Symbols: no symbol available | no full name available | chr1:18059854-18060935 REVERSE LENGTH=191	3.16778	downregulated	AT1G48830.2
antiHrd1_vs_ctrl	AT1G48620.1	-0.896301	16.3799	-6.80529	9.90814e-05	0.000705852	0.921763	HON5	| Symbols: HON5 | high mobility group A5 | chr1:17974148-17976301 REVERSE LENGTH=479	3.15129	downregulated	NA
antiHrd1_vs_ctrl	AT5G13680.1	0.964597	15.8593	6.84932	9.44859e-05	0.000679555	0.902938	ABO1, AtELP1, ELO2	| Symbols: ABO1, AtELP1, ELO2 | ABA-OVERLY SENSITIVE 1, ELONGATA 2 | chr5:4410522-4415471 REVERSE LENGTH=1319	3.16778	upregulated	NA
antiHrd1_vs_ctrl	AT3G53420.1	-1.44824	20.8624	-6.81555	9.79893e-05	0.000699518	0.874659	PIP2;1, AtPIP2;1, PIP2A, PIP2	| Symbols: PIP2;1, AtPIP2;1, PIP2A, PIP2 | PLASMA MEMBRANE INTRINSIC PROTEIN 2, PLASMA MEMBRANE INTRINSIC PROTEIN 2;1, plasma membrane intrinsic protein 2A | chr3:19803906-19805454 REVERSE LENGTH=287	3.1552	downregulated	AT3G53420.2
antiHrd1_vs_ctrl	AT5G58600.1	-0.832877	15.0512	-6.78246	0.000101561	0.000719059	0.871187	TBL44, PMR5	| Symbols: TBL44, PMR5 | TRICHOME BIREFRINGENCE-LIKE 44, POWDERY MILDEW RESISTANT 5 | chr5:23683944-23685679 REVERSE LENGTH=402	3.14324	downregulated	NA
antiHrd1_vs_ctrl	AT3G58510.1	1.21992	18.1794	6.81979	9.75421e-05	0.00069777	0.868227	RH11	| Symbols: RH11 | RNA Helicase 11 | chr3:21640608-21643464 FORWARD LENGTH=612	3.15629	upregulated	AT3G58510.2, AT3G58510.3
antiHrd1_vs_ctrl	AT1G07320.1	0.996407	17.84	6.79015	0.000100718	0.000714559	0.868184	RPL4, PRPL4, EMB2784	| Symbols: RPL4, PRPL4, EMB2784 | plastid ribosomal protein L4, ribosomal protein L4, EMBRYO DEFECTIVE 2784 | chr1:2249190-2250189 FORWARD LENGTH=282	3.14596	upregulated	AT1G07320.2, AT1G07320.3, AT1G07320.4
antiHrd1_vs_ctrl	AT3G57530.1	-0.666019	15.5213	-6.76541	0.000103456	0.000730979	0.845473	ATCPK32, CPK32, CDPK32	| Symbols: ATCPK32, CPK32, CDPK32 | calcium-dependent protein kinase 32 | chr3:21296898-21299351 REVERSE LENGTH=538	3.1361	downregulated	AT3G57530.2
antiHrd1_vs_ctrl	AT3G18390.1	1.18744	15.894	6.7973	9.99415e-05	0.000710512	0.841732	EMB1865	| Symbols: EMB1865 | embryo defective 1865 | chr3:6313572-6317584 FORWARD LENGTH=848	3.14843	upregulated	NA
antiHrd1_vs_ctrl	AT1G70070.1	0.700053	15.1527	6.75774	0.000104322	0.000735591	0.837734	ISE2, EMB25, PDE317, 115J-4A	| Symbols: ISE2, EMB25, PDE317, 115J-4A | INCREASED SIZE EXCLUSION LIMIT 2, PIGMENT DEFECTIVE 317, EMBRYO DEFECTIVE 25 | chr1:26390016-26394148 REVERSE LENGTH=1171	3.13336	upregulated	NA
antiHrd1_vs_ctrl	AT4G20260.1	-0.596977	21.449	-6.68952	0.000112379	0.000770343	0.812332	ATPCAP1, PCAP1, MDP25	| Symbols: ATPCAP1, PCAP1, MDP25 | ARABIDOPSIS THALIANA PLASMA-MEMBRANE ASSOCIATED CATION-BINDING PROTEIN 1, microtubule-destabilizing protein 25, plasma-membrane associated cation-binding protein 1 | chr4:10941593-10943227 FORWARD LENGTH=225	3.11332	downregulated	AT4G20260.10, AT4G20260.2, AT4G20260.3, AT4G20260.7, AT4G20260.8, AT4G20260.9
antiHrd1_vs_ctrl	AT2G33590.1	0.964523	14.8039	6.6465	0.00011781	0.000792418	0.810081	CRL1, AtCRL1	| Symbols: CRL1, AtCRL1 | CCR(Cinnamoyl coA:NADP oxidoreductase)-like 1 | chr2:14224622-14226365 FORWARD LENGTH=321	3.10105	upregulated	AT2G33600.1
antiHrd1_vs_ctrl	AT3G18230.1	0.561408	17.1128	6.72983	0.00010754	0.000746694	0.809678	NA	| Symbols: no symbol available | no full name available | chr3:6251495-6253971 FORWARD LENGTH=666	3.12686	upregulated	NA
antiHrd1_vs_ctrl	AT4G22310.1	0.666123	16.7753	6.74499	0.000105778	0.000741643	0.799881	MPC3	| Symbols: MPC3 | mitochondrial pyruvate carrier 3 | chr4:11791443-11792638 FORWARD LENGTH=108	3.12981	upregulated	NA
antiHrd1_vs_ctrl	AT1G72750.1	-0.601488	16.0774	-6.71373	0.000109444	0.00075776	0.79285	ATTIM23-2, TIM23-2	| Symbols: ATTIM23-2, TIM23-2 | translocase inner membrane subunit 23-2 | chr1:27383577-27384143 FORWARD LENGTH=188	3.12047	downregulated	NA
antiHrd1_vs_ctrl	AT4G02370.1	1.13502	15.9704	6.74624	0.000105634	0.000741643	0.781337	NA	| Symbols: no symbol available | no full name available | chr4:1042458-1042961 FORWARD LENGTH=167	3.12981	upregulated	NA
antiHrd1_vs_ctrl	AT1G56050.1	1.0287	16.9083	6.73468	0.000106973	0.000745135	0.778196	EngD-2	| Symbols: EngD-2 | | chr1:20963793-20966181 FORWARD LENGTH=421	3.12776	upregulated	NA
antiHrd1_vs_ctrl	AT4G36910.1	1.18094	16.0794	6.74274	0.000106038	0.000741643	0.777177	CDCP2, LEJ2, CBSX1	| Symbols: CDCP2, LEJ2, CBSX1 | CBS domain containing protein 1, CYSTATHIONE [BETA]-SYNTHASE DOMAIN-CONTAINING PROTEIN 2, LOSS OF THE TIMING OF ET AND JA BIOSYNTHESIS 2 | chr4:17391016-17393218 REVERSE LENGTH=236	3.12981	upregulated	NA
antiHrd1_vs_ctrl	AT4G14710.1	2.26459	16.5337	6.74121	0.000106214	0.000741643	0.775369	ATARD2	| Symbols: ATARD2 | | chr4:8424897-8426360 REVERSE LENGTH=199	3.12981	upregulated	AT4G14710.2, AT4G14710.3, AT4G14710.4, AT4G14710.5, AT4G14710.6, AT4G14716.1, AT4G14716.2
antiHrd1_vs_ctrl	AT3G26650.1	0.770279	18.8524	6.74085	0.000106256	0.000741643	0.774937	GAPA, GAPA1, GAPA-1	| Symbols: GAPA, GAPA1, GAPA-1 | glyceraldehyde 3-phosphate dehydrogenase A subunit, GLYCERALDEHYDE 3-PHOSPHATE DEHYDROGENASE A SUBUNIT 1 | chr3:9795226-9796848 FORWARD LENGTH=396	3.12981	upregulated	NA
antiHrd1_vs_ctrl	AT4G38760.1	0.799607	16.7702	6.66403	0.000115563	0.00078592	0.772095	NA	| Symbols: no symbol available | no full name available | chr4:18085033-18096166 REVERSE LENGTH=1965	3.10462	upregulated	NA
antiHrd1_vs_ctrl	AT1G01600.1	0.708834	19.2768	6.65824	0.000116299	0.000789369	0.769406	CYP86A4	| Symbols: CYP86A4 | cytochrome P450, family 86, subfamily A, polypeptide 4 | chr1:219200-220994 FORWARD LENGTH=554	3.10272	upregulated	NA
antiHrd1_vs_ctrl	AT1G52220.1	-1.40595	16.4536	-6.72906	0.00010763	0.000746694	0.760937	CURT1C	| Symbols: CURT1C | CURVATURE THYLAKOID 1C | chr1:19453770-19454605 REVERSE LENGTH=156	3.12686	downregulated	AT1G52220.2, AT1G52220.3
antiHrd1_vs_ctrl	AT3G52180.1	0.638019	16.1261	6.62566	0.000120543	0.000799292	0.759727	ATPTPKIS1, SEX4, ATSEX4, DSP4	| Symbols: ATPTPKIS1, SEX4, ATSEX4, DSP4 | STARCH-EXCESS 4, DUAL-SPECIFICITY PROTEIN PHOSPHATASE 4 | chr3:19349884-19353459 REVERSE LENGTH=379	3.09729	upregulated	AT3G52180.4
antiHrd1_vs_ctrl	AT5G16070.1	1.39719	18.153	6.69994	0.000111106	0.000764654	0.735523	CCT6-1	| Symbols: CCT6-1 | Chaperonin containing T-complex polypeptide-1 subunit 6-1 | chr5:5247549-5251050 REVERSE LENGTH=535	3.11653	upregulated	NA
antiHrd1_vs_ctrl	AT1G32210.1	-0.840605	18.6551	-6.70753	0.000110188	0.00076138	0.73533	ATDAD1	| Symbols: ATDAD1 | DEFENDER AGAINST APOPTOTIC DEATH 1 | chr1:11606047-11607652 REVERSE LENGTH=115	3.1184	downregulated	AT1G32210.2
antiHrd1_vs_ctrl	AT4G32470.1	-0.754627	19.6961	-6.70135	0.000110934	0.000764654	0.727973	NA	| Symbols: no symbol available | no full name available | chr4:15669641-15671095 REVERSE LENGTH=122	3.11653	downregulated	NA
antiHrd1_vs_ctrl	AT4G02930.1	1.01319	18.5141	6.69681	0.000111487	0.000765748	0.722561	NA	| Symbols: no symbol available | no full name available | chr4:1295751-1298354 REVERSE LENGTH=454	3.11591	upregulated	NA
antiHrd1_vs_ctrl	AT5G16300.1	-0.690941	16.6516	-6.64821	0.000117588	0.000792418	0.720295	COG1	| Symbols: COG1 | Conserved Oligomeric Golgi Complex 1 | chr5:5338119-5342186 FORWARD LENGTH=1068	3.10105	downregulated	NA
antiHrd1_vs_ctrl	AT5G24020.1	0.989111	15.9381	6.6415	0.000118459	0.000792418	0.715747	ATMIND1, MIND, ARC11	| Symbols: ATMIND1, MIND, ARC11 | ACCUMULATION AND REPLICATION OF CHLOROPLASTS 11 | chr5:8116731-8117711 FORWARD LENGTH=326	3.10105	upregulated	NA
antiHrd1_vs_ctrl	AT4G32285.1	-0.668301	18.1783	-6.64065	0.00011857	0.000792418	0.713598	CAP1, PICALM4b	| Symbols: CAP1, PICALM4b | clathrin associated protein 1 | chr4:15586003-15587910 FORWARD LENGTH=635	3.10105	downregulated	AT4G32285.2
antiHrd1_vs_ctrl	AT5G51070.1	1.03437	16.5319	6.63471	0.000119347	0.000793781	0.710872	SAG15, ERD1, CLPD	| Symbols: SAG15, ERD1, CLPD | EARLY RESPONSIVE TO DEHYDRATION 1, SENESCENCE ASSOCIATED GENE 15 | chr5:20764479-20768481 FORWARD LENGTH=945	3.1003	upregulated	NA
antiHrd1_vs_ctrl	AT1G62780.1	1.81096	16.083	6.68551	0.000112873	0.000772196	0.709089	NA	| Symbols: no symbol available | no full name available | chr1:23249349-23251066 REVERSE LENGTH=237	3.11227	upregulated	NA
antiHrd1_vs_ctrl	AT3G18760.1	0.625933	16.2089	6.54876	0.00013125	0.000852261	0.705623	NA	| Symbols: no symbol available | no full name available | chr3:6457930-6459558 REVERSE LENGTH=139	3.06943	upregulated	AT3G18760.2
antiHrd1_vs_ctrl	AT2G36250.1	0.740716	16.9738	6.64327	0.000118229	0.000792418	0.705577	FTSZ2-1, ATFTSZ2-1	| Symbols: FTSZ2-1, ATFTSZ2-1 | | chr2:15197661-15199932 REVERSE LENGTH=478	3.10105	upregulated	AT2G36250.2, AT2G36250.3, AT2G36250.4
antiHrd1_vs_ctrl	AT2G36100.1	-1.0304	17.0962	-6.65296	0.000116976	0.000792405	0.699127	CASP1	| Symbols: CASP1 | Casparian strip membrane domain protein 1 | chr2:15159744-15160669 REVERSE LENGTH=206	3.10105	downregulated	NA
antiHrd1_vs_ctrl	AT3G29160.1	0.826504	15.6022	6.63369	0.000119482	0.000793781	0.694907	SNRK1.2, ATKIN11, AKIN11, KIN11	| Symbols: SNRK1.2, ATKIN11, AKIN11, KIN11 | SNF1 kinase homolog 11, SNF1-RELATED PROTEIN KINASE 1.2 | chr3:11128893-11131510 REVERSE LENGTH=512	3.1003	upregulated	AT3G29160.2
antiHrd1_vs_ctrl	ATCG01110.1	0.830435	15.7172	6.66493	0.000115449	0.00078592	0.691004	NDHH	| Symbols: NDHH | NAD(P)H dehydrogenase subunit H | chrc:122011-123192 REVERSE LENGTH=393	3.10462	upregulated	NA
antiHrd1_vs_ctrl	AT3G18420.1	0.886178	16.626	6.66708	0.000115176	0.00078592	0.687073	SG1	| Symbols: SG1 | SLOW GREEN 1 | chr3:6324771-6325721 REVERSE LENGTH=316	3.10462	upregulated	NA
antiHrd1_vs_ctrl	AT5G14450.1	-1.44649	16.5888	-6.58276	0.000126393	0.000833276	0.665268	NA	| Symbols: no symbol available | no full name available | chr5:4658488-4660034 FORWARD LENGTH=389	3.07921	downregulated	NA
antiHrd1_vs_ctrl	AT5G22350.1	0.711745	14.9014	6.56778	0.000128509	0.000842391	0.661703	ELM1	| Symbols: ELM1 | ELONGATED MITOCHONDRIA 1 | chr5:7397762-7400746 REVERSE LENGTH=427	3.07449	upregulated	NA
antiHrd1_vs_ctrl	AT4G31120.1	1.08357	15.3853	6.64301	0.000118263	0.000792418	0.65825	SKB1, AtPMRT5, CAU1, PRMT5	| Symbols: SKB1, AtPMRT5, CAU1, PRMT5 | calcium underaccumulation 1, SHK1 binding protein 1, PROTEIN ARGININE METHYLTRANSFERASE 5 | chr4:15132185-15136568 REVERSE LENGTH=642	3.10105	upregulated	AT4G31120.2
antiHrd1_vs_ctrl	AT3G11945.1	-1.0048	16.5087	-6.64052	0.000118587	0.000792418	0.655272	PDS2, ATHST, HST	| Symbols: PDS2, ATHST, HST | PHYTOENE DESATURATION 2, homogentisate prenyltransferase | chr3:3780041-3782880 REVERSE LENGTH=386	3.10105	downregulated	AT3G11945.2
antiHrd1_vs_ctrl	AT5G22060.1	1.16475	16.3213	6.6385	0.000118851	0.000792645	0.65285	ATJ2, J2	| Symbols: ATJ2, J2 | DNAJ homologue 2, ARABIDOPSIS THALIANA DNAJ HOMOLOGUE 2 | chr5:7303798-7305668 REVERSE LENGTH=419	3.10092	upregulated	NA
antiHrd1_vs_ctrl	AT4G38690.1	0.567848	17.5179	6.56542	0.000128845	0.000842991	0.625544	NA	| Symbols: no symbol available | no full name available | chr4:18074743-18075699 REVERSE LENGTH=318	3.07418	upregulated	NA
antiHrd1_vs_ctrl	ATCG00740.1	0.944111	16.9739	6.61463	0.000122018	0.000807519	0.624194	RPOA	| Symbols: RPOA | RNA polymerase subunit alpha | chrc:77901-78890 REVERSE LENGTH=329	3.09285	upregulated	NA
antiHrd1_vs_ctrl	AT2G36580.1	0.943752	19.5494	6.59497	0.000124696	0.000823665	0.618777	NA	| Symbols: no symbol available | no full name available | chr2:15339253-15342781 FORWARD LENGTH=527	3.08425	upregulated	NA
antiHrd1_vs_ctrl	AT4G29270.1	-1.42833	15.5761	-6.56083	0.000129502	0.000845689	0.606912	NA	| Symbols: no symbol available | no full name available | chr4:14423797-14424848 REVERSE LENGTH=256	3.07279	downregulated	NA
antiHrd1_vs_ctrl	AT1G49040.1	0.790761	15.8369	6.57818	0.000127036	0.000835915	0.606211	SCD1	| Symbols: SCD1 | STOMATAL CYTOKINESIS-DEFECTIVE 1 | chr1:18139419-18148826 REVERSE LENGTH=1187	3.07784	upregulated	NA
antiHrd1_vs_ctrl	AT2G20140.1	0.533639	18.9522	6.54038	0.000132477	0.000856336	0.603082	RPT2b	| Symbols: RPT2b | regulatory particle AAA-ATPase 2b | chr2:8692736-8694837 FORWARD LENGTH=443	3.06736	upregulated	NA
antiHrd1_vs_ctrl	AT5G14740.2	0.760989	17.4255	6.57611	0.000127327	0.000836235	0.592516	BETA CA2, CA2, DEG12, CA18	| Symbols: BETA CA2, CA2, DEG12, CA18 | BETA CARBONIC ANHYDRASE 2, CARBONIC ANHYDRASE 18, carbonic anhydrase 2 | chr5:4760536-4762382 FORWARD LENGTH=259	3.07767	upregulated	AT5G14740.6, AT5G14740.7, AT5G14740.8, AT5G14740.9
antiHrd1_vs_ctrl	AT3G09880.1	0.894058	15.4764	6.55163	0.000130831	0.000851144	0.591565	ATB' BETA	| Symbols: ATB' BETA | | chr3:3029902-3031931 FORWARD LENGTH=499	3.07	upregulated	NA
antiHrd1_vs_ctrl	AT2G39010.1	-0.618838	18.1101	-6.5375	0.000132903	0.000856336	0.583188	PIP2E, PIP2;6	| Symbols: PIP2E, PIP2;6 | plasma membrane intrinsic protein 2E, PLASMA MEMBRANE INTRINSIC PROTEIN 2;6 | chr2:16291564-16293746 FORWARD LENGTH=289	3.06736	downregulated	NA
antiHrd1_vs_ctrl	AT5G20890.1	0.736367	17.5757	6.53651	0.000133049	0.000856336	0.564998	CCT2	| Symbols: CCT2 | Chaperonin containing T-complex polypeptide-1 subunit 2 | chr5:7087020-7089906 REVERSE LENGTH=527	3.06736	upregulated	NA
antiHrd1_vs_ctrl	ATMG00560.1	1.42702	16.4703	6.53604	0.00013312	0.000856336	0.564507	RPL2	| Symbols: RPL2 | | chrm:219910-222610 REVERSE LENGTH=349	3.06736	upregulated	NA
antiHrd1_vs_ctrl	AT1G64550.1	0.725037	16.0068	6.53064	0.000133922	0.000859893	0.562758	AtGCN20, AtABCF3, ABCF3, SCORD5, GCN20	| Symbols: AtGCN20, AtABCF3, ABCF3, SCORD5, GCN20 | susceptible to coronatine-deficient Pst DC3000 5, general control non-repressible 20, ATP-binding cassette F3 | chr1:23968850-23973369 FORWARD LENGTH=715	3.06556	upregulated	NA
antiHrd1_vs_ctrl	AT1G06530.1	-0.938523	16.6013	-6.55541	0.000130284	0.000849183	0.55278	PMD2	| Symbols: PMD2 | peroxisomal and mitochondrial division factor 2 | chr1:2001625-2002596 FORWARD LENGTH=323	3.071	downregulated	NA
antiHrd1_vs_ctrl	AT5G47120.1	0.688099	16.8793	6.54618	0.000131627	0.000853098	0.549502	ATBI1, ATBI-1, BI-1, BI1	| Symbols: ATBI1, ATBI-1, BI-1, BI1 | ARABIDOPSIS BAX INHIBITOR 1, BAX inhibitor 1 | chr5:19136071-19137585 FORWARD LENGTH=247	3.069	upregulated	NA
antiHrd1_vs_ctrl	AT4G36480.1	-0.528835	19.0466	-6.46193	0.000144609	0.000916564	0.523	LCB1, ATLCB1, EMB2779, FBR11	| Symbols: LCB1, ATLCB1, EMB2779, FBR11 | long-chain base1, EMBRYO DEFECTIVE 2779, FUMONISIN B1 RESISTANT 11 | chr4:17218598-17221124 FORWARD LENGTH=482	3.03784	downregulated	AT4G36480.2
antiHrd1_vs_ctrl	AT1G26850.1	0.61965	18.5253	6.49853	0.000138804	0.000887931	0.518632	NA	| Symbols: no symbol available | no full name available | chr1:9301146-9303432 REVERSE LENGTH=616	3.05162	upregulated	AT1G26850.2
antiHrd1_vs_ctrl	AT1G78260.1	-0.799212	17.0334	-6.47281	0.000142854	0.000908786	0.515112	NA	| Symbols: no symbol available | no full name available | chr1:29447317-29450181 FORWARD LENGTH=287	3.04154	downregulated	AT1G78260.2
antiHrd1_vs_ctrl	AT2G02040.1	-1.16148	16.4149	-6.51607	0.000136113	0.00087234	0.505096	AtNPF8.3, PTR2, NTR1, ATPTR2-B, ATPTR2, PTR2-B, NPF8.3	| Symbols: AtNPF8.3, PTR2, NTR1, ATPTR2-B, ATPTR2, PTR2-B, NPF8.3 | ARABIDOPSIS THALIANA PEPTIDE TRANSPORTER 2, peptide transporter 2, NRT1/ PTR family 8.3, NITRATE TRANSPORTER 1 | chr2:487542-489707 FORWARD LENGTH=585	3.05931	downregulated	NA
antiHrd1_vs_ctrl	AT4G30720.1	1.23103	14.6716	6.49594	0.000139206	0.000888854	0.502871	PDE327	| Symbols: PDE327 | PIGMENT DEFECTIVE 327 | chr4:14972212-14975461 REVERSE LENGTH=707	3.05117	upregulated	NA
antiHrd1_vs_ctrl	AT3G06580.1	0.876348	17.6231	6.45673	0.000145454	0.000918542	0.502815	GAL1, GALK	| Symbols: GAL1, GALK | GALACTOSE KINASE 1 | chr3:2049141-2051867 REVERSE LENGTH=496	3.0369	upregulated	NA
antiHrd1_vs_ctrl	AT3G20370.1	0.788866	17.5432	6.4598	0.000144953	0.000917063	0.483541	NA	| Symbols: no symbol available | no full name available | chr3:7105481-7107079 FORWARD LENGTH=379	3.0376	upregulated	AT3G20370.2
antiHrd1_vs_ctrl	AT1G04480.1	-0.577906	21.2656	-6.38122	0.00015837	0.000978022	0.481696	NA	| Symbols: no symbol available | no full name available | chr1:1216110-1217257 FORWARD LENGTH=140	3.00965	downregulated	AT2G33370.1, AT2G33370.2, AT3G04400.1, AT3G04400.2
antiHrd1_vs_ctrl	AT5G52040.1	-0.545102	17.9754	-6.43697	0.000148719	0.000932331	0.479949	ATRSP41, RS41, At-RS41	| Symbols: ATRSP41, RS41, At-RS41 | arginine/serine-rich splicing factor 41 | chr5:21131081-21133318 FORWARD LENGTH=356	3.03043	downregulated	AT5G52040.2
antiHrd1_vs_ctrl	AT4G10480.1	0.674013	17.1711	6.46459	0.000144177	0.00091551	0.475245	NA	| Symbols: no symbol available | no full name available | chr4:6478089-6479079 REVERSE LENGTH=212	3.03834	upregulated	AT4G10480.2
antiHrd1_vs_ctrl	AT4G17486.1	-1.5871	15.0798	-6.48259	0.000141299	0.000900555	0.465036	NA	| Symbols: no symbol available | no full name available | chr4:9749992-9751201 REVERSE LENGTH=224	3.04549	downregulated	AT4G17486.2, AT5G47310.1
antiHrd1_vs_ctrl	AT5G64050.1	0.697303	14.9578	6.44389	0.000147566	0.00092848	0.454838	ATERS, OVA3, ERS	| Symbols: ATERS, OVA3, ERS | glutamate tRNA synthetase, OVULE ABORTION 3 | chr5:25630196-25633099 REVERSE LENGTH=570	3.03223	upregulated	NA
antiHrd1_vs_ctrl	AT3G15730.1	1.3036	17.9756	6.4219	0.000151262	0.000943129	0.448617	PLD, PLDALPHA1	| Symbols: PLD, PLDALPHA1 | phospholipase D alpha 1 | chr3:5330835-5333474 FORWARD LENGTH=810	3.02543	upregulated	NA
antiHrd1_vs_ctrl	AT5G22500.1	0.681094	16.7106	6.43116	0.000149694	0.000935045	0.445871	FAR1	| Symbols: FAR1 | fatty acid reductase 1 | chr5:7470541-7473916 FORWARD LENGTH=491	3.02917	upregulated	NA
antiHrd1_vs_ctrl	AT1G29900.1	0.904719	14.9291	6.36134	0.000161977	0.000986744	0.442918	CARB, VEN3	| Symbols: CARB, VEN3 | carbamoyl phosphate synthetase B, VENOSA 3 | chr1:10468164-10471976 FORWARD LENGTH=1187	3.0058	upregulated	NA
antiHrd1_vs_ctrl	AT5G36290.1	-0.738689	17.9094	-6.43467	0.000149103	0.000933044	0.441295	PML3	| Symbols: PML3 | photosynthesis-affected mutant 71 like 3 | chr5:14302977-14304972 FORWARD LENGTH=293	3.0301	downregulated	AT5G36290.2
antiHrd1_vs_ctrl	AT4G02500.1	1.32412	16.8023	6.44533	0.000147327	0.00092848	0.439526	XXT2, XT2, TXT2, ATXT2, AtXXT2	| Symbols: XXT2, XT2, TXT2, ATXT2, AtXXT2 | UDP-XYLOSYLTRANSFERASE 2, UDP-xylosyltransferase 2, XYG XYLOSYLTRANSFERASE 2, ARABIDOPSIS THALIANA UDP-XYLOSYLTRANSFERASE 2 | chr4:1101638-1103345 FORWARD LENGTH=461	3.03223	upregulated	NA
antiHrd1_vs_ctrl	AT5G49890.1	-0.562403	15.8284	-6.32369	0.000169054	0.00101728	0.421486	CLC-C, ATCLC-C	| Symbols: CLC-C, ATCLC-C | chloride channel C | chr5:20288489-20292143 REVERSE LENGTH=779	2.99256	downregulated	NA
antiHrd1_vs_ctrl	AT5G27720.1	-0.907954	17.4599	-6.37354	0.000159752	0.000980115	0.41907	LSM4, emb1644	| Symbols: LSM4, emb1644 | SM-like protein 4, embryo defective 1644 | chr5:9815904-9817304 FORWARD LENGTH=129	3.00872	downregulated	NA
antiHrd1_vs_ctrl	AT4G04830.1	-0.923066	16.2859	-6.34059	0.000165837	0.00100493	0.417157	MSRB5, ATMSRB5	| Symbols: MSRB5, ATMSRB5 | methionine sulfoxide reductase B5 | chr4:2445902-2446872 FORWARD LENGTH=139	2.99786	downregulated	NA
antiHrd1_vs_ctrl	AT5G28050.1	0.72157	15.9949	6.33523	0.000166849	0.00100787	0.414182	GSDA	| Symbols: GSDA | guanosine deaminase | chr5:10044209-10045755 REVERSE LENGTH=185	2.9966	upregulated	AT5G28050.2, AT5G28050.3
antiHrd1_vs_ctrl	AT5G13030.1	-0.601642	17.1785	-6.43832	0.000148494	0.000932331	0.410288	SELO	| Symbols: SELO | SELENOPROTEIN O | chr5:4133216-4136461 FORWARD LENGTH=633	3.03043	downregulated	NA
antiHrd1_vs_ctrl	AT5G64420.1	0.647271	14.9969	6.39272	0.000156324	0.000969435	0.403054	NA	| Symbols: no symbol available | no full name available | chr5:25756416-25761122 FORWARD LENGTH=1306	3.01348	upregulated	NA
antiHrd1_vs_ctrl	AT3G22845.1	-0.73331	17.6418	-6.37452	0.000159575	0.000980115	0.400671	NA	| Symbols: no symbol available | no full name available | chr3:8087373-8088550 FORWARD LENGTH=214	3.00872	downregulated	NA
antiHrd1_vs_ctrl	AT1G04410.1	0.942331	19.7188	6.37507	0.000159476	0.000980115	0.396647	c-NAD-MDH1	| Symbols: c-NAD-MDH1 | cytosolic-NAD-dependent malate dehydrogenase 1 | chr1:1189418-1191267 REVERSE LENGTH=332	3.00872	upregulated	NA
antiHrd1_vs_ctrl	AT5G20730.2	-0.569315	15.1853	-6.27331	0.000179061	0.00107002	0.383489	NPH4, MSG1, IAA21, IAA23, ARF7, IAA25, TIR5, BIP	| Symbols: NPH4, MSG1, IAA21, IAA23, ARF7, IAA25, TIR5, BIP | BIPOSTO, TRANSPORT INHIBITOR RESPONSE 5, MASSUGU 1, indole-3-acetic acid inducible 25, AUXIN RESPONSE FACTOR 7, NON-PHOTOTROPHIC HYPOCOTYL, indole-3-acetic acid inducible 21, indole-3-acetic acid inducible 23 | chr5:7016704-7021504 REVERSE LENGTH=1164	2.97061	downregulated	NA
antiHrd1_vs_ctrl	AT1G19910.1	0.808017	18.6064	6.38945	0.000156904	0.000971283	0.381873	AVA-P2, ATVHA-C2, AVA-2PE	| Symbols: AVA-P2, ATVHA-C2, AVA-2PE | VACUOLAR-TYPE H+ ATPASE C2 | chr1:6913317-6914322 FORWARD LENGTH=165	3.01265	upregulated	AT1G19910.2, AT1G75630.1, AT1G75630.2, AT2G16510.1, AT4G34720.1, AT4G34720.2, AT4G38920.1, AT4G38920.2
antiHrd1_vs_ctrl	AT3G53710.1	1.6286	16.1629	6.40843	0.000153577	0.000955835	0.373641	AGD6	| Symbols: AGD6 | ARF-GAP domain 6 | chr3:19903730-19905419 REVERSE LENGTH=459	3.01962	upregulated	AT3G53710.2, AT3G53710.3
antiHrd1_vs_ctrl	AT3G02900.1	-0.727343	15.3967	-6.32868	0.000168096	0.00101328	0.373545	NA	| Symbols: no symbol available | no full name available | chr3:645850-647445 FORWARD LENGTH=162	2.99427	downregulated	AT3G02900.2
antiHrd1_vs_ctrl	AT3G01090.1	0.665552	17.73	6.40289	0.000154539	0.000960093	0.367413	KIN10, SNRK1.1, AKIN10, SnRK1	| Symbols: KIN10, SNRK1.1, AKIN10, SnRK1 | SNF1 kinase homolog 10, SNF1-RELATED PROTEIN KINASE 1.1 | chr3:31437-33977 REVERSE LENGTH=512	3.01769	upregulated	AT3G01090.2, AT3G01090.3
antiHrd1_vs_ctrl	AT1G55160.1	-1.18571	15.999	-6.3706	0.000160285	0.000981636	0.347461	NA	| Symbols: no symbol available | no full name available | chr1:20578476-20579803 FORWARD LENGTH=188	3.00805	downregulated	AT1G55160.2, AT1G55160.3
antiHrd1_vs_ctrl	AT5G15090.1	0.960823	19.2039	6.38016	0.00015856	0.000978022	0.338876	VDAC3, AtVDAC-3, ATVDAC3	| Symbols: VDAC3, AtVDAC-3, ATVDAC3 | ARABIDOPSIS THALIANA VOLTAGE DEPENDENT ANION CHANNEL 3, voltage dependent anion channel 3 | chr5:4889641-4891389 REVERSE LENGTH=274	3.00965	upregulated	AT5G15090.2
antiHrd1_vs_ctrl	AT5G04280.1	1.27778	15.6988	6.35933	0.000162346	0.000987247	0.338331	RZ-1c, RBGB3, AtRZ-1c	| Symbols: RZ-1c, RBGB3, AtRZ-1c | RNA-binding glycine-rich protein B3, RZ-1c, AtRZ-1c | chr5:1192461-1195413 FORWARD LENGTH=310	3.00557	upregulated	NA
antiHrd1_vs_ctrl	AT5G55130.1	1.10667	17.19	6.36467	0.000161366	0.000985498	0.319776	SIR1, CNX5	| Symbols: SIR1, CNX5 | SIRTINOL RESISTANT 1, co-factor for nitrate, reductase and xanthine dehydrogenase 5 | chr5:22373374-22376028 REVERSE LENGTH=464	3.00634	upregulated	AT5G55130.2, AT5G55130.3
antiHrd1_vs_ctrl	AT5G10780.1	-0.870983	18.4874	-6.36401	0.000161487	0.000985498	0.318965	NA	| Symbols: no symbol available | no full name available | chr5:3408422-3409759 FORWARD LENGTH=180	3.00634	downregulated	AT5G10780.2
antiHrd1_vs_ctrl	AT5G47940.1	1.5912	17.2922	6.34518	0.000164974	0.00100146	0.295707	NA	| Symbols: no symbol available | no full name available | chr5:19409407-19411893 REVERSE LENGTH=749	2.99937	upregulated	NA
antiHrd1_vs_ctrl	AT1G29250.1	1.00796	15.1061	6.30041	0.000173599	0.00104281	0.288401	ALBA1, IRP5	| Symbols: ALBA1, IRP5 | INVOLVED IN rRNA PROCESSING 5 | chr1:10223461-10224592 REVERSE LENGTH=130	2.9818	upregulated	NA
antiHrd1_vs_ctrl	AT2G18400.1	0.776236	16.2032	6.33493	0.000166906	0.00100787	0.283036	NA	| Symbols: no symbol available | no full name available | chr2:7989665-7989973 REVERSE LENGTH=102	2.9966	upregulated	NA
antiHrd1_vs_ctrl	AT3G44100.1	-0.61629	16.4721	-6.23156	0.000187847	0.00110724	0.276247	NA	| Symbols: no symbol available | no full name available | chr3:15866162-15867273 REVERSE LENGTH=152	2.95576	downregulated	NA
antiHrd1_vs_ctrl	AT3G59020.1	0.776001	16.5445	6.28273	0.000177141	0.00106039	0.272395	NA	| Symbols: no symbol available | no full name available | chr3:21810973-21817418 REVERSE LENGTH=1029	2.97454	upregulated	AT3G59020.2
antiHrd1_vs_ctrl	AT2G20750.1	-0.652819	14.9914	-6.24536	0.000184891	0.00109537	0.246467	ATEXPB1, EXPB1, ATHEXP BETA 1.5	| Symbols: ATEXPB1, EXPB1, ATHEXP BETA 1.5 | expansin B1 | chr2:8941185-8942430 FORWARD LENGTH=271	2.96044	downregulated	NA
antiHrd1_vs_ctrl	AT1G18210.1	0.761319	13.9379	6.25082	0.000183736	0.00109228	0.232832	NA	| Symbols: no symbol available | no full name available | chr1:6268273-6268785 REVERSE LENGTH=170	2.96167	upregulated	AT1G18210.2
antiHrd1_vs_ctrl	AT1G22280.1	-1.18806	15.6404	-6.17692	0.000200062	0.00115404	0.220821	PAPP2C	| Symbols: PAPP2C | phytochrome-associated protein phosphatase type 2C | chr1:7874236-7875496 FORWARD LENGTH=281	2.93778	downregulated	AT1G22280.3
antiHrd1_vs_ctrl	AT1G18070.1	1.19266	17.404	6.28326	0.000177035	0.00106039	0.218917	EF-1alpha	| Symbols: EF-1alpha | | chr1:6214236-6218211 REVERSE LENGTH=532	2.97454	upregulated	AT1G18070.2, AT1G18070.3
antiHrd1_vs_ctrl	AT1G13110.1	0.599033	16.8257	6.23002	0.000188179	0.00110724	0.212309	CYP71B7	| Symbols: CYP71B7 | cytochrome P450, family 71 subfamily B, polypeptide 7 | chr1:4467272-4468857 FORWARD LENGTH=504	2.95576	upregulated	NA
antiHrd1_vs_ctrl	AT1G29400.1	0.513914	15.6029	6.1685	0.000202021	0.00115902	0.204839	AML5, ML5	| Symbols: AML5, ML5 | MEI2-like protein 5 | chr1:10290393-10293696 REVERSE LENGTH=800	2.93591	upregulated	AT1G29400.2, AT1G29400.3
antiHrd1_vs_ctrl	AT2G37620.1	1.02826	18.709	6.26896	0.000179956	0.00107351	0.204662	ACT1, AAc1	| Symbols: ACT1, AAc1 | ARABIDOPSIS ACTIN 1, actin 1 | chr2:15779761-15781241 FORWARD LENGTH=377	2.9692	upregulated	AT2G37620.2, AT2G37620.3, AT2G37620.4, AT3G53750.1, AT3G53750.2
antiHrd1_vs_ctrl	AT5G49810.1	1.05431	19.407	6.24889	0.000184142	0.00109281	0.198057	MMT	| Symbols: MMT | methionine S-methyltransferase | chr5:20239418-20246046 FORWARD LENGTH=1071	2.96146	upregulated	NA
antiHrd1_vs_ctrl	AT2G40510.1	-0.565387	19.9185	-6.16192	0.000203567	0.00116594	0.191387	NA	| Symbols: no symbol available | no full name available | chr2:16918506-16919623 FORWARD LENGTH=133	2.93332	downregulated	AT2G40590.1, AT3G56340.1
antiHrd1_vs_ctrl	AT4G16660.1	-0.884025	16.5102	-6.1506	0.000206256	0.00117744	0.184594	HSP70	| Symbols: HSP70 | heat shock protein 70 | chr4:9377225-9381232 FORWARD LENGTH=867	2.92906	downregulated	AT4G16660.2
antiHrd1_vs_ctrl	AT1G32050.1	1.03242	16.5021	6.25495	0.000182867	0.00108899	0.183646	SCAMP5, AtSCAMP5	| Symbols: SCAMP5, AtSCAMP5 | Secretory carrier membrane protein 5 | chr1:11528616-11530974 FORWARD LENGTH=264	2.96297	upregulated	NA
antiHrd1_vs_ctrl	AT1G16470.1	1.53401	15.5395	6.21059	0.000192435	0.00112843	0.175912	PAB1	| Symbols: PAB1 | proteasome subunit PAB1 | chr1:5623122-5625439 FORWARD LENGTH=235	2.94753	upregulated	AT1G16470.2, AT1G79210.1, AT1G79210.2, AT1G79210.3
antiHrd1_vs_ctrl	AT1G17650.1	0.889814	15.7945	6.20861	0.000192875	0.00112909	0.173189	AtGLYR2, GLYR2, GR2	| Symbols: AtGLYR2, GLYR2, GR2 | GLYOXYLATE REDUCTASE 2, glyoxylate reductase 2 | chr1:6069594-6071964 REVERSE LENGTH=358	2.94727	upregulated	AT1G17650.2
antiHrd1_vs_ctrl	AT1G01620.1	-1.56603	19.4387	-6.24245	0.000185509	0.00109714	0.168043	TMP-B, PIP1;3, PIP1C	| Symbols: TMP-B, PIP1;3, PIP1C | plasma membrane intrinsic protein 1C, PLASMA MEMBRANE INTRINSIC PROTEIN 1;3 | chr1:225986-227176 REVERSE LENGTH=286	2.95974	downregulated	NA
antiHrd1_vs_ctrl	AT1G18150.1	0.512769	16.4842	6.19905	0.000195013	0.00113509	0.158484	MPK8, ATMPK8	| Symbols: MPK8, ATMPK8 | | chr1:6244641-6247582 REVERSE LENGTH=589	2.94497	upregulated	AT1G18150.2, AT1G18150.3
antiHrd1_vs_ctrl	AT3G50500.1	0.692186	17.5598	6.23017	0.000188146	0.00110724	0.152686	SNRK2-2, SPK-2-2, SRK2D, SNRK2.2	| Symbols: SNRK2-2, SPK-2-2, SRK2D, SNRK2.2 | SNF1-RELATED PROTEIN KINASE 2-2, SNF1-related protein kinase 2.2 | chr3:18741805-18743904 REVERSE LENGTH=362	2.95576	upregulated	AT3G50500.2, AT5G66880.1, AT5G66880.2
antiHrd1_vs_ctrl	AT3G14360.1	2.21398	15.8544	6.19853	0.000195129	0.00113509	0.151619	OBL1, AtOBL1	| Symbols: OBL1, AtOBL1 | Oil body lipase 1 | chr3:4791596-4793534 FORWARD LENGTH=518	2.94497	upregulated	NA
antiHrd1_vs_ctrl	AT4G37070.2	-0.691258	17.5813	-6.18218	0.00019885	0.00115233	0.147053	PLA IVA, PLP1, AtPLAIVA	| Symbols: PLA IVA, PLP1, AtPLAIVA | phospholipase A IVA | chr4:17464916-17467058 REVERSE LENGTH=414	2.93842	downregulated	NA
antiHrd1_vs_ctrl	AT1G43670.1	0.708907	17.0352	6.19815	0.000195216	0.00113509	0.144865	FBP, AtcFBP, cyfbp, FINS1	| Symbols: FBP, AtcFBP, cyfbp, FINS1 | fructose-1,6-bisphosphatase, Arabidopsis thaliana cytosolic fructose-1,6-bisphosphatase, FRUCTOSE INSENSITIVE 1 | chr1:16468184-16470347 FORWARD LENGTH=341	2.94497	upregulated	NA
antiHrd1_vs_ctrl	AT1G73230.1	-1.141	15.6455	-6.17019	0.000201628	0.00115869	0.140001	NA	| Symbols: no symbol available | no full name available | chr1:27540506-27541364 REVERSE LENGTH=165	2.93603	downregulated	NA
antiHrd1_vs_ctrl	AT2G28000.1	1.07947	19.8326	6.21487	0.000191488	0.00112479	0.133533	ARC2, CH-CPN60A, SLP, CPN60A, Cpn60alpha1, CPNA1	| Symbols: ARC2, CH-CPN60A, SLP, CPN60A, Cpn60alpha1, CPNA1 | SCHLEPPERLESS, chaperonin-60alpha1, CHLOROPLAST CHAPERONIN 60ALPHA, ACCUMULATION AND REPLICATION OF CHLOROPLASTS 2, chaperonin-60alpha | chr2:11926603-11929184 FORWARD LENGTH=586	2.94893	upregulated	NA
antiHrd1_vs_ctrl	AT5G66420.2	0.819669	17.3722	6.19592	0.000195719	0.00113609	0.128762	NA	| Symbols: no symbol available | no full name available | chr5:26521893-26524986 REVERSE LENGTH=754	2.94459	upregulated	NA
antiHrd1_vs_ctrl	AT5G52180.1	-0.914499	15.7203	-6.20103	0.000194568	0.00113509	0.116175	NA	| Symbols: no symbol available | no full name available | chr5:21200165-21201541 REVERSE LENGTH=458	2.94497	downregulated	NA
antiHrd1_vs_ctrl	AT2G17800.1	0.917268	14.2178	6.17655	0.000200149	0.00115404	0.105252	ATRAC1, ARAC1, ATGP2, ROP3, ATROP3	| Symbols: ATRAC1, ARAC1, ATGP2, ROP3, ATROP3 | RHO-RELATED GTPASES FROM PLANTS 3, Arabidopsis RAC-like 1 | chr2:7740313-7741942 FORWARD LENGTH=197	2.93778	upregulated	AT2G17800.2, AT4G35950.1
antiHrd1_vs_ctrl	AT1G13420.1	-0.839178	15.4895	-6.17968	0.000199426	0.00115372	0.102911	ATST4B, ST4B	| Symbols: ATST4B, ST4B | ARABIDOPSIS THALIANA SULFOTRANSFERASE 4B, sulfotransferase 4B | chr1:4604871-4605866 FORWARD LENGTH=331	2.9379	downregulated	NA
antiHrd1_vs_ctrl	AT1G67560.1	0.713821	17.4931	6.17052	0.00020155	0.00115869	0.0892889	LOX6, ATLOX6	| Symbols: LOX6, ATLOX6 | lipoxygenase 6, Arabidopsis thaliana lipoxygenase 6 | chr1:25319926-25324117 FORWARD LENGTH=917	2.93603	upregulated	NA
antiHrd1_vs_ctrl	AT2G47470.1	0.749127	19.0514	6.04919	0.000232152	0.00128926	0.0814703	UNE5, MEE30, ATPDI11, PDI11, ATPDIL2-1	| Symbols: UNE5, MEE30, ATPDI11, PDI11, ATPDIL2-1 | PROTEIN DISULFIDE ISOMERASE 11, PDI-LIKE 2-1, ARABIDOPSIS THALIANA PROTEIN DISULFIDE ISOMERASE 11, UNFERTILIZED EMBRYO SAC 5, MATERNAL EFFECT EMBRYO ARREST 30 | chr2:19481503-19483683 FORWARD LENGTH=361	2.88966	upregulated	NA
antiHrd1_vs_ctrl	AT4G21105.1	-0.720149	18.81	-6.16006	0.000204006	0.00116652	0.0792437	NA	| Symbols: no symbol available | no full name available | chr4:11266273-11266724 FORWARD LENGTH=68	2.93311	downregulated	AT4G21105.2, AT4G21105.3
antiHrd1_vs_ctrl	AT4G16500.1	-0.635296	20.0204	-6.13686	0.000209571	0.00119438	0.075687	CYS4, AtCYS4	| Symbols: CYS4, AtCYS4 | phytocystatin 4 | chr4:9301530-9301883 REVERSE LENGTH=117	2.92286	downregulated	AT4G16500.2
antiHrd1_vs_ctrl	AT3G22630.1	0.629149	15.2736	6.09242	0.000220702	0.00124751	0.0688514	PBD1, PRCGB	| Symbols: PBD1, PRCGB | 20S proteasome beta subunit D1 | chr3:8009709-8010774 REVERSE LENGTH=204	2.90396	upregulated	NA
antiHrd1_vs_ctrl	AT4G27700.1	1.32912	16.8837	6.11532	0.000214888	0.00121664	0.0513512	NA	| Symbols: no symbol available | no full name available | chr4:13826541-13827673 REVERSE LENGTH=224	2.91484	upregulated	NA
antiHrd1_vs_ctrl	AT5G35790.1	1.18427	16.0708	6.13382	0.000210313	0.00119663	0.0315426	G6PD1	| Symbols: G6PD1 | glucose-6-phosphate dehydrogenase 1 | chr5:13956879-13959686 REVERSE LENGTH=576	2.92204	upregulated	NA
antiHrd1_vs_ctrl	AT3G47520.1	0.597121	18.731	6.12174	0.000213287	0.00121156	0.0309147	MDH, pNAD-MDH	| Symbols: MDH, pNAD-MDH | plastidic NAD-dependent malate dehydrogenase, malate dehydrogenase | chr3:17513657-17514868 FORWARD LENGTH=403	2.91666	upregulated	NA
antiHrd1_vs_ctrl	ATCG00650.1	0.564184	16.7739	6.06078	0.000229022	0.00128193	0.0274328	RPS18	| Symbols: RPS18 | ribosomal protein S18 | chrc:67917-68222 FORWARD LENGTH=101	2.89214	upregulated	NA
antiHrd1_vs_ctrl	AT1G71780.1	-0.740983	16.0831	-6.11631	0.000214641	0.00121664	0.0213287	NA	| Symbols: no symbol available | no full name available | chr1:26995406-26996638 REVERSE LENGTH=197	2.91484	downregulated	NA
antiHrd1_vs_ctrl	AT1G30300.1	0.9606	15.3052	6.08146	0.000223547	0.00125741	0.019558	NA	| Symbols: no symbol available | no full name available | chr1:10673084-10675061 FORWARD LENGTH=324	2.90052	upregulated	AT1G30300.2, AT1G30300.3, AT1G30300.4, AT4G03610.1, AT4G03610.2, AT4G03610.3, AT4G03610.4
antiHrd1_vs_ctrl	AT5G43970.1	-0.622293	18.0005	-6.05383	0.000230894	0.00128926	0.00327093	TOM9-2, ATTOM22-V, TOM22-V	| Symbols: TOM9-2, ATTOM22-V, TOM22-V | TRANSLOCASE OUTER MITOCHONDRIAL MEMBRANE 22-V, translocase of outer membrane 22-V | chr5:17692888-17693187 FORWARD LENGTH=99	2.88966	downregulated	NA
antiHrd1_vs_ctrl	AT3G23400.1	-0.9056	19.8453	-6.06754	0.000227215	0.00127596	-0.0224221	FIB4, FBN4	| Symbols: FIB4, FBN4 | FIBRILLIN4, fibrillin 4 | chr3:8376636-8378225 REVERSE LENGTH=284	2.89416	downregulated	NA
antiHrd1_vs_ctrl	AT3G12580.1	0.529221	16.6422	6.00987	0.000243136	0.00132266	-0.0226993	HSP70, ATHSP70, HSC70-4	| Symbols: HSP70, ATHSP70, HSC70-4 | ARABIDOPSIS HEAT SHOCK PROTEIN 70, heat shock protein 70 | chr3:3991487-3993689 REVERSE LENGTH=650	2.87855	upregulated	NA
antiHrd1_vs_ctrl	AT3G56490.1	1.02411	17.0866	6.08643	0.000222253	0.00125217	-0.0229722	HIT3, HINT1	| Symbols: HIT3, HINT1 | HIS triad family protein 3, HISTIDINE TRIAD NUCLEOTIDE-BINDING 1 | chr3:20941532-20943129 FORWARD LENGTH=147	2.90234	upregulated	NA
antiHrd1_vs_ctrl	AT2G17870.1	0.807059	16.181	6.08882	0.000221633	0.00125072	-0.0254599	ATCSP3, CSP3	| Symbols: ATCSP3, CSP3 | ARABIDOPSIS COLD SHOCK DOMAIN PROTEIN 3, cold shock domain protein 3 | chr2:7764276-7765181 REVERSE LENGTH=301	2.90284	upregulated	NA
antiHrd1_vs_ctrl	AT5G66040.1	0.77674	15.9056	6.03037	0.000237339	0.00130103	-0.0256254	STR16	| Symbols: STR16 | sulfurtransferase protein 16 | chr5:26410557-26411139 FORWARD LENGTH=120	2.88571	upregulated	AT5G66040.2
antiHrd1_vs_ctrl	AT3G03520.1	-0.800465	14.5084	-6.03776	0.000235289	0.00129597	-0.0312	NPC3	| Symbols: NPC3 | non-specific phospholipase C3 | chr3:837972-840511 REVERSE LENGTH=523	2.88741	downregulated	AT3G03520.2
antiHrd1_vs_ctrl	AT5G52840.1	-1.36308	19.9627	-6.04667	0.000232842	0.00128926	-0.0365767	NA	| Symbols: no symbol available | no full name available | chr5:21413718-21414794 FORWARD LENGTH=169	2.88966	downregulated	NA
antiHrd1_vs_ctrl	AT3G61820.1	0.873729	18.0169	6.05063	0.000231763	0.00128926	-0.0372292	NA	| Symbols: no symbol available | no full name available | chr3:22880074-22881525 REVERSE LENGTH=483	2.88966	upregulated	NA
antiHrd1_vs_ctrl	AT1G50575.1	1.04077	16.4483	6.0456	0.000233132	0.00128926	-0.0376503	NA	| Symbols: no symbol available | no full name available | chr1:18728862-18730296 REVERSE LENGTH=306	2.88966	upregulated	NA
antiHrd1_vs_ctrl	AT5G25900.1	0.756405	16.2359	6.00963	0.000243203	0.00132266	-0.0391668	CYP701A3, ATKO1, GA3	| Symbols: CYP701A3, ATKO1, GA3 | ARABIDOPSIS THALIANA ENT-KAURENE OXIDASE 1, GA requiring 3, CYTOCHROME P450 701 A3 | chr5:9036073-9038278 FORWARD LENGTH=509	2.87855	upregulated	NA
antiHrd1_vs_ctrl	AT2G37190.1	-0.848957	20.1859	-6.04659	0.000232862	0.00128926	-0.0417563	NA	| Symbols: no symbol available | no full name available | chr2:15619559-15620059 REVERSE LENGTH=166	2.88966	downregulated	NA
antiHrd1_vs_ctrl	AT1G65090.1	1.88422	17.3229	6.0449	0.000233324	0.00128926	-0.0457796	NA	| Symbols: no symbol available | no full name available | chr1:24181187-24182668 REVERSE LENGTH=246	2.88966	upregulated	AT1G65090.2
antiHrd1_vs_ctrl	AT4G39350.1	1.16803	16.7226	6.06194	0.000228709	0.00128193	-0.0500689	ATH-A, CESA2, ATCESA2	| Symbols: ATH-A, CESA2, ATCESA2 | cellulose synthase A2 | chr4:18297078-18301890 FORWARD LENGTH=1084	2.89214	upregulated	NA
antiHrd1_vs_ctrl	AT1G47420.1	0.974438	15.4538	6.04348	0.000233714	0.00128936	-0.0553248	SDH5	| Symbols: SDH5 | succinate dehydrogenase 5 | chr1:17395774-17397176 REVERSE LENGTH=257	2.88963	upregulated	NA
antiHrd1_vs_ctrl	AT1G04170.1	0.639882	17.6867	6.02898	0.000237727	0.00130109	-0.0662199	EIF2 GAMMA	| Symbols: EIF2 GAMMA | eukaryotic translation initiation factor 2 gamma subunit | chr1:1097423-1099702 FORWARD LENGTH=465	2.88569	upregulated	AT1G04170.2
antiHrd1_vs_ctrl	AT3G57220.1	-0.720939	16.7286	-6.01593	0.000241405	0.00131703	-0.0714355	NA	| Symbols: no symbol available | no full name available | chr3:21174516-21176904 FORWARD LENGTH=426	2.8804	downregulated	NA
antiHrd1_vs_ctrl	AT4G28210.1	-0.693273	14.7928	-6.03337	0.000236504	0.00129904	-0.0753075	EMB1923	| Symbols: EMB1923 | embryo defective 1923 | chr4:13990634-13991931 FORWARD LENGTH=348	2.88638	downregulated	NA
antiHrd1_vs_ctrl	AT2G40980.1	1.63278	14.1593	6.04766	0.00023257	0.00128926	-0.0778246	NA	| Symbols: no symbol available | no full name available | chr2:17102090-17104443 FORWARD LENGTH=617	2.88966	upregulated	NA
antiHrd1_vs_ctrl	AT3G24430.1	0.83576	16.0073	6.03303	0.000236601	0.00129904	-0.0964986	HCF101	| Symbols: HCF101 | HIGH-CHLOROPHYLL-FLUORESCENCE 101 | chr3:8868731-8872154 REVERSE LENGTH=532	2.88638	upregulated	NA
antiHrd1_vs_ctrl	AT2G04650.2	0.587914	18.7183	5.94667	0.000261994	0.00140709	-0.0984733	KJC2	| Symbols: KJC2 | KONJAC 2 | chr2:1621986-1624358 REVERSE LENGTH=394	2.85168	upregulated	NA
antiHrd1_vs_ctrl	AT2G20950.1	0.657771	16.6985	6.00068	0.000245783	0.00133458	-0.115095	NA	| Symbols: no symbol available | no full name available | chr2:9003295-9005354 FORWARD LENGTH=520	2.87465	upregulated	AT2G20950.2, AT2G20950.3, AT2G20950.4, AT2G20950.7, AT2G20950.8
antiHrd1_vs_ctrl	AT4G19640.1	1.23391	17.6552	6.01654	0.000241232	0.00131703	-0.117566	atARA7, ARA-7, ARA7, ATRABF2B, ATRAB-F2B, RAB-F2B, ATRAB5B, RABF2B	| Symbols: atARA7, ARA-7, ARA7, ATRABF2B, ATRAB-F2B, RAB-F2B, ATRAB5B, RABF2B | ARABIDOPSIS RAB GTPASE HOMOLOG F2B, RAB GTPASE HOMOLOG F2B | chr4:10687441-10689449 REVERSE LENGTH=200	2.8804	upregulated	NA
antiHrd1_vs_ctrl	AT1G06700.1	-0.704379	17.5437	-5.95884	0.00025824	0.00139459	-0.134461	NA	| Symbols: no symbol available | no full name available | chr1:2052750-2054552 REVERSE LENGTH=361	2.85555	downregulated	AT1G06700.2, AT1G06700.3
antiHrd1_vs_ctrl	AT4G04640.1	0.466397	18.9209	5.98221	0.000251199	0.00136185	-0.135463	ATPC1	| Symbols: ATPC1 | | chr4:2350761-2351882 REVERSE LENGTH=373	2.86587	upregulated	NA
antiHrd1_vs_ctrl	AT3G58560.1	0.682023	15.0246	5.92704	0.000268169	0.00142253	-0.136422	AtCCR4a	| Symbols: AtCCR4a | | chr3:21650880-21653896 REVERSE LENGTH=602	2.84694	upregulated	NA
antiHrd1_vs_ctrl	AT4G00360.1	0.812331	18.7345	5.94096	0.000263773	0.00140868	-0.149649	CYP86A2, ATT1	| Symbols: CYP86A2, ATT1 | cytochrome P450, family 86, subfamily A, polypeptide 2, ABERRANT INDUCTION OF TYPE THREE 1 | chr4:160951-162778 FORWARD LENGTH=553	2.85119	upregulated	NA
antiHrd1_vs_ctrl	AT4G15550.1	0.953106	16.5399	5.97727	0.000252669	0.00136767	-0.165079	IAGLU	| Symbols: IAGLU | indole-3-acetate beta-D-glucosyltransferase | chr4:8877877-8879301 REVERSE LENGTH=474	2.86402	upregulated	NA
antiHrd1_vs_ctrl	AT2G37120.1	-1.12739	17.2196	-5.9377	0.000264797	0.00140868	-0.168608	NA	| Symbols: no symbol available | no full name available | chr2:15594250-15594815 REVERSE LENGTH=76	2.85119	downregulated	AT3G53370.1, AT3G53370.2
antiHrd1_vs_ctrl	AT4G28470.1	0.833047	16.3409	5.95815	0.000258452	0.00139459	-0.171845	RPN1B, ATRPN1B	| Symbols: RPN1B, ATRPN1B | 26S proteasome regulatory subunit S2 1B | chr4:14067082-14072357 REVERSE LENGTH=891	2.85555	upregulated	NA
antiHrd1_vs_ctrl	AT1G07990.1	1.71466	15.9109	5.94444	0.000262686	0.00140862	-0.193612	NA	| Symbols: no symbol available | no full name available | chr1:2477413-2482898 FORWARD LENGTH=802	2.85121	upregulated	AT1G07990.2
antiHrd1_vs_ctrl	AT1G68070.1	-1.39025	14.4907	-5.90246	0.00027613	0.00145773	-0.19429	NA	| Symbols: no symbol available | no full name available | chr1:25515412-25516767 REVERSE LENGTH=343	2.83632	downregulated	NA
antiHrd1_vs_ctrl	AT2G47510.1	1.56767	20.1003	5.95381	0.000259784	0.00139958	-0.198073	FUM1	| Symbols: FUM1 | fumarase 1 | chr2:19498614-19502020 FORWARD LENGTH=492	2.854	upregulated	AT2G47510.2, AT2G47510.3
antiHrd1_vs_ctrl	AT2G19750.1	-1.57886	18.1623	-5.94893	0.000261291	0.00140551	-0.200642	RPS30A	| Symbols: RPS30A | | chr2:8515037-8515806 FORWARD LENGTH=62	2.85217	downregulated	AT4G29390.1, AT5G56670.1
antiHrd1_vs_ctrl	AT5G37600.1	-1.17195	17.3692	-5.90048	0.000276784	0.00145773	-0.201064	ATGSR1, ATGLN1;1, GLN1;1, GSR 1	| Symbols: ATGSR1, ATGLN1;1, GLN1;1, GSR 1 | ARABIDOPSIS THALIANA GLUTAMINE SYNTHASE CLONE R1, ARABIDOPSIS GLUTAMINE SYNTHASE 1;1, GLUTAMINE SYNTHASE 1;1, glutamine synthase clone R1 | chr5:14933574-14935656 REVERSE LENGTH=356	2.83632	downregulated	NA
antiHrd1_vs_ctrl	AT1G48130.1	0.910774	17.81	5.93658	0.000265148	0.00140868	-0.212591	PER1, ATPER1	| Symbols: PER1, ATPER1 | 1-cysteine peroxiredoxin 1 | chr1:17780610-17781500 FORWARD LENGTH=216	2.85119	upregulated	NA
antiHrd1_vs_ctrl	AT1G30570.1	-1.01533	16.2811	-5.93693	0.000265037	0.00140868	-0.214244	HERK2	| Symbols: HERK2 | hercules receptor kinase 2 | chr1:10828933-10831482 FORWARD LENGTH=849	2.85119	downregulated	NA
antiHrd1_vs_ctrl	AT1G63010.1	0.724536	16.5047	5.89293	0.000279287	0.00146572	-0.214758	VPT1, PHT5;1	| Symbols: VPT1, PHT5;1 | Vacuolar Phosphate Transporter 1 | chr1:23347972-23351026 REVERSE LENGTH=699	2.83395	upregulated	AT1G63010.3, AT1G63010.4, AT1G63010.5, AT1G63010.6, AT1G63010.7
antiHrd1_vs_ctrl	AT5G42960.1	0.592575	16.8708	5.94051	0.000263916	0.00140868	-0.215216	NA	| Symbols: no symbol available | no full name available | chr5:17235184-17236478 FORWARD LENGTH=213	2.85119	upregulated	NA
antiHrd1_vs_ctrl	AT1G29090.1	-0.981393	15.8893	-5.93808	0.000264676	0.00140868	-0.218339	NA	| Symbols: no symbol available | no full name available | chr1:10163103-10164385 REVERSE LENGTH=355	2.85119	downregulated	NA
antiHrd1_vs_ctrl	AT3G60770.1	-0.544081	16.6279	-5.82534	0.000302834	0.00156547	-0.219181	NA	| Symbols: no symbol available | no full name available | chr3:22460525-22461656 REVERSE LENGTH=151	2.80535	downregulated	NA
antiHrd1_vs_ctrl	AT1G63660.1	0.940517	17.3356	5.92498	0.000268829	0.00142384	-0.235252	NA	| Symbols: no symbol available | no full name available | chr1:23604127-23607080 REVERSE LENGTH=534	2.84654	upregulated	NA
antiHrd1_vs_ctrl	AT5G26360.1	1.06197	18.7041	5.90515	0.000275248	0.00145561	-0.23794	CCT3	| Symbols: CCT3 | Chaperonin containing T-complex polypeptide-1 subunit 3 | chr5:9255561-9258891 REVERSE LENGTH=555	2.83696	upregulated	NA
antiHrd1_vs_ctrl	AT2G42220.1	-1.09994	16.1967	-5.90007	0.000276919	0.00145773	-0.248882	NA	| Symbols: no symbol available | no full name available | chr2:17592105-17593305 FORWARD LENGTH=234	2.83632	downregulated	NA
antiHrd1_vs_ctrl	AT4G32410.1	0.537553	19.0746	5.85802	0.000291189	0.00151664	-0.252442	CESA1, AtCESA1, RSW1, ANY1	| Symbols: CESA1, AtCESA1, RSW1, ANY1 | cellulose synthase 1, anisotropy1, CELLULOSE SYNTHASE 1, RADIALLY SWOLLEN 1 | chr4:15641009-15646388 REVERSE LENGTH=1081	2.81912	upregulated	NA
antiHrd1_vs_ctrl	AT1G05140.1	1.38316	15.8576	5.88433	0.000282169	0.0014786	-0.261638	NA	| Symbols: no symbol available | no full name available | chr1:1482681-1484006 FORWARD LENGTH=441	2.83015	upregulated	NA
antiHrd1_vs_ctrl	AT1G55480.1	1.63062	15.3957	5.89424	0.000278853	0.00146568	-0.275017	ZKT, MET1	| Symbols: ZKT, MET1 | protein containing PDZ domain, a K-box domain, and a TPR region | chr1:20713822-20715351 FORWARD LENGTH=335	2.83396	upregulated	NA
antiHrd1_vs_ctrl	AT1G08510.1	0.743375	15.6381	5.87227	0.000286266	0.00149552	-0.283996	FATB	| Symbols: FATB | fatty acyl-ACP thioesterases B | chr1:2691546-2693409 REVERSE LENGTH=412	2.82521	upregulated	NA
antiHrd1_vs_ctrl	AT4G23630.1	0.57486	18.668	5.84897	0.000294366	0.00152857	-0.295004	BTI1, RTN1, RTNLB1	| Symbols: BTI1, RTN1, RTNLB1 | VIRB2-interacting protein 1, reticulon 1, Reticulan like protein B1 | chr4:12318070-12319574 FORWARD LENGTH=275	2.81571	upregulated	AT4G23630.2
antiHrd1_vs_ctrl	AT3G11780.1	-1.11597	20.233	-5.87594	0.000285013	0.00149124	-0.298744	NA	| Symbols: no symbol available | no full name available | chr3:3724326-3725476 REVERSE LENGTH=153	2.82645	downregulated	AT3G11780.2
antiHrd1_vs_ctrl	AT1G29790.1	0.539966	17.3212	5.74437	0.000333934	0.0016567	-0.308883	NA	| Symbols: no symbol available | no full name available | chr1:10430025-10431161 FORWARD LENGTH=378	2.78076	upregulated	AT1G29790.2
antiHrd1_vs_ctrl	AT2G41540.1	0.981112	15.1442	5.86433	0.000288999	0.00150752	-0.313824	GPDHC1	| Symbols: GPDHC1 | | chr2:17326801-17328654 FORWARD LENGTH=462	2.82174	upregulated	AT2G41540.2, AT2G41540.3, AT2G41540.4
antiHrd1_vs_ctrl	AT1G03630.1	1.02301	17.5823	5.8526	0.000293085	0.00152422	-0.329069	POR C, PORC	| Symbols: POR C, PORC | protochlorophyllide oxidoreductase C | chr1:907699-909245 FORWARD LENGTH=401	2.81695	upregulated	AT1G03630.2
antiHrd1_vs_ctrl	AT1G07890.1	1.01724	19.0668	5.84385	0.000296176	0.00153566	-0.340462	MEE6, ATAPX01, ATAPX1, CS1, APX1	| Symbols: MEE6, ATAPX01, ATAPX1, CS1, APX1 | ascorbate peroxidase 1, maternal effect embryo arrest 6 | chr1:2438005-2439435 FORWARD LENGTH=250	2.8137	upregulated	AT1G07890.2, AT1G07890.3, AT1G07890.4, AT1G07890.5, AT1G07890.7, AT1G07890.8
antiHrd1_vs_ctrl	AT5G56740.1	-0.983425	15.1047	-5.8418	0.000296905	0.00153713	-0.34313	HAC07, HAC7, HAG2, HAG02	| Symbols: HAC07, HAC7, HAG2, HAG02 | histone acetyltransferase of the GNAT family 2 | chr5:22953009-22955577 REVERSE LENGTH=467	2.81329	downregulated	AT5G56740.2
antiHrd1_vs_ctrl	AT1G67090.1	1.77758	19.7172	5.8061	0.000309927	0.00159022	-0.354924	RBCS1A	| Symbols: RBCS1A | ribulose bisphosphate carboxylase small chain 1A | chr1:25048465-25049249 REVERSE LENGTH=180	2.79854	upregulated	NA
antiHrd1_vs_ctrl	AT2G23070.1	0.544843	16.8153	5.79543	0.000313937	0.00159781	-0.366893	pCK2, CKA4, cpCK2	| Symbols: pCK2, CKA4, cpCK2 | casein kinase 2, CK2 alpha cp | chr2:9824162-9826871 REVERSE LENGTH=432	2.79647	upregulated	NA
antiHrd1_vs_ctrl	AT4G17870.1	1.30171	16.5976	5.79477	0.000314187	0.00159781	-0.367381	RCAR11, PYR1	| Symbols: RCAR11, PYR1 | regulatory component of ABA receptor 11, PYRABACTIN RESISTANCE 1 | chr4:9928792-9929367 FORWARD LENGTH=191	2.79647	upregulated	NA
antiHrd1_vs_ctrl	AT2G38960.1	1.09964	16.9416	5.81411	0.000306954	0.00158203	-0.373018	AERO2, ERO2	| Symbols: AERO2, ERO2 | endoplasmic reticulum oxidoreductins 2 | chr2:16265455-16267883 FORWARD LENGTH=472	2.80079	upregulated	AT2G38960.2, AT2G38960.3
antiHrd1_vs_ctrl	AT1G18700.1	0.948469	17.3661	5.81889	0.000305193	0.00157531	-0.373018	NA	| Symbols: no symbol available | no full name available | chr1:6437591-6443046 FORWARD LENGTH=700	2.80264	upregulated	AT1G18700.2, AT1G18700.3, AT1G18700.4, AT1G18700.5, AT1G18700.6
antiHrd1_vs_ctrl	AT4G27860.1	-0.562584	14.9197	-5.8086	0.000308994	0.00158838	-0.374826	MEB1	| Symbols: MEB1 | MEMBRANE OF ER BODY 1 | chr4:13873808-13876240 FORWARD LENGTH=611	2.79904	downregulated	AT4G27860.2, AT4G27860.3, AT4G27860.4
antiHrd1_vs_ctrl	AT1G80670.1	-0.953369	19.4298	-5.79806	0.000312944	0.00159672	-0.376631	RAE1	| Symbols: RAE1 | RNA export factor 1 | chr1:30320809-30323543 REVERSE LENGTH=349	2.79677	downregulated	NA
antiHrd1_vs_ctrl	AT4G29900.1	-0.636323	16.1861	-5.80018	0.000312147	0.00159672	-0.380889	ATACA10, ACA10, CIF1	| Symbols: ATACA10, ACA10, CIF1 | autoinhibited Ca(2+)-ATPase 10, COMPACT INFLORESCENCE 1 | chr4:14611225-14618775 REVERSE LENGTH=1069	2.79677	downregulated	AT4G29900.2
antiHrd1_vs_ctrl	AT4G23100.1	0.964985	16.9203	5.78504	0.0003179	0.00160588	-0.381255	CAD2, GSHA, RAX1, AtGSH1, PAD2, RML1, ATECS1, GSH1	| Symbols: CAD2, GSHA, RAX1, AtGSH1, PAD2, RML1, ATECS1, GSH1 | PHYTOALEXIN DEFICIENT 2, REGULATOR OF AXILLARY MERISTEMS 1, cinnamyl alcohol dehydrogenase homolog 2, glutamate-cysteine ligase, CADMIUM SENSITIVE 2, proteasome alpha subunit D2, ROOT MERISTEMLESS 1 | chr4:12103458-12106751 REVERSE LENGTH=522	2.79429	upregulated	AT4G23100.3
antiHrd1_vs_ctrl	AT3G16240.1	0.795045	19.526	5.78451	0.000318102	0.00160588	-0.385172	ATTIP2;1, TIP2;1, DELTA-TIP, DELTA-TIP1, AQP1	| Symbols: ATTIP2;1, TIP2;1, DELTA-TIP, DELTA-TIP1, AQP1 | delta tonoplast integral protein | chr3:5505534-5506788 FORWARD LENGTH=250	2.79429	upregulated	NA
antiHrd1_vs_ctrl	AT2G15970.1	-0.759066	15.4118	-5.80829	0.000309108	0.00158838	-0.386857	ATCOR413-PM1, WCOR413-LIKE, FL3-5A3, WCOR413, COR413-PM1, ATCYP19	| Symbols: ATCOR413-PM1, WCOR413-LIKE, FL3-5A3, WCOR413, COR413-PM1, ATCYP19 | ARABIDOPSIS THALIANA COLD-REGULATED413 PLASMA MEMBRANE 1, CYCLOPHILLIN 19, cold regulated 413 plasma membrane 1 | chr2:6950163-6951012 FORWARD LENGTH=197	2.79904	downregulated	AT2G15970.2
antiHrd1_vs_ctrl	AT2G39990.1	0.606474	17.6783	5.79058	0.000315779	0.00160354	-0.389706	EIF2, AteIF3f, eIF3F	| Symbols: EIF2, AteIF3f, eIF3F | Arabidopsis thaliana eukaryotic translation initiation factor 3 subunit F, eukaryotic translation initiation factor 2, eukaryotic translation initiation factor 3 subunit F | chr2:16698332-16699929 REVERSE LENGTH=293	2.79492	upregulated	NA
antiHrd1_vs_ctrl	AT1G07920.1	0.8997	24.4102	5.79779	0.000313045	0.00159672	-0.391238	ELONGATION FACTOR-TU FAMILY	| Symbols: ELONGATION FACTOR-TU FAMILY | | chr1:2455559-2457001 FORWARD LENGTH=449	2.79677	upregulated	AT1G07930.1, AT1G07940.1, AT1G07940.2, AT1G07940.3, AT1G07940.4, AT5G60390.1, AT5G60390.2, AT5G60390.3
antiHrd1_vs_ctrl	AT4G04020.1	-0.581537	16.33	-5.76646	0.000325116	0.00162699	-0.392463	FIB, PGL35, FIB1a	| Symbols: FIB, PGL35, FIB1a | plastoglobulin 35, fibrillin 1a, fibrillin | chr4:1932161-1933546 FORWARD LENGTH=318	2.78861	downregulated	NA
antiHrd1_vs_ctrl	AT5G20040.1	0.897655	15.691	5.80041	0.00031206	0.00159672	-0.397171	IPT9, ATIPT9	| Symbols: IPT9, ATIPT9 | isopentenyltransferase 9, ARABIDOPSIS THALIANA ISOPENTENYLTRANSFERASE 9 | chr5:6767939-6770980 REVERSE LENGTH=463	2.79677	upregulated	AT5G20040.2, AT5G20040.3
antiHrd1_vs_ctrl	AT1G74690.1	-0.618178	17.9624	-5.73426	0.000338057	0.00167234	-0.39775	IQD31	| Symbols: IQD31 | IQ-domain 31 | chr1:28061498-28063924 REVERSE LENGTH=587	2.77668	downregulated	NA
antiHrd1_vs_ctrl	AT1G59820.1	1.08771	15.2086	5.78576	0.000317624	0.00160588	-0.399981	ALA3	| Symbols: ALA3 | aminophospholipid ATPase 3 | chr1:22011599-22020023 FORWARD LENGTH=1213	2.79429	upregulated	NA
antiHrd1_vs_ctrl	AT2G28790.1	1.39412	16.0862	5.72898	0.00034023	0.00168068	-0.400561	NA	| Symbols: no symbol available | no full name available | chr2:12354664-12355413 REVERSE LENGTH=249	2.77452	upregulated	AT2G28790.2
antiHrd1_vs_ctrl	AT1G05810.1	-0.551885	17.0426	-5.71625	0.000345537	0.00169717	-0.40736	RABA5E, ARA, ATRAB11D, ARA-1, ATRABA5E	| Symbols: RABA5E, ARA, ATRAB11D, ARA-1, ATRABA5E | ARABIDOPSIS THALIANA RAB GTPASE HOMOLOG A5E, RAB GTPase homolog A5E | chr1:1748443-1749350 FORWARD LENGTH=218	2.77028	downregulated	AT1G05810.2
antiHrd1_vs_ctrl	AT1G70830.1	1.17577	17.2271	5.75419	0.000329983	0.00164493	-0.407819	MLP28	| Symbols: MLP28 | MLP-like protein 28 | chr1:26710203-26711395 REVERSE LENGTH=335	2.78385	upregulated	AT1G70830.4
antiHrd1_vs_ctrl	AT5G23860.1	1.11571	18.5189	5.78879	0.000316464	0.00160466	-0.412384	TUB8	| Symbols: TUB8 | tubulin beta 8 | chr5:8042962-8044528 FORWARD LENGTH=449	2.79462	upregulated	AT5G23860.2
antiHrd1_vs_ctrl	AT1G20220.1	0.768161	16.749	5.75252	0.00033065	0.00164493	-0.418502	Atalba2, ALBA2	| Symbols: Atalba2, ALBA2 | | chr1:7005090-7007285 REVERSE LENGTH=315	2.78385	upregulated	NA
antiHrd1_vs_ctrl	ATMG00160.1	-0.583264	19.8322	-5.75644	0.000329083	0.00164446	-0.421403	COX2	| Symbols: COX2 | cytochrome oxidase 2 | chrm:6264-8389 FORWARD LENGTH=260	2.78398	downregulated	NA
antiHrd1_vs_ctrl	AT1G04750.1	-0.70618	18.8106	-5.775	0.000321779	0.0016197	-0.421814	VAMP721, ATVAMP721, VAMP7B, AT VAMP7B	| Symbols: VAMP721, ATVAMP721, VAMP7B, AT VAMP7B | VESICLE-ASSOCIATED MEMBRANE PROTEIN 7B, vesicle-associated membrane protein 721 | chr1:1331857-1333426 REVERSE LENGTH=219	2.79057	downregulated	NA
antiHrd1_vs_ctrl	AT3G24160.1	-0.730524	16.6465	-5.75162	0.000331014	0.00164493	-0.423915	PMP	| Symbols: PMP | putative type 1 membrane protein | chr3:8726241-8729023 FORWARD LENGTH=364	2.78385	downregulated	NA
antiHrd1_vs_ctrl	AT2G17560.1	-0.891593	15.9809	-5.7198	0.000344048	0.00169226	-0.425636	NFD4, NFD04, HMGB4	| Symbols: NFD4, NFD04, HMGB4 | NUCLEOSOME/CHROMATIN ASSEMBLY FACTOR D4, high mobility group B4 | chr2:7642486-7643468 REVERSE LENGTH=138	2.77153	downregulated	AT2G17560.2, AT2G17560.3
antiHrd1_vs_ctrl	AT4G38040.1	-0.506694	15.5868	-5.70502	0.000350292	0.00171807	-0.429184	NA	| Symbols: no symbol available | no full name available | chr4:17867501-17869131 FORWARD LENGTH=425	2.76496	downregulated	AT4G38040.2
antiHrd1_vs_ctrl	AT3G04880.1	-0.785448	16.6288	-5.7683	0.000324395	0.00162699	-0.429709	DRT102	| Symbols: DRT102 | DNA-DAMAGE-REPAIR/TOLERATION 2 | chr3:1346431-1347363 REVERSE LENGTH=310	2.78861	downregulated	NA
antiHrd1_vs_ctrl	AT4G37640.1	-0.814948	16.9686	-5.77554	0.000321566	0.0016197	-0.42974	ACA2	| Symbols: ACA2 | calcium ATPase 2 | chr4:17683225-17686808 REVERSE LENGTH=1014	2.79057	downregulated	NA
antiHrd1_vs_ctrl	AT4G31460.1	1.75003	15.6765	5.7685	0.000324314	0.00162699	-0.438977	NA	| Symbols: no symbol available | no full name available | chr4:15259773-15260847 REVERSE LENGTH=212	2.78861	upregulated	NA
antiHrd1_vs_ctrl	AT4G29060.1	0.608391	17.5938	5.66764	0.000366643	0.00178306	-0.43933	emb2726	| Symbols: emb2726 | embryo defective 2726 | chr4:14317744-14321315 FORWARD LENGTH=953	2.74884	upregulated	NA
antiHrd1_vs_ctrl	AT4G18030.1	0.613168	18.0082	5.75144	0.000331086	0.00164493	-0.440602	NA	| Symbols: no symbol available | no full name available | chr4:10012850-10015267 REVERSE LENGTH=621	2.78385	upregulated	NA
antiHrd1_vs_ctrl	AT1G53840.1	-0.77966	17.0037	-5.76712	0.000324859	0.00162699	-0.440796	PME1, ATPME1	| Symbols: PME1, ATPME1 | pectin methylesterase 1 | chr1:20101533-20103458 FORWARD LENGTH=586	2.78861	downregulated	NA
antiHrd1_vs_ctrl	AT5G17770.1	0.481065	19.2193	5.68588	0.000358563	0.00175117	-0.448102	CBR, CBR1, ATCBR	| Symbols: CBR, CBR1, ATCBR | NADH:cytochrome B5 reductase 1, NADH:CYTOCHROME B5 REDUCTASE 1 | chr5:5864543-5866495 REVERSE LENGTH=281	2.75667	upregulated	NA
antiHrd1_vs_ctrl	AT2G37940.1	-0.560114	15.8279	-5.65091	0.000374228	0.0018072	-0.452887	ERH1, AtIPCS2	| Symbols: ERH1, AtIPCS2 | enhancing RPW8-mediated HR-like cell death 1, Arabidopsis Inositol phosphorylceramide synthase 2 | chr2:15877169-15879411 FORWARD LENGTH=305	2.74299	downregulated	AT2G37940.2
antiHrd1_vs_ctrl	AT1G80930.1	0.593724	17.0457	5.72292	0.000342743	0.00168825	-0.454283	NA	| Symbols: no symbol available | no full name available | chr1:30405774-30409499 REVERSE LENGTH=900	2.77256	upregulated	NA
antiHrd1_vs_ctrl	AT5G35360.1	0.815853	17.3523	5.74087	0.000335354	0.00166135	-0.454319	CAC2	| Symbols: CAC2 | acetyl Co-enzyme a carboxylase biotin carboxylase subunit | chr5:13584300-13588268 FORWARD LENGTH=537	2.77954	upregulated	AT5G35360.3
antiHrd1_vs_ctrl	AT3G25920.1	0.487495	18.2057	5.66475	0.000367942	0.00178685	-0.464503	RPL15	| Symbols: RPL15 | ribosomal protein L15 | chr3:9491268-9492558 REVERSE LENGTH=277	2.74791	upregulated	NA
antiHrd1_vs_ctrl	AT3G15660.1	-1.00054	16.7312	-5.65692	0.000371485	0.00179821	-0.471214	GRXS15, ATGRX4, GRX4	| Symbols: GRXS15, ATGRX4, GRX4 | glutaredoxin S15, A. THALIANA GLUTAREDOXIN 4, glutaredoxin 4 | chr3:5308134-5309383 REVERSE LENGTH=169	2.74516	downregulated	AT3G15660.2
antiHrd1_vs_ctrl	AT3G48560.1	1.78007	15.3457	5.72718	0.000340974	0.00168194	-0.4801	CSR1, IMR1, TZP5, ALS, AHAS	| Symbols: CSR1, IMR1, TZP5, ALS, AHAS | ACETOLACTATE SYNTHASE, TRIAZOLOPYRIMIDINE RESISTANT 5, IMIDAZOLE RESISTANT 1, ACETOHYDROXY ACID SYNTHASE, chlorsulfuron/imidazolinone resistant 1 | chr3:18001530-18003542 REVERSE LENGTH=670	2.77419	upregulated	NA
antiHrd1_vs_ctrl	AT1G01200.1	0.527792	16.3653	5.67387	0.000363864	0.00177454	-0.481385	RABA3, ATRABA3, ATRAB-A3	| Symbols: RABA3, ATRABA3, ATRAB-A3 | ARABIDOPSIS RAB GTPASE HOMOLOG A3, RAB GTPase homolog A3 | chr1:86715-88145 REVERSE LENGTH=237	2.75091	upregulated	NA
antiHrd1_vs_ctrl	AT5G56260.1	0.768412	15.2087	5.69057	0.000356518	0.00174365	-0.483726	NA	| Symbols: no symbol available | no full name available | chr5:22775549-22776049 REVERSE LENGTH=166	2.75854	upregulated	AT5G56260.2, AT5G56260.3, AT5G56260.4, AT5G56260.5
antiHrd1_vs_ctrl	AT1G77330.1	-0.549619	16.5683	-5.62105	0.000388199	0.00185646	-0.513507	ACO5	| Symbols: ACO5 | ACC oxidase 5 | chr1:29063215-29064447 REVERSE LENGTH=307	2.73131	downregulated	NA
antiHrd1_vs_ctrl	AT2G20930.1	0.743744	14.7735	5.70203	0.000351569	0.00172189	-0.515619	tTRAPPC2(L)	| Symbols: tTRAPPC2(L) | | chr2:9000790-9001656 REVERSE LENGTH=140	2.764	upregulated	NA
antiHrd1_vs_ctrl	AT5G06160.1	0.720574	15.7614	5.6173	0.000389991	0.00186245	-0.530966	ATO	| Symbols: ATO | ATROPOS | chr5:1862623-1866298 REVERSE LENGTH=504	2.72992	upregulated	NA
antiHrd1_vs_ctrl	AT2G37130.1	-1.00412	17.7432	-5.66304	0.000368715	0.00178808	-0.532038	NA	| Symbols: no symbol available | no full name available | chr2:15598225-15600004 REVERSE LENGTH=327	2.74761	downregulated	AT2G37130.2
antiHrd1_vs_ctrl	AT3G09740.1	-0.531722	19.5298	-5.61293	0.000392096	0.00186991	-0.54915	SYP71, ATSYP71	| Symbols: SYP71, ATSYP71 | syntaxin of plants 71 | chr3:2989615-2991354 FORWARD LENGTH=266	2.72818	downregulated	NA
antiHrd1_vs_ctrl	AT5G16290.1	0.75061	14.6915	5.63558	0.000381332	0.00183042	-0.554451	AHASS2, VAT1, AIP3	| Symbols: AHASS2, VAT1, AIP3 | VALINE-TOLERANT 1, ALS-INTERACTING PROTEIN3, acetolactate synthase small subunit 2 | chr5:5333874-5337387 FORWARD LENGTH=477	2.73745	upregulated	AT5G16290.2
antiHrd1_vs_ctrl	AT1G64970.1	1.18431	16.6474	5.65613	0.000371846	0.00179821	-0.558903	TMT1, G-TMT, VTE4	| Symbols: TMT1, G-TMT, VTE4 | gamma-tocopherol methyltransferase, VITAMIN E DEFICIENT 4 | chr1:24134337-24135993 REVERSE LENGTH=348	2.74516	upregulated	NA
antiHrd1_vs_ctrl	AT5G35180.1	0.487724	18.231	5.60816	0.000394404	0.00187832	-0.564139	NA	| Symbols: no symbol available | no full name available | chr5:13424538-13432787 FORWARD LENGTH=778	2.72623	upregulated	AT5G35180.2, AT5G35180.5
antiHrd1_vs_ctrl	AT2G44530.1	1.10284	16.9426	5.67114	0.000365076	0.00177794	-0.564731	PRS5, AtPRS5	| Symbols: PRS5, AtPRS5 | phosphoribosyl diphosphate synthase 5 | chr2:18383732-18385974 FORWARD LENGTH=394	2.75008	upregulated	AT2G44530.2
antiHrd1_vs_ctrl	AT5G38660.1	0.848246	16.3014	5.64818	0.000375485	0.00181073	-0.574514	APE1	| Symbols: APE1 | ACCLIMATION OF PHOTOSYNTHESIS TO ENVIRONMENT | chr5:15473285-15475497 REVERSE LENGTH=286	2.74215	upregulated	NA
antiHrd1_vs_ctrl	AT3G60240.2	1.05708	16.4743	5.6431	0.00037783	0.00181949	-0.601674	EIF4G, CUM2	| Symbols: EIF4G, CUM2 | eukaryotic translation initiation factor 4G, CUCUMOVIRUS MULTIPLICATION 2 | chr3:22261842-22268295 FORWARD LENGTH=1723	2.74005	upregulated	AT3G60240.3, AT3G60240.4
antiHrd1_vs_ctrl	AT5G24490.1	0.598725	16.4826	5.59463	0.000401031	0.00190462	-0.601674	NA	| Symbols: no symbol available | no full name available | chr5:8365690-8367178 FORWARD LENGTH=308	2.72019	upregulated	NA
antiHrd1_vs_ctrl	AT2G37170.1	-1.15833	19.0417	-5.63481	0.000381692	0.00183042	-0.602955	PIP2;2, PIP2B	| Symbols: PIP2;2, PIP2B | plasma membrane intrinsic protein 2, PLASMA MEMBRANE INTRINSIC PROTEIN 2;2 | chr2:15613624-15614791 REVERSE LENGTH=285	2.73745	downregulated	NA
antiHrd1_vs_ctrl	AT1G62660.1	-0.816849	16.2046	-5.5581	0.000419546	0.00196487	-0.604372	VI1	| Symbols: VI1 | VACUOLAR INVERTASE 1 | chr1:23199949-23203515 FORWARD LENGTH=648	2.70667	downregulated	NA
antiHrd1_vs_ctrl	AT3G57650.1	0.422801	17.5681	5.62627	0.000385715	0.00184715	-0.605035	LPAT2	| Symbols: LPAT2 | lysophosphatidyl acyltransferase 2 | chr3:21349751-21352839 FORWARD LENGTH=389	2.7335	upregulated	NA
antiHrd1_vs_ctrl	AT1G11545.1	-0.967791	16.2376	-5.63588	0.000381189	0.00183042	-0.614253	XTH8	| Symbols: XTH8 | xyloglucan endotransglucosylase/hydrolase 8 | chr1:3878689-3880286 REVERSE LENGTH=305	2.73745	downregulated	NA
antiHrd1_vs_ctrl	AT1G64110.1	0.561261	17.2774	5.56606	0.000415435	0.00195686	-0.629876	DAA1	| Symbols: DAA1 | DUO1-activated ATPase 1 | chr1:23796887-23801240 REVERSE LENGTH=824	2.70844	upregulated	AT1G64110.2, AT1G64110.3, AT1G64110.4, AT1G64110.5
antiHrd1_vs_ctrl	AT3G62530.1	0.52319	18.1773	5.57728	0.000409713	0.00193519	-0.632992	NA	| Symbols: no symbol available | no full name available | chr3:23132219-23133121 FORWARD LENGTH=221	2.71328	upregulated	NA
antiHrd1_vs_ctrl	AT1G63970.1	0.710122	16.6448	5.56849	0.000414188	0.00195365	-0.647112	ISPF, MECPS	| Symbols: ISPF, MECPS | 2C-METHYL-D-ERYTHRITOL 2,4-CYCLODIPHOSPHATE SYNTHASE, isoprenoid F | chr1:23738923-23740336 REVERSE LENGTH=231	2.70915	upregulated	NA
antiHrd1_vs_ctrl	AT5G56030.1	0.929707	20.341	5.59691	0.000399906	0.0019019	-0.651553	HSP81-2, HSP90.2, AtHsp90.2, ERD8, HSP81.2	| Symbols: HSP81-2, HSP90.2, AtHsp90.2, ERD8, HSP81.2 | EARLY-RESPONSIVE TO DEHYDRATION 8, heat shock protein 81-2, heat shock protein 81.2, HEAT SHOCK PROTEIN 90.2, HEAT SHOCK PROTEIN 90.2 | chr5:22686923-22689433 FORWARD LENGTH=699	2.72081	upregulated	NA
antiHrd1_vs_ctrl	AT3G53120.1	0.487951	15.6357	5.54292	0.000427509	0.00199196	-0.655257	VPS37-1	| Symbols: VPS37-1 | | chr3:19690729-19692490 REVERSE LENGTH=217	2.70072	upregulated	NA
antiHrd1_vs_ctrl	AT2G33220.1	-0.905583	18.0558	-5.58342	0.000406617	0.0019232	-0.663689	NA	| Symbols: no symbol available | no full name available | chr2:14078974-14079929 FORWARD LENGTH=143	2.71598	downregulated	AT2G33220.2
antiHrd1_vs_ctrl	AT3G56940.1	0.741898	18.1525	5.56431	0.000416336	0.00195774	-0.670543	CRD1, ACSF, CHL27	| Symbols: CRD1, ACSF, CHL27 | COPPER RESPONSE DEFECT 1 | chr3:21076594-21078269 FORWARD LENGTH=409	2.70824	upregulated	NA
antiHrd1_vs_ctrl	AT1G26945.1	-1.43363	14.5599	-5.59057	0.000403046	0.00191156	-0.674697	PRE6, KDR	| Symbols: PRE6, KDR | KIDARI, PACLOBUTRAZOL RESISTANCE 6 | chr1:9351571-9352474 FORWARD LENGTH=94	2.71861	downregulated	NA
antiHrd1_vs_ctrl	AT2G39730.1	0.972399	19.2977	5.58835	0.00040415	0.00191416	-0.677663	RCA	| Symbols: RCA | rubisco activase | chr2:16570951-16573345 REVERSE LENGTH=474	2.71802	upregulated	NA
antiHrd1_vs_ctrl	AT2G44610.1	-0.523376	19.393	-5.55726	0.000419984	0.00196487	-0.693316	ATRAB6A, RAB6, RAB6A, ATRABH1B	| Symbols: ATRAB6A, RAB6, RAB6A, ATRABH1B | | chr2:18411778-18413883 REVERSE LENGTH=208	2.70667	downregulated	NA
antiHrd1_vs_ctrl	AT5G12250.1	0.578345	20.1756	5.56349	0.000416758	0.00195774	-0.694494	TUB6	| Symbols: TUB6 | beta-6 tubulin | chr5:3961317-3962971 REVERSE LENGTH=449	2.70824	upregulated	NA
antiHrd1_vs_ctrl	AT1G33800.1	-0.619409	15.404	-5.54413	0.000426871	0.00199168	-0.698823	GXM3, GXMT1, AtGXMT1	| Symbols: GXM3, GXMT1, AtGXMT1 | glucuronoxylan methyltransferase3, glucuronoxylan methyltransferase 1 | chr1:12261480-12262456 FORWARD LENGTH=297	2.70078	downregulated	AT4G09990.1
antiHrd1_vs_ctrl	AT5G28020.1	0.92065	15.362	5.51874	0.000440543	0.00203471	-0.699221	CYSD2, ATCYSD2	| Symbols: CYSD2, ATCYSD2 | CYSTEINE SYNTHASE D2, cysteine synthase D2 | chr5:10026395-10028166 REVERSE LENGTH=323	2.6915	upregulated	AT5G28020.2, AT5G28020.3, AT5G28020.4, AT5G28020.5, AT5G28020.6
antiHrd1_vs_ctrl	AT4G01800.1	0.604309	16.3459	5.51824	0.000440815	0.00203471	-0.704193	SECA1, AGY1, AtcpSecA	| Symbols: SECA1, AGY1, AtcpSecA | Arabidopsis thaliana chloroplast SecA, Albino or Glassy Yellow 1 | chr4:770926-776131 REVERSE LENGTH=1022	2.6915	upregulated	AT4G01800.3
antiHrd1_vs_ctrl	AT4G32150.1	-0.459116	18.4714	-5.50709	0.00044697	0.00205487	-0.708473	ATVAMP711, VAMP711	| Symbols: ATVAMP711, VAMP711 | vesicle-associated membrane protein 711 | chr4:15526407-15527651 REVERSE LENGTH=219	2.68722	downregulated	NA
antiHrd1_vs_ctrl	AT5G51200.2	0.737552	16.5008	5.53635	0.00043101	0.00200017	-0.712277	EMB3142, EDS4	| Symbols: EMB3142, EDS4 | ENHANCED DISEASE SUCEPTIBILITY4, EMBRYO DEFECTIVE 3142 | chr5:20804926-20819408 FORWARD LENGTH=1863	2.69893	upregulated	AT5G51200.3
antiHrd1_vs_ctrl	AT4G23460.1	0.972008	17.3762	5.55987	0.00041863	0.00196386	-0.715814	NA	| Symbols: no symbol available | no full name available | chr4:12243899-12248898 REVERSE LENGTH=893	2.70689	upregulated	NA
antiHrd1_vs_ctrl	AT3G09840.1	0.60504	20.518	5.54981	0.000423877	0.00198039	-0.722732	ATCDC48, CDC48, AtCDC48A, CDC48A	| Symbols: ATCDC48, CDC48, AtCDC48A, CDC48A | cell division cycle 48 | chr3:3019494-3022832 FORWARD LENGTH=809	2.70325	upregulated	NA
antiHrd1_vs_ctrl	AT2G27730.1	-1.29852	16.8274	-5.48297	0.000460613	0.00209801	-0.73594	NA	| Symbols: no symbol available | no full name available | chr2:11820056-11820867 REVERSE LENGTH=113	2.67819	downregulated	AT2G27730.2, AT2G27730.3, AT2G27730.4
antiHrd1_vs_ctrl	AT4G22010.1	1.16781	18.5714	5.5093	0.000445743	0.00205452	-0.740282	sks4	| Symbols: sks4 | SKU5 similar 4 | chr4:11663429-11666463 FORWARD LENGTH=541	2.68729	upregulated	NA
antiHrd1_vs_ctrl	AT5G42270.1	0.715826	18.1409	5.53995	0.000429088	0.00199662	-0.742553	FTSH5, VAR1	| Symbols: FTSH5, VAR1 | VARIEGATED 1 | chr5:16902659-16905102 FORWARD LENGTH=704	2.6997	upregulated	NA
antiHrd1_vs_ctrl	AT1G10630.1	0.702997	21.3037	5.53685	0.00043074	0.00200017	-0.746715	ARFA1F, ATARFA1F	| Symbols: ARFA1F, ATARFA1F | ADP-ribosylation factor A1F | chr1:3513189-3514230 REVERSE LENGTH=181	2.69893	upregulated	AT1G10630.2, AT1G23490.1, AT1G70490.1, AT1G70490.2, AT1G70490.3, AT1G70490.4, AT1G70490.5, AT1G70490.6, AT1G70490.7, AT2G47170.1, AT2G47170.2, AT2G47170.3, AT3G62290.1, AT3G62290.2, AT3G62290.3, AT5G14670.1, AT5G14670.2, AT5G14670.3
antiHrd1_vs_ctrl	AT5G15450.1	0.87054	15.9597	5.51912	0.000440332	0.00203471	-0.749018	APG6, AtCLPB3, CLPB3, CLPB-P	| Symbols: APG6, AtCLPB3, CLPB3, CLPB-P | casein lytic proteinase B3, CASEIN LYTIC PROTEINASE B-P, ALBINO AND PALE GREEN 6 | chr5:5014399-5018255 REVERSE LENGTH=968	2.6915	upregulated	NA
antiHrd1_vs_ctrl	AT1G63000.1	0.604596	19.3606	5.47028	0.000467977	0.00212593	-0.751494	NRS/ER, UER1	| Symbols: NRS/ER, UER1 | UDP-4-KETO-6-DEOXY-D-GLUCOSE-3,5-EPIMERASE-4-REDUCTASE 1, nucleotide-rhamnose synthase/epimerase-reductase | chr1:23342510-23343859 FORWARD LENGTH=301	2.67245	upregulated	NA
antiHrd1_vs_ctrl	AT5G47190.1	0.605336	18.3111	5.52386	0.000437747	0.0020287	-0.753948	PRPL19	| Symbols: PRPL19 | plastid ribosomal proteins of the 50S subunit 19 | chr5:19164432-19166064 REVERSE LENGTH=229	2.69278	upregulated	NA
antiHrd1_vs_ctrl	AT2G07050.1	0.495701	18.2859	5.47479	0.000465344	0.00211676	-0.754641	CAS1	| Symbols: CAS1 | cycloartenol synthase 1 | chr2:2924629-2930295 FORWARD LENGTH=759	2.67433	upregulated	NA
antiHrd1_vs_ctrl	AT1G11905.1	-0.830614	16.4081	-5.5083	0.000446297	0.00205452	-0.785155	NA	| Symbols: no symbol available | no full name available | chr1:4014958-4016222 FORWARD LENGTH=221	2.68729	downregulated	AT1G11905.2
antiHrd1_vs_ctrl	AT5G05890.1	0.868754	16.1199	5.49469	0.000453928	0.00207579	-0.792215	UGT76C5	| Symbols: UGT76C5 | UDP-glucosyl transferase 76C5 | chr5:1772567-1774012 FORWARD LENGTH=455	2.68282	upregulated	NA
antiHrd1_vs_ctrl	AT1G20630.1	1.06745	15.9558	5.49973	0.000451087	0.00207103	-0.793888	CAT1	| Symbols: CAT1 | catalase 1 | chr1:7146812-7149609 FORWARD LENGTH=492	2.68381	upregulated	NA
antiHrd1_vs_ctrl	AT5G47390.1	1.22354	14.3579	5.49627	0.000453038	0.00207447	-0.795215	KUA1, MYBH	| Symbols: KUA1, MYBH | MYB hypocotyl elongation-related, KUODA1 (Chinese for enlarge or expand) | chr5:19227001-19228546 FORWARD LENGTH=365	2.68309	upregulated	NA
antiHrd1_vs_ctrl	AT4G28050.1	-0.676962	17.1502	-5.49751	0.000452336	0.00207401	-0.799713	TET7	| Symbols: TET7 | tetraspanin7 | chr4:13942566-13943621 REVERSE LENGTH=263	2.68319	downregulated	NA
antiHrd1_vs_ctrl	AT2G03220.1	-1.07167	15.0935	-5.49144	0.000455772	0.00208146	-0.807911	FT1, MUR2, ATFT1, FUT1, ATFUT1	| Symbols: FT1, MUR2, ATFT1, FUT1, ATFUT1 | ARABIDOPSIS THALIANA FUCOSYLTRANSFERASE 1, MURUS 2, fucosyltransferase 1 | chr2:970401-972353 REVERSE LENGTH=558	2.68163	downregulated	NA
antiHrd1_vs_ctrl	AT2G25910.1	0.888962	16.0001	5.42789	0.000493497	0.00221849	-0.808092	NA	| Symbols: no symbol available | no full name available | chr2:11049379-11051997 REVERSE LENGTH=341	2.65394	upregulated	AT2G25910.2
antiHrd1_vs_ctrl	AT3G45850.1	0.740497	17.468	5.48551	0.000459157	0.00209415	-0.815926	NA	| Symbols: no symbol available | no full name available | chr3:16855814-16860971 REVERSE LENGTH=1065	2.67899	upregulated	AT3G45850.2
antiHrd1_vs_ctrl	AT3G12010.1	0.823103	15.5073	5.43211	0.00049089	0.00221253	-0.81978	NA	| Symbols: no symbol available | no full name available | chr3:3821337-3825537 FORWARD LENGTH=682	2.65511	upregulated	NA
antiHrd1_vs_ctrl	AT1G75780.1	0.671274	21.0033	5.46633	0.000470291	0.00213083	-0.820106	TUB1	| Symbols: TUB1 | tubulin beta-1 chain | chr1:28451378-28453602 REVERSE LENGTH=447	2.67145	upregulated	NA
antiHrd1_vs_ctrl	AT4G35470.1	-0.751949	20.5744	-5.4628	0.000472373	0.00213465	-0.824492	PIRL4	| Symbols: PIRL4 | plant intracellular ras group-related LRR 4 | chr4:16846531-16848448 FORWARD LENGTH=549	2.67067	downregulated	AT4G35470.2
antiHrd1_vs_ctrl	AT5G66590.1	1.07527	16.5114	5.44135	0.000485236	0.00218992	-0.837862	NA	| Symbols: no symbol available | no full name available | chr5:26574255-26574812 FORWARD LENGTH=185	2.65957	upregulated	NA
antiHrd1_vs_ctrl	AT5G19620.1	0.643751	17.1759	5.46794	0.000469345	0.00212935	-0.839695	TOC75-V, EMB213, OEP80, ATOEP80	| Symbols: TOC75-V, EMB213, OEP80, ATOEP80 | EMBRYO DEFECTIVE 213, outer envelope protein of 80 kDa, translocon at the outer envelope membrane of chloroplasts 75-V, ARABIDOPSIS THALIANA OUTER ENVELOPE PROTEIN OF 80 KDA | chr5:6623323-6627641 FORWARD LENGTH=732	2.67175	upregulated	NA
antiHrd1_vs_ctrl	AT5G04740.1	1.30468	17.3041	5.46461	0.000471304	0.00213262	-0.844206	ACR12	| Symbols: ACR12 | ACT domain repeats 12 | chr5:1368713-1371391 REVERSE LENGTH=301	2.67109	upregulated	NA
antiHrd1_vs_ctrl	AT1G28290.1	0.641612	19.1609	5.41596	0.000500951	0.00223904	-0.8483	AGP31	| Symbols: AGP31 | arabinogalactan protein 31 | chr1:9889331-9890843 REVERSE LENGTH=359	2.64994	upregulated	AT1G28290.2
antiHrd1_vs_ctrl	AT3G62910.1	1.43386	15.265	5.43013	0.000492115	0.00221516	-0.85224	AtcpRF1, cpRF1, APG3	| Symbols: AtcpRF1, cpRF1, APG3 | ALBINO AND PALE GREEN, chloroplast ribosome release factor 1, Arabidopsis thaliana chloroplast RF1 | chr3:23257661-23260386 REVERSE LENGTH=422	2.6546	upregulated	NA
antiHrd1_vs_ctrl	AT2G17790.1	0.682404	18.8786	5.41538	0.000501317	0.00223904	-0.874342	ZIP3, VPS35A	| Symbols: ZIP3, VPS35A | VPS35 homolog A, ZIG suppressor 3 | chr2:7733685-7739344 FORWARD LENGTH=787	2.64994	upregulated	NA
antiHrd1_vs_ctrl	AT4G00030.1	-0.632986	15.0251	-5.41	0.000504723	0.00225134	-0.876091	FBN9	| Symbols: FBN9 | FIBRILLIN9 | chr4:13565-14366 FORWARD LENGTH=212	2.64756	downregulated	NA
antiHrd1_vs_ctrl	AT5G64100.1	-1.11968	16.3997	-5.42485	0.000495387	0.00222408	-0.879301	PRX69	| Symbols: PRX69 | | chr5:25650824-25652062 REVERSE LENGTH=331	2.65285	downregulated	NA
antiHrd1_vs_ctrl	AT3G62400.1	-0.848859	19.9507	-5.41589	0.000500996	0.00223904	-0.880539	NA	| Symbols: no symbol available | no full name available | chr3:23090295-23090489 FORWARD LENGTH=64	2.64994	downregulated	NA
antiHrd1_vs_ctrl	AT5G59880.1	0.502039	17.8532	5.34334	0.000549054	0.00241336	-0.888449	ADF3	| Symbols: ADF3 | actin depolymerizing factor 3 | chr5:24120382-24121628 FORWARD LENGTH=139	2.61738	upregulated	NA
antiHrd1_vs_ctrl	AT4G23400.1	-0.873703	19.6357	-5.42247	0.000496873	0.00222785	-0.89091	PIP1D, PIP1;5	| Symbols: PIP1D, PIP1;5 | plasma membrane intrinsic protein 1;5 | chr4:12220792-12222155 FORWARD LENGTH=287	2.65211	downregulated	NA
antiHrd1_vs_ctrl	AT2G18390.1	0.527056	16.0975	5.38033	0.000523952	0.00231911	-0.89872	TTN5, ARL2, HAL, ATARLC1	| Symbols: TTN5, ARL2, HAL, ATARLC1 | TITAN 5, HALLIMASCH, ARF-LIKE 2 | chr2:7988335-7989374 FORWARD LENGTH=185	2.63468	upregulated	NA
antiHrd1_vs_ctrl	AT1G04530.1	1.84777	16.7196	5.39687	0.000513139	0.00228003	-0.903961	TPR4	| Symbols: TPR4 | tetratricopeptide repeat 4 | chr1:1234456-1235895 REVERSE LENGTH=310	2.64206	upregulated	NA
antiHrd1_vs_ctrl	AT2G04940.1	-0.870338	15.4848	-5.39463	0.000514585	0.00228058	-0.906335	NA	| Symbols: no symbol available | no full name available | chr2:1736671-1740254 REVERSE LENGTH=392	2.64196	downregulated	NA
antiHrd1_vs_ctrl	AT3G47430.1	-0.521043	14.8386	-5.33714	0.000553385	0.00242701	-0.909385	PEX11B	| Symbols: PEX11B | peroxin 11B | chr3:17480798-17481692 FORWARD LENGTH=227	2.61493	downregulated	NA
antiHrd1_vs_ctrl	AT4G27640.1	0.614708	16.217	5.407	0.000506633	0.00225402	-0.915089	IMB4	| Symbols: IMB4 | importin-beta 4 | chr4:13798013-13802976 REVERSE LENGTH=1048	2.64704	upregulated	NA
antiHrd1_vs_ctrl	AT1G55900.1	0.571345	15.7265	5.35077	0.00054391	0.00239821	-0.918805	TIM50, EMB1860	| Symbols: TIM50, EMB1860 | embryo defective 1860 | chr1:20903163-20905420 FORWARD LENGTH=376	2.62011	upregulated	AT1G55900.2
antiHrd1_vs_ctrl	AT4G33250.1	0.647146	16.8581	5.40779	0.00050613	0.00225402	-0.921391	EIF3K, TIF3K1, ATTIF3K1	| Symbols: EIF3K, TIF3K1, ATTIF3K1 | eukaryotic translation initiation factor 3K | chr4:16039066-16040617 REVERSE LENGTH=226	2.64704	upregulated	NA
antiHrd1_vs_ctrl	AT4G31500.1	-0.446512	17.5901	-5.37272	0.000529011	0.0023385	-0.931847	RNT1, RED1, SUR2, ATR4, CYP83B1	| Symbols: RNT1, RED1, SUR2, ATR4, CYP83B1 | RED ELONGATED 1, SUPERROOT 2, ALTERED TRYPTOPHAN REGULATION 4, RUNT 1, cytochrome P450, family 83, subfamily B, polypeptide 1 | chr4:15273677-15275271 REVERSE LENGTH=499	2.63106	downregulated	NA
antiHrd1_vs_ctrl	AT5G16660.1	-0.709619	17.8277	-5.30697	0.000575014	0.00247521	-0.932069	NA	| Symbols: no symbol available | no full name available | chr5:5465699-5467006 REVERSE LENGTH=168	2.60639	downregulated	AT5G16660.2
antiHrd1_vs_ctrl	AT3G26935.1	-0.775717	14.9978	-5.39534	0.000514129	0.00228058	-0.938365	NA	| Symbols: no symbol available | no full name available | chr3:9933001-9935218 REVERSE LENGTH=443	2.64196	downregulated	NA
antiHrd1_vs_ctrl	AT3G07090.1	-0.461931	19.3718	-5.32354	0.000563025	0.00245736	-0.943946	Desi1	| Symbols: Desi1 | | chr3:2243153-2244476 REVERSE LENGTH=265	2.60953	downregulated	AT3G07090.2
antiHrd1_vs_ctrl	AT3G03250.1	0.509352	17.3668	5.31265	0.000570873	0.00247125	-0.954911	AtUGP1, UGP, UGP1	| Symbols: AtUGP1, UGP, UGP1 | UDP-glucose pyrophosphorylase, UDP-GLUCOSE PYROPHOSPHORYLASE 1 | chr3:749761-754014 REVERSE LENGTH=469	2.60708	upregulated	NA
antiHrd1_vs_ctrl	AT1G75220.1	-0.579202	16.6356	-5.31245	0.000571014	0.00247125	-0.966372	ERDL6, AtERDL6	| Symbols: ERDL6, AtERDL6 | ERD6-like 6 | chr1:28229412-28232606 REVERSE LENGTH=487	2.60708	downregulated	NA
antiHrd1_vs_ctrl	AT2G32600.1	0.723477	14.3771	5.27646	0.000597814	0.00253538	-0.969639	NA	| Symbols: no symbol available | no full name available | chr2:13833779-13835525 REVERSE LENGTH=277	2.59596	upregulated	NA
antiHrd1_vs_ctrl	AT4G24990.1	-1.02098	15.5216	-5.34748	0.000546179	0.00240514	-0.970314	MUB3, ATGP4	| Symbols: MUB3, ATGP4 | | chr4:12849973-12851249 REVERSE LENGTH=118	2.61886	downregulated	AT4G24990.2
antiHrd1_vs_ctrl	AT1G54410.1	-0.678555	20.824	-5.30755	0.000574585	0.00247521	-0.974494	HIRD11, AtHIRD11	| Symbols: HIRD11, AtHIRD11 | dehydrin 11kDa | chr1:20310305-20310601 REVERSE LENGTH=98	2.60639	downregulated	NA
antiHrd1_vs_ctrl	AT4G36940.1	0.488742	16.4862	5.2522	0.000616649	0.00259293	-0.976575	NAPRT1	| Symbols: NAPRT1 | nicotinate phosphoribosyltransferase 1 | chr4:17416938-17419883 FORWARD LENGTH=559	2.58621	upregulated	NA
antiHrd1_vs_ctrl	AT3G46040.1	-0.817314	18.4807	-5.33303	0.000556282	0.00243409	-0.977414	RPS15AD	| Symbols: RPS15AD | ribosomal protein S15A D | chr3:16914891-16915529 FORWARD LENGTH=130	2.61366	downregulated	NA
antiHrd1_vs_ctrl	AT5G50320.1	0.857099	15.6622	5.34278	0.000549445	0.00241336	-0.978218	HAC8, ELO3, AtELP3, HAG3, EAST1, ELP3	| Symbols: HAC8, ELO3, AtELP3, HAG3, EAST1, ELP3 | enhancer-of-asymmetric leaves-two 1, Elongator protein 3, ELONGATA 3, HISTONE ACETYLTRANSFERASE 8, HISTONE ACETYLTRANSFERASE OF THE GNAT FAMILY 3 | chr5:20481200-20484811 REVERSE LENGTH=565	2.61738	upregulated	NA
antiHrd1_vs_ctrl	AT3G51160.1	0.521158	17.4498	5.27887	0.000595979	0.00253515	-0.987297	MUR1, GMD2, MUR_1, SFR8	| Symbols: MUR1, GMD2, MUR_1, SFR8 | GDP-D-MANNOSE-4,6-DEHYDRATASE 2, MURUS 1, SENSITIVE TO FREEZING8 | chr3:19007232-19008353 REVERSE LENGTH=373	2.596	upregulated	NA
antiHrd1_vs_ctrl	AT1G31817.1	-0.87768	15.0299	-5.31214	0.000571238	0.00247125	-0.991702	NFD3	| Symbols: NFD3 | NUCLEAR FUSION DEFECTIVE 3 | chr1:11414932-11416356 REVERSE LENGTH=314	2.60708	downregulated	NA
antiHrd1_vs_ctrl	ATCG00820.1	1.11316	16.6008	5.31582	0.000568578	0.00247125	-0.995208	RPS19	| Symbols: RPS19 | ribosomal protein S19 | chrc:84005-84283 REVERSE LENGTH=92	2.60708	upregulated	NA
antiHrd1_vs_ctrl	AT1G67350.1	-1.32738	18.699	-5.35099	0.000543759	0.00239821	-0.999	NA	| Symbols: no symbol available | no full name available | chr1:25235826-25236122 FORWARD LENGTH=98	2.62011	downregulated	AT1G67350.2
antiHrd1_vs_ctrl	AT5G37475.1	0.880639	15.0612	5.28329	0.00059263	0.00253208	-1.00724	NA	| Symbols: no symbol available | no full name available | chr5:14866328-14867749 REVERSE LENGTH=225	2.59652	upregulated	AT5G37475.2, AT5G37475.3
antiHrd1_vs_ctrl	AT5G13640.1	-0.647664	16.2526	-5.33632	0.00055396	0.00242701	-1.00884	ATPDAT, PDAT1, PDAT	| Symbols: ATPDAT, PDAT1, PDAT | PHOSPHOLIPID:DIACYLGLYCEROL ACYLTRANSFERASE 1, phospholipid:diacylglycerol acyltransferase, ARABIDOPSIS THALIANA PHOSPHOLIPID:DIACYLGLYCEROL ACYLTRANSFERASE | chr5:4393529-4397213 FORWARD LENGTH=671	2.61493	downregulated	NA
antiHrd1_vs_ctrl	AT4G17620.1	-0.667104	16.1182	-5.26857	0.000603877	0.00255481	-1.01541	DXO1	| Symbols: DXO1 | DXO protein 1 | chr4:9822005-9824859 FORWARD LENGTH=544	2.59264	downregulated	AT4G17620.2
antiHrd1_vs_ctrl	AT3G13460.1	-1.02861	16.8182	-5.32188	0.000564209	0.00245941	-1.01666	ECT2	| Symbols: ECT2 | evolutionarily conserved C-terminal region 2 | chr3:4385274-4388220 REVERSE LENGTH=667	2.60917	downregulated	NA
antiHrd1_vs_ctrl	AT3G56110.1	-0.692109	15.894	-5.24137	0.000625269	0.00261642	-1.01906	PRA1.B1	| Symbols: PRA1.B1 | prenylated RAB acceptor 1.B1 | chr3:20822228-20822857 REVERSE LENGTH=209	2.58229	downregulated	AT3G56110.2, AT3G56110.3, AT3G56110.4
antiHrd1_vs_ctrl	AT3G54960.1	0.815125	16.8936	5.31067	0.00057231	0.00247125	-1.02904	PDI1, PDIL1-3, ATPDIL1-3, ATPDI1	| Symbols: PDI1, PDIL1-3, ATPDIL1-3, ATPDI1 | ARABIDOPSIS THALIANA PROTEIN DISULFIDE ISOMERASE 1, PDI-like 1-3, PROTEIN DISULFIDE ISOMERASE 1 | chr3:20363514-20366822 REVERSE LENGTH=579	2.60708	upregulated	NA
antiHrd1_vs_ctrl	AT3G52950.1	-0.888112	14.7668	-5.32792	0.000559902	0.00244682	-1.03065	NA	| Symbols: no symbol available | no full name available | chr3:19634866-19636536 FORWARD LENGTH=556	2.6114	downregulated	AT3G52950.2
antiHrd1_vs_ctrl	AT3G07160.1	0.443961	18.41	5.24445	0.000622804	0.00261093	-1.03069	CALS9, GSL10, gsl10, ATGSL10	| Symbols: CALS9, GSL10, gsl10, ATGSL10 | glucan synthase-like 10 | chr3:2265142-2279383 REVERSE LENGTH=1890	2.58321	upregulated	AT3G07160.2, AT3G07160.3
antiHrd1_vs_ctrl	AT5G11520.1	1.3508	18.3417	5.31019	0.00057266	0.00247125	-1.04003	YLS4, ASP3	| Symbols: YLS4, ASP3 | aspartate aminotransferase 3, YELLOW-LEAF-SPECIFIC GENE 4 | chr5:3685257-3687721 REVERSE LENGTH=449	2.60708	upregulated	NA
antiHrd1_vs_ctrl	AT2G35605.1	1.38143	18.3278	5.31827	0.000566805	0.0024676	-1.0439	SWIB6	| Symbols: SWIB6 | | chr2:14946161-14947027 FORWARD LENGTH=109	2.60772	upregulated	NA
antiHrd1_vs_ctrl	AT3G25800.1	0.96165	17.408	5.30396	0.00057722	0.0024805	-1.04569	PP2AA2, PDF1, PR 65	| Symbols: PP2AA2, PDF1, PR 65 | protein phosphatase 2A subunit A2 | chr3:9422822-9425783 REVERSE LENGTH=587	2.60546	upregulated	AT3G25800.3
antiHrd1_vs_ctrl	AT2G28800.1	-0.671153	15.8271	-5.28659	0.000590136	0.00252769	-1.04801	ALB3	| Symbols: ALB3 | ALBINO 3 | chr2:12356669-12359158 REVERSE LENGTH=462	2.59728	downregulated	AT2G28800.4
antiHrd1_vs_ctrl	AT3G49490.1	2.48582	16.2313	5.31443	0.000569579	0.00247125	-1.04836	NA	| Symbols: no symbol available | no full name available | chr3:18344926-18348648 REVERSE LENGTH=953	2.60708	upregulated	NA
antiHrd1_vs_ctrl	AT1G63120.1	0.920966	17.2085	5.26152	0.00060934	0.00256847	-1.05088	RBL2, ATRBL2	| Symbols: RBL2, ATRBL2 | RHOMBOID-like 2 | chr1:23409054-23410725 REVERSE LENGTH=317	2.59033	upregulated	NA
antiHrd1_vs_ctrl	AT4G23850.1	0.655729	19.0643	5.28862	0.000588609	0.00252428	-1.05875	LACS4	| Symbols: LACS4 | long-chain acyl-CoA synthetase 4 | chr4:12403720-12408263 REVERSE LENGTH=666	2.59786	upregulated	NA
antiHrd1_vs_ctrl	AT1G15130.1	0.761082	16.5304	5.30333	0.00057768	0.0024805	-1.06446	ALIX	| Symbols: ALIX | ALG-2 INTERACTING PROTEIN-X | chr1:5206217-5209848 REVERSE LENGTH=846	2.60546	upregulated	NA
antiHrd1_vs_ctrl	AT3G02880.1	-0.713539	17.5887	-5.279	0.000595881	0.00253515	-1.06792	KIN7	| Symbols: KIN7 | Kinase 7 | chr3:634819-636982 FORWARD LENGTH=627	2.596	downregulated	NA
antiHrd1_vs_ctrl	AT4G29520.1	-0.607274	15.7241	-5.28076	0.000594546	0.00253515	-1.06836	SES1	| Symbols: SES1 | Sensitive to Salt1 | chr4:14494056-14495657 REVERSE LENGTH=306	2.596	downregulated	NA
antiHrd1_vs_ctrl	AT1G61770.1	-0.65772	16.1203	-5.28483	0.000591467	0.00253025	-1.07131	NA	| Symbols: no symbol available | no full name available | chr1:22810220-22812370 FORWARD LENGTH=300	2.59684	downregulated	NA
antiHrd1_vs_ctrl	AT4G00100.1	-0.672062	22.0556	-5.26675	0.000605277	0.00255759	-1.07172	RPS13, RPS13A, PFL2, ATRPS13A	| Symbols: RPS13, RPS13A, PFL2, ATRPS13A | ribosomal protein S13A, POINTED FIRST LEAF 2 | chr4:37172-38123 FORWARD LENGTH=151	2.59217	downregulated	NA
antiHrd1_vs_ctrl	AT5G16730.1	-0.59336	18.1146	-5.24395	0.0006232	0.00261093	-1.08113	NA	| Symbols: no symbol available | no full name available | chr5:5497890-5500775 FORWARD LENGTH=853	2.58321	downregulated	NA
antiHrd1_vs_ctrl	AT4G20850.1	0.533221	16.1985	5.21226	0.000649079	0.00269442	-1.09059	TPP2	| Symbols: TPP2 | tripeptidyl peptidase ii | chr4:11160935-11169889 REVERSE LENGTH=1380	2.56953	upregulated	NA
antiHrd1_vs_ctrl	AT1G66680.1	0.824914	14.4624	5.27846	0.000596289	0.00253515	-1.09875	AR401	| Symbols: AR401 | | chr1:24866352-24868888 REVERSE LENGTH=358	2.596	upregulated	NA
antiHrd1_vs_ctrl	AT1G55840.1	0.613587	18.2381	5.27681	0.000597553	0.00253538	-1.10104	NA	| Symbols: no symbol available | no full name available | chr1:20873891-20876018 FORWARD LENGTH=325	2.59596	upregulated	NA
antiHrd1_vs_ctrl	AT1G04270.1	-0.831378	20.6476	-5.27044	0.000602431	0.00255182	-1.10983	RPS15	| Symbols: RPS15 | cytosolic ribosomal protein S15 | chr1:1141852-1142960 REVERSE LENGTH=152	2.59315	downregulated	AT1G04270.2
antiHrd1_vs_ctrl	AT2G22450.1	0.789269	14.8329	5.2653	0.0006064	0.0025592	-1.11373	RIBA2, AtRIBA2	| Symbols: RIBA2, AtRIBA2 | homolog of ribA 2 | chr2:9530654-9532691 FORWARD LENGTH=476	2.5919	upregulated	NA
antiHrd1_vs_ctrl	AT1G06950.1	0.831379	18.7808	5.25299	0.000616027	0.00259293	-1.11996	ATTIC110, TIC110	| Symbols: ATTIC110, TIC110 | ARABIDOPSIS THALIANA TRANSLOCON AT THE INNER ENVELOPE MEMBRANE OF CHLOROPLASTS 110, translocon at the inner envelope membrane of chloroplasts 110 | chr1:2130303-2135563 REVERSE LENGTH=1016	2.58621	upregulated	NA
antiHrd1_vs_ctrl	AT3G59780.1	0.589401	15.6388	5.2119	0.000649381	0.00269442	-1.12033	NA	| Symbols: no symbol available | no full name available | chr3:22086906-22090324 FORWARD LENGTH=686	2.56953	upregulated	NA
antiHrd1_vs_ctrl	AT3G10090.1	1.48213	17.934	5.25004	0.000618359	0.00259696	-1.12594	NA	| Symbols: no symbol available | no full name available | chr3:3108960-3109154 REVERSE LENGTH=64	2.58553	upregulated	AT5G03850.1
antiHrd1_vs_ctrl	AT2G39310.1	0.578498	17.0875	5.13984	0.0007127	0.00290472	-1.12803	JAL22	| Symbols: JAL22 | jacalin-related lectin 22 | chr2:16414262-16416323 REVERSE LENGTH=458	2.5369	upregulated	AT2G39310.3, AT2G39310.4
antiHrd1_vs_ctrl	AT3G02530.1	0.746237	18.968	5.23058	0.000633979	0.00264324	-1.13367	CCT6-2	| Symbols: CCT6-2 | Chaperonin containing T-complex polypeptide-1 subunit 6-2 | chr3:528806-532457 REVERSE LENGTH=535	2.57786	upregulated	NA
antiHrd1_vs_ctrl	AT4G08520.1	0.792025	16.6643	5.22208	0.000640936	0.00266902	-1.14013	NA	| Symbols: no symbol available | no full name available | chr4:5417887-5420295 FORWARD LENGTH=181	2.57365	upregulated	NA
antiHrd1_vs_ctrl	AT3G13720.1	-0.807069	18.3011	-5.22059	0.000642163	0.0026709	-1.14285	PRA8, PRA1.F3	| Symbols: PRA8, PRA1.F3 | PRENYLATED RAB ACCEPTOR 1.F3 | chr3:4495202-4495768 REVERSE LENGTH=188	2.57334	downregulated	NA
antiHrd1_vs_ctrl	AT1G20620.1	0.661619	20.5125	5.18096	0.000675787	0.00278722	-1.14305	SEN2, ROG1, ATCAT3, CAT3	| Symbols: SEN2, ROG1, ATCAT3, CAT3 | SENESCENCE 2, catalase 3, REPRESSOR OF GSNOR1 | chr1:7143142-7146193 FORWARD LENGTH=492	2.55483	upregulated	AT1G20620.6
antiHrd1_vs_ctrl	AT1G48160.1	-0.58173	15.6252	-5.20679	0.00065366	0.00270892	-1.14337	NA	| Symbols: no symbol available | no full name available | chr1:17786779-17788286 REVERSE LENGTH=145	2.5672	downregulated	AT1G48160.2
antiHrd1_vs_ctrl	AT1G17810.1	1.4684	18.8198	5.23992	0.000626431	0.00261781	-1.15206	TIP3.2, BETA-TIP, TIP3;2	| Symbols: TIP3.2, BETA-TIP, TIP3;2 | beta-tonoplast intrinsic protein | chr1:6130209-6131442 FORWARD LENGTH=267	2.58206	upregulated	AT1G73190.1
antiHrd1_vs_ctrl	AT4G34020.1	0.980254	14.9354	5.23906	0.00062712	0.00261781	-1.15325	DJ-1c, AtDJ1C, DJ1C	| Symbols: DJ-1c, AtDJ1C, DJ1C | DJ-1 homolog C | chr4:16298553-16300897 REVERSE LENGTH=472	2.58206	upregulated	AT4G34020.2
antiHrd1_vs_ctrl	AT3G63520.1	0.666276	16.6474	5.20353	0.000656412	0.00271706	-1.18179	ATNCED1, ATCCD1, CCD1, NCED1	| Symbols: ATNCED1, ATCCD1, CCD1, NCED1 | carotenoid cleavage dioxygenase 1, CAROTENOID CLEAVAGE DIOXYGENASE 1 | chr3:23452940-23455896 FORWARD LENGTH=538	2.5659	upregulated	NA
antiHrd1_vs_ctrl	AT4G16390.1	0.80341	16.539	5.15001	0.00070337	0.0028795	-1.20404	SVR7	| Symbols: SVR7 | suppressor of variegation 7 | chr4:9257985-9260093 FORWARD LENGTH=702	2.54068	upregulated	NA
antiHrd1_vs_ctrl	AT4G29670.1	0.688443	15.9758	5.19612	0.000662706	0.00273654	-1.20618	ACHT2	| Symbols: ACHT2 | atypical CYS HIS rich thioredoxin 2 | chr4:14535772-14537108 REVERSE LENGTH=235	2.5628	upregulated	AT4G29670.2
antiHrd1_vs_ctrl	AT3G27770.1	-1.00249	16.9454	-5.19735	0.000661659	0.00273549	-1.21119	HUP53	| Symbols: HUP53 | HYPOXIA RESPONSE UNKNOWN PROTEIN 53 | chr3:10285818-10287474 REVERSE LENGTH=315	2.56296	downregulated	AT3G27770.2
antiHrd1_vs_ctrl	AT5G14320.1	0.647456	16.8518	5.16767	0.000687487	0.0028287	-1.21159	EMB3137	| Symbols: EMB3137 | EMBRYO DEFECTIVE 3137 | chr5:4617839-4618772 REVERSE LENGTH=169	2.54841	upregulated	NA
antiHrd1_vs_ctrl	ATCG00120.1	0.509741	20.9911	5.16526	0.000689625	0.00283075	-1.22603	ATPA	| Symbols: ATPA | ATP synthase subunit alpha | chrc:9938-11461 REVERSE LENGTH=507	2.5481	upregulated	NA
antiHrd1_vs_ctrl	AT1G28330.1	-0.72666	14.691	-5.1411	0.000711533	0.00290424	-1.22723	DRM1, DYL1, AtDRM1	| Symbols: DRM1, DYL1, AtDRM1 | dormancy-associated protein-like 1, DORMANCY-ASSOCIATED PROTEIN 1 | chr1:9934252-9935216 REVERSE LENGTH=122	2.53697	downregulated	AT1G28330.2, AT1G28330.3, AT1G28330.4, AT1G28330.5, AT1G28330.6
antiHrd1_vs_ctrl	AT2G17840.1	-0.557565	16.5253	-5.16282	0.00069181	0.00283634	-1.23125	ERD7	| Symbols: ERD7 | EARLY-RESPONSIVE TO DEHYDRATION 7 | chr2:7755923-7757798 REVERSE LENGTH=452	2.54724	downregulated	NA
antiHrd1_vs_ctrl	AT3G26950.1	0.662426	17.9678	5.16673	0.000688321	0.00282876	-1.24211	NA	| Symbols: no symbol available | no full name available | chr3:9941202-9943411 REVERSE LENGTH=548	2.5484	upregulated	NA
antiHrd1_vs_ctrl	AT1G73990.1	0.798035	16.8468	5.17215	0.000683521	0.00281575	-1.24631	SPPA1, SPPA	| Symbols: SPPA1, SPPA | signal peptide peptidase | chr1:27824465-27828807 FORWARD LENGTH=677	2.55041	upregulated	NA
antiHrd1_vs_ctrl	AT5G28540.1	0.890368	16.3548	5.13644	0.000715852	0.00291412	-1.25813	BIP1	| Symbols: BIP1 | | chr5:10540665-10543274 REVERSE LENGTH=669	2.53549	upregulated	NA
antiHrd1_vs_ctrl	AT3G25150.1	0.662262	16.5693	5.14931	0.000704008	0.0028795	-1.26236	NA	| Symbols: no symbol available | no full name available | chr3:9157161-9159362 REVERSE LENGTH=488	2.54068	upregulated	AT3G25150.2
antiHrd1_vs_ctrl	AT4G29510.1	0.7191	13.6145	5.11647	0.000734653	0.0029731	-1.27255	ATPRMT11, PRMT11, PRMT1B, ATPRMT1B	| Symbols: ATPRMT11, PRMT11, PRMT1B, ATPRMT1B | ARABIDOPSIS THALIANA PROTEIN ARGININE METHYLTRANSFERASE 1B, ARABIDOPSIS THALIANA ARGININE METHYLTRANSFERASE 11, PROTEIN ARGININE METHYLTRANSFERASE 1B, arginine methyltransferase 11 | chr4:14491739-14493752 FORWARD LENGTH=390	2.52679	upregulated	NA
antiHrd1_vs_ctrl	AT1G03910.1	-0.459509	16.6562	-5.03164	0.000820698	0.00322645	-1.2728	CTN	| Symbols: CTN | CACTIN | chr1:996432-1000231 FORWARD LENGTH=672	2.49127	downregulated	AT1G03910.2
antiHrd1_vs_ctrl	AT3G03270.1	0.99318	15.5523	5.1281	0.000723633	0.00293885	-1.28912	HRU1	| Symbols: HRU1 | Hypoxia Responsive Universal Stress Protein 1 | chr3:761383-763075 REVERSE LENGTH=201	2.53182	upregulated	AT3G03270.2
antiHrd1_vs_ctrl	AT5G33320.1	-0.841194	17.6211	-5.14088	0.000711741	0.00290424	-1.29001	NOX1, ARAPPT, CUE1, PPT	| Symbols: NOX1, ARAPPT, CUE1, PPT | PHOSPHOENOLPYRUVATE/PHOSPHATE TRANSLOCATOR, Nitrous Oxide Overexpressor 1, CAB UNDEREXPRESSED 1, ARABIDOPSIS THALIANA PHOSPHATE/PHOSPHOENOLPYRUVATE TRANSLOCATOR | chr5:12588950-12591408 FORWARD LENGTH=408	2.53697	downregulated	NA
antiHrd1_vs_ctrl	AT4G27760.1	0.874848	14.5171	5.09205	0.000758373	0.0030571	-1.29157	FEY3, FEY	| Symbols: FEY3, FEY | FOREVER YOUNG | chr4:13844151-13846563 FORWARD LENGTH=376	2.51469	upregulated	NA
antiHrd1_vs_ctrl	AT1G07670.1	-0.414917	18.1676	-5.06691	0.000783663	0.0031274	-1.29306	ATECA4, ECA4	| Symbols: ATECA4, ECA4 | endomembrane-type CA-ATPase 4 | chr1:2370305-2374196 REVERSE LENGTH=1061	2.50482	downregulated	AT1G07670.2
antiHrd1_vs_ctrl	AT3G23990.1	0.527066	17.9192	5.08856	0.000761829	0.00305768	-1.29391	HSP60, HSP60-3B	| Symbols: HSP60, HSP60-3B | heat shock protein 60, HEAT SHOCK PROTEIN 60-3B | chr3:8669013-8672278 FORWARD LENGTH=577	2.51461	upregulated	NA
antiHrd1_vs_ctrl	AT1G58360.1	0.635467	14.2423	5.1221	0.000729297	0.00295837	-1.29434	NAT2, AtAAP1, AAP1	| Symbols: NAT2, AtAAP1, AAP1 | amino acid permease 1, NEUTRAL AMINO ACID TRANSPORTER 2 | chr1:21676623-21680313 FORWARD LENGTH=485	2.52895	upregulated	NA
antiHrd1_vs_ctrl	AT2G17980.1	0.607576	17.1175	5.08967	0.000760728	0.0030571	-1.29929	ATSLY1	| Symbols: ATSLY1 | | chr2:7824352-7826404 FORWARD LENGTH=627	2.51469	upregulated	NA
antiHrd1_vs_ctrl	AT5G38360.1	0.687634	16.4738	5.13344	0.000718639	0.00292201	-1.30043	NA	| Symbols: no symbol available | no full name available | chr5:15331917-15333556 REVERSE LENGTH=337	2.53432	upregulated	NA
antiHrd1_vs_ctrl	AT4G25640.1	-0.697445	16.9975	-5.08034	0.000770036	0.00308372	-1.30361	DTX35, FFT, ATDTX35	| Symbols: DTX35, FFT, ATDTX35 | detoxifying efflux carrier 35, FLOWER FLAVONOID TRANSPORTER | chr4:13076953-13078965 REVERSE LENGTH=488	2.51092	downregulated	NA
antiHrd1_vs_ctrl	AT1G52760.1	-0.435244	17.4814	-5.02328	0.000829747	0.0032511	-1.31492	CSE, LysoPL2, AtMAGL3	| Symbols: CSE, LysoPL2, AtMAGL3 | Caffeoyl Shikimate Esterase, lysophospholipase 2 | chr1:19651378-19652576 FORWARD LENGTH=332	2.48797	downregulated	NA
antiHrd1_vs_ctrl	AT3G06650.1	0.657761	17.9588	5.09722	0.000753284	0.00304493	-1.32172	ACLB-1	| Symbols: ACLB-1 | ATP-citrate lyase B-1 | chr3:2079247-2082633 REVERSE LENGTH=608	2.51642	upregulated	AT3G06650.2
antiHrd1_vs_ctrl	AT5G08080.1	-0.565484	17.558	-5.11699	0.000734157	0.0029731	-1.3235	SYP132, ATSYP132	| Symbols: SYP132, ATSYP132 | syntaxin of plants 132 | chr5:2588532-2591106 FORWARD LENGTH=304	2.52679	downregulated	AT5G08080.3, AT5G08080.4
antiHrd1_vs_ctrl	AT3G60620.1	-1.03982	13.9012	-5.08774	0.000762646	0.00305768	-1.33708	CDS5	| Symbols: CDS5 | cytidinediphosphate diacylglycerol synthase 5 | chr3:22406537-22408239 FORWARD LENGTH=399	2.51461	downregulated	AT3G60620.2
antiHrd1_vs_ctrl	AT4G25960.1	0.525571	17.0517	5.09032	0.000760083	0.0030571	-1.34007	ABCB2, PGP2	| Symbols: ABCB2, PGP2 | ATP-binding cassette B2, P-glycoprotein 2 | chr4:13177438-13183425 FORWARD LENGTH=1273	2.51469	upregulated	NA
antiHrd1_vs_ctrl	AT1G35680.1	1.06161	17.0435	5.09106	0.000759347	0.0030571	-1.34147	RPL21C, ASD	| Symbols: RPL21C, ASD | chloroplast ribosomal protein L21, ATPase-in-Seed-Development | chr1:13208777-13210246 FORWARD LENGTH=220	2.51469	upregulated	NA
antiHrd1_vs_ctrl	AT5G45500.1	1.52336	15.7942	5.09232	0.000758109	0.0030571	-1.35816	NA	| Symbols: no symbol available | no full name available | chr5:18432636-18434951 REVERSE LENGTH=771	2.51469	upregulated	AT5G45500.2, AT5G45500.3, AT5G45500.4, AT5G45500.5, AT5G45500.6, AT5G45500.7, AT5G45500.8, AT5G45500.9
antiHrd1_vs_ctrl	AT2G22310.1	0.470844	15.9302	5.03881	0.000813019	0.00321847	-1.36205	ATUBP4, UBP4	| Symbols: ATUBP4, UBP4 | ubiquitin-specific protease 4 | chr2:9476733-9478825 REVERSE LENGTH=365	2.49235	upregulated	AT4G39910.1
antiHrd1_vs_ctrl	AT4G29480.1	-0.896562	18.7943	-5.07942	0.000770964	0.00308386	-1.37631	NA	| Symbols: no symbol available | no full name available | chr4:14486265-14487257 REVERSE LENGTH=122	2.51091	downregulated	NA
antiHrd1_vs_ctrl	AT1G62820.1	0.80924	15.2085	5.03582	0.000816215	0.00322372	-1.38718	CML14	| Symbols: CML14 | | chr1:23263822-23264268 REVERSE LENGTH=148	2.49164	upregulated	NA
antiHrd1_vs_ctrl	AT1G18270.1	0.870293	17.0417	5.07099	0.000779497	0.00311437	-1.38819	NA	| Symbols: no symbol available | no full name available | chr1:6283634-6293772 REVERSE LENGTH=1373	2.50663	upregulated	AT1G18270.2, AT1G18270.3, AT1G18270.4
antiHrd1_vs_ctrl	AT3G45940.1	-2.03473	16.307	-5.02781	0.000824836	0.00323553	-1.3961	NA	| Symbols: no symbol available | no full name available | chr3:16886226-16889171 REVERSE LENGTH=868	2.49005	downregulated	NA
antiHrd1_vs_ctrl	AT4G15560.1	0.652366	15.5325	5.05086	0.000800287	0.00318269	-1.39643	AtCLA1, DXS, CLA, DXPS2, DXS1, DEF, CLA1	| Symbols: AtCLA1, DXS, CLA, DXPS2, DXS1, DEF, CLA1 | CLOROPLASTOS ALTERADOS 1, 1-DEOXY-D-XYLULOSE 5-PHOSPHATE SYNTHASE, 1-deoxy-D-xylulose 5-phosphate (DXP) synthase 1, 1-DEOXY-D-XYLULOSE 5-PHOSPHATE SYNTHASE 2 | chr4:8884218-8887254 FORWARD LENGTH=717	2.49721	upregulated	NA
antiHrd1_vs_ctrl	AT2G19680.1	-0.932671	18.0007	-5.06426	0.000786378	0.0031346	-1.39767	NA	| Symbols: no symbol available | no full name available | chr2:8501865-8502622 FORWARD LENGTH=122	2.50382	downregulated	AT2G19680.2
antiHrd1_vs_ctrl	AT1G30360.1	-0.448262	18.1522	-5.03792	0.000813972	0.00321855	-1.39809	ERD4, OSCA3.1	| Symbols: ERD4, OSCA3.1 | early-responsive to dehydration 4 | chr1:10715892-10718799 FORWARD LENGTH=724	2.49234	downregulated	NA
antiHrd1_vs_ctrl	AT4G21020.1	0.800739	17.4983	5.04888	0.000802361	0.00318726	-1.40712	NA	| Symbols: no symbol available | no full name available | chr4:11228263-11229392 FORWARD LENGTH=266	2.49658	upregulated	NA
antiHrd1_vs_ctrl	AT1G36160.1	0.732219	18.3731	5.05096	0.000800179	0.00318269	-1.41511	AT-ACC1, 115D-4A, ACC1, PAS3, EMB22, GSD1, SFR3, GK	| Symbols: AT-ACC1, 115D-4A, ACC1, PAS3, EMB22, GSD1, SFR3, GK | acetyl-CoA carboxylase 1, PASTICCINO 3, GLOSSYHEAD 1, SENSITIVE TO FREEZING 3, GURKE, EMBRYO DEFECTIVE 22 | chr1:13534196-13543773 FORWARD LENGTH=2254	2.49721	upregulated	AT1G36160.2
antiHrd1_vs_ctrl	AT5G55220.1	1.01625	16.4497	5.03082	0.000821585	0.00322645	-1.41865	HP65b, TIG1	| Symbols: HP65b, TIG1 | | chr5:22397677-22400678 FORWARD LENGTH=547	2.49127	upregulated	NA
antiHrd1_vs_ctrl	AT5G23300.1	-0.404298	17.3907	-5.01388	0.000840066	0.00328035	-1.42733	PYRD	| Symbols: PYRD | pyrimidine d | chr5:7847792-7850243 REVERSE LENGTH=460	2.48408	downregulated	NA
antiHrd1_vs_ctrl	AT5G26570.1	1.20871	15.63	5.04266	0.00080893	0.00320966	-1.42818	ATGWD3, OK1, PWD	| Symbols: ATGWD3, OK1, PWD | PHOSPHOGLUCAN WATER DIKINASE | chr5:9261580-9267526 FORWARD LENGTH=1196	2.49354	upregulated	NA
antiHrd1_vs_ctrl	AT1G33790.2	0.612598	15.9321	5.00771	0.000846909	0.00329278	-1.42964	NA	| Symbols: no symbol available | no full name available | chr1:12256990-12260432 FORWARD LENGTH=745	2.48244	upregulated	NA
antiHrd1_vs_ctrl	AT4G35090.1	1.39997	18.7406	5.03997	0.000811786	0.00321728	-1.43199	CAT2	| Symbols: CAT2 | catalase 2 | chr4:16700937-16703215 REVERSE LENGTH=492	2.49251	upregulated	AT4G35090.3
antiHrd1_vs_ctrl	AT2G34970.1	-0.837345	15.8906	-5.03222	0.000820069	0.00322645	-1.43276	NA	| Symbols: no symbol available | no full name available | chr2:14746340-14748532 FORWARD LENGTH=730	2.49127	downregulated	NA
antiHrd1_vs_ctrl	AT3G04470.1	1.03979	15.7449	4.97811	0.000880581	0.00339625	-1.43899	NA	| Symbols: no symbol available | no full name available | chr3:1189841-1191853 REVERSE LENGTH=640	2.469	upregulated	NA
antiHrd1_vs_ctrl	AT3G55070.1	0.56591	15.1453	4.92098	0.000949747	0.00359071	-1.43929	NA	| Symbols: no symbol available | no full name available | chr3:20408377-20410887 FORWARD LENGTH=418	2.44482	upregulated	AT3G55070.2
antiHrd1_vs_ctrl	AT3G16460.1	-0.676892	19.5378	-4.96151	0.000900094	0.00342931	-1.44301	JAL34	| Symbols: JAL34 | jacalin-related lectin 34 | chr3:5593029-5595522 FORWARD LENGTH=705	2.46479	downregulated	AT3G16460.2
antiHrd1_vs_ctrl	AT3G11910.1	0.681678	17.0101	5.00739	0.000847262	0.00329278	-1.44414	UBP13, AtUBP13	| Symbols: UBP13, AtUBP13 | ubiquitin-specific protease 13 | chr3:3761758-3770290 REVERSE LENGTH=1115	2.48244	upregulated	AT3G11910.2, AT3G11910.3, AT3G11910.4
antiHrd1_vs_ctrl	AT1G56190.1	1.21844	17.8878	5.03113	0.000821248	0.00322645	-1.44449	PGKp2, cPGK2, PGK2	| Symbols: PGKp2, cPGK2, PGK2 | | chr1:21028403-21030454 FORWARD LENGTH=478	2.49127	upregulated	AT1G56190.2
antiHrd1_vs_ctrl	AT3G22240.1	-1.34089	14.9261	-5.03095	0.000821443	0.00322645	-1.44474	AthCYSTM9	| Symbols: AthCYSTM9 | Cysteine-Rich Transmembrane Module 9 | chr3:7863788-7864675 REVERSE LENGTH=72	2.49127	downregulated	NA
antiHrd1_vs_ctrl	AT3G63160.1	-0.71742	18.412	-4.98109	0.000877125	0.0033905	-1.45005	OEP6, OEP7.2	| Symbols: OEP6, OEP7.2 | outer envelope protein 7.2, outer envelope protein 6 | chr3:23333773-23333982 REVERSE LENGTH=69	2.46974	downregulated	NA
antiHrd1_vs_ctrl	AT3G01930.2	-0.530568	16.2699	-5.00611	0.000848689	0.00329278	-1.45604	NA	| Symbols: no symbol available | no full name available | chr3:319289-321488 REVERSE LENGTH=584	2.48244	downregulated	NA
antiHrd1_vs_ctrl	AT1G16820.1	2.2159	16.8025	5.01991	0.000833435	0.00326184	-1.46038	NA	| Symbols: no symbol available | no full name available | chr1:5757199-5758464 REVERSE LENGTH=93	2.48654	upregulated	AT1G16820.2, AT1G16820.3, AT1G16820.4
antiHrd1_vs_ctrl	AT5G05740.1	0.909512	16.2521	5.0171	0.000836509	0.00327016	-1.46066	ATEGY2, EGY2	| Symbols: ATEGY2, EGY2 | ethylene-dependent gravitropism-deficient and yellow-green-like 2 | chr5:1724023-1726859 REVERSE LENGTH=556	2.48543	upregulated	AT5G05740.2, AT5G05740.3
antiHrd1_vs_ctrl	AT3G08850.1	0.611964	14.7568	4.98651	0.000870882	0.00337015	-1.46342	RAPTOR1B, ATRAPTOR1B, RAPTOR1	| Symbols: RAPTOR1B, ATRAPTOR1B, RAPTOR1 | | chr3:2686978-2694911 REVERSE LENGTH=1344	2.47235	upregulated	NA
antiHrd1_vs_ctrl	AT4G02080.1	1.37257	18.4032	5.00602	0.000848788	0.00329278	-1.46497	ATSARA1C, SAR2, SAR1C, ATSAR2, ASAR1	| Symbols: ATSARA1C, SAR2, SAR1C, ATSAR2, ASAR1 | secretion-associated RAS super family 2 | chr4:921554-922547 FORWARD LENGTH=193	2.48244	upregulated	NA
antiHrd1_vs_ctrl	AT3G06810.1	0.813625	15.6322	4.96559	0.000895258	0.00342603	-1.46609	IBR3	| Symbols: IBR3 | IBA-RESPONSE 3 | chr3:2146534-2150654 FORWARD LENGTH=824	2.46521	upregulated	NA
antiHrd1_vs_ctrl	AT2G23310.1	-0.642864	17.8752	-5.00585	0.00084898	0.00329278	-1.47203	ATRER1C1	| Symbols: ATRER1C1 | | chr2:9917643-9918913 FORWARD LENGTH=212	2.48244	downregulated	AT2G23310.2
antiHrd1_vs_ctrl	AT1G72480.1	-0.7147	15.1699	-5.01065	0.000843636	0.00329056	-1.4735	NA	| Symbols: no symbol available | no full name available | chr1:27286304-27288339 REVERSE LENGTH=509	2.48273	downregulated	NA
antiHrd1_vs_ctrl	AT3G18000.1	0.422179	17.3257	4.89983	0.000976829	0.00367296	-1.47413	PEAMT1, AtPMT1, PEAMT, NMT1, XPL1, DPR2	| Symbols: PEAMT1, AtPMT1, PEAMT, NMT1, XPL1, DPR2 | N-METHYLTRANSFERASE 1, Phosphoethanolamine methyltransferase1, XIPOTL 1 | chr3:6154578-6157331 FORWARD LENGTH=491	2.43498	upregulated	NA
antiHrd1_vs_ctrl	AT1G10580.1	-0.729701	16.121	-4.974	0.000885371	0.0034071	-1.48245	NA	| Symbols: no symbol available | no full name available | chr1:3491560-3493665 REVERSE LENGTH=573	2.46762	downregulated	NA
antiHrd1_vs_ctrl	AT3G54210.1	0.906602	17.5605	4.99455	0.000861696	0.00333835	-1.48431	PRPL17	| Symbols: PRPL17 | plastid ribosomal proteins of the 50S subunit 17 | chr3:20067672-20068385 REVERSE LENGTH=211	2.47647	upregulated	NA
antiHrd1_vs_ctrl	AT3G14840.2	-0.459498	17.8039	-4.97298	0.000886559	0.00340787	-1.49639	LIK1	| Symbols: LIK1 | LysM RLK1-interacting kinase 1 | chr3:4988271-4993891 FORWARD LENGTH=1020	2.46752	downregulated	NA
antiHrd1_vs_ctrl	AT4G32900.2	0.471267	15.0049	4.97703	0.000881838	0.00339729	-1.5004	NA	| Symbols: no symbol available | no full name available | chr4:15878944-15880979 REVERSE LENGTH=193	2.46887	upregulated	NA
antiHrd1_vs_ctrl	AT3G58750.1	0.62794	15.5792	4.96749	0.00089301	0.00342122	-1.50153	CSY2	| Symbols: CSY2 | citrate synthase 2 | chr3:21724564-21727458 REVERSE LENGTH=514	2.46582	upregulated	NA
antiHrd1_vs_ctrl	AT4G04860.1	1.35612	16.436	4.98009	0.000878286	0.00339119	-1.50369	DER2.2	| Symbols: DER2.2 | DERLIN-2.2 | chr4:2460135-2461378 FORWARD LENGTH=244	2.46965	upregulated	NA
antiHrd1_vs_ctrl	ATMG00070.1	-0.452764	18.7202	-4.87687	0.00100717	0.00376299	-1.51135	NAD9	| Symbols: NAD9 | NADH dehydrogenase subunit 9 | chrm:24665-25237 FORWARD LENGTH=190	2.42447	downregulated	NA
antiHrd1_vs_ctrl	AT5G14040.1	-0.418506	21.3513	-4.9639	0.00089726	0.00342608	-1.52018	MPT3, PHT3;1	| Symbols: MPT3, PHT3;1 | phosphate transporter 3;1, mitochondrial phosphate transporter 3 | chr5:4531059-4532965 REVERSE LENGTH=375	2.4652	downregulated	NA
antiHrd1_vs_ctrl	AT2G01110.1	-0.856889	15.8921	-4.96391	0.000897249	0.00342608	-1.52185	PGA2, APG2, UNE3, TATC	| Symbols: PGA2, APG2, UNE3, TATC | ALBINO AND PALE GREEN 2, TWIN-ARGININE TRANSLOCATION C, unfertilized embryo sac 3 | chr2:83786-85088 REVERSE LENGTH=340	2.4652	downregulated	NA
antiHrd1_vs_ctrl	AT1G61010.1	1.17256	15.2357	4.93632	0.000930616	0.00352904	-1.52692	CPSF73-I	| Symbols: CPSF73-I | cleavage and polyadenylation specificity factor 73-I | chr1:22474954-22477660 REVERSE LENGTH=693	2.45234	upregulated	AT1G61010.2, AT1G61010.3, AT1G61010.4, AT1G61010.5
antiHrd1_vs_ctrl	AT1G80500.1	0.765294	15.67	4.87595	0.00100841	0.00376299	-1.52748	TRAPPC2	| Symbols: TRAPPC2 | | chr1:30271195-30272431 FORWARD LENGTH=135	2.42447	upregulated	AT1G80500.2
antiHrd1_vs_ctrl	AT3G53580.1	0.641194	15.3511	4.97086	0.000889049	0.00341363	-1.53004	NA	| Symbols: no symbol available | no full name available | chr3:19864784-19866907 FORWARD LENGTH=362	2.46678	upregulated	NA
antiHrd1_vs_ctrl	AT4G35100.1	-0.915083	21.0641	-4.96223	0.000899244	0.00342931	-1.53109	PIP3A, SIMIP, PIP3, PIP2;7	| Symbols: PIP3A, SIMIP, PIP3, PIP2;7 | plasma membrane intrinsic protein 3, PLASMA MEMBRANE INTRINSIC PROTEIN 3A, PLASMA MEMBRANE INTRINSIC PROTEIN 2;7 | chr4:16708672-16709958 FORWARD LENGTH=280	2.46479	downregulated	AT4G35100.2
antiHrd1_vs_ctrl	AT4G33110.1	-0.761452	16.8505	-4.96868	0.000891614	0.00341967	-1.53315	NA	| Symbols: no symbol available | no full name available | chr4:15972497-15974531 REVERSE LENGTH=355	2.46602	downregulated	AT4G33110.2
antiHrd1_vs_ctrl	AT3G08640.1	0.451196	16.3482	4.93311	0.000934587	0.00353727	-1.54289	RER3	| Symbols: RER3 | RETICULATA-RELATED 3 | chr3:2622992-2624005 FORWARD LENGTH=337	2.45133	upregulated	NA
antiHrd1_vs_ctrl	AT4G34740.1	0.645323	16.6672	4.91162	0.000961633	0.00362769	-1.54614	DOV1, ASE2, ATPURF2, ATASE2, CIA1	| Symbols: DOV1, ASE2, ATPURF2, ATASE2, CIA1 | CHLOROPLAST IMPORT APPARATUS 1, DIFFERENTIAL DEVELOPMENT OF VASCULAR ASSOCIATED CELLS, GLN phosphoribosyl pyrophosphate amidotransferase 2 | chr4:16574894-16576579 REVERSE LENGTH=561	2.44037	upregulated	NA
antiHrd1_vs_ctrl	AT5G64270.1	0.683963	20.2468	4.95533	0.000907483	0.00345364	-1.55217	NA	| Symbols: no symbol available | no full name available | chr5:25706909-25710718 FORWARD LENGTH=1269	2.46172	upregulated	NA
antiHrd1_vs_ctrl	AT3G15480.1	-0.821415	15.9205	-4.94811	0.000916189	0.00348032	-1.55488	TVA	| Symbols: TVA | TRANVIA | chr3:5226489-5227666 REVERSE LENGTH=175	2.45838	downregulated	NA
antiHrd1_vs_ctrl	AT4G13350.1	-0.982885	16.1476	-4.94785	0.000916511	0.00348032	-1.56284	NIG	| Symbols: NIG | NSP (nuclear shuttle protein)-interacting GTPase | chr4:7770170-7773321 REVERSE LENGTH=602	2.45838	downregulated	AT4G13350.2
antiHrd1_vs_ctrl	AT4G23690.1	0.770344	17.5934	4.93569	0.000931389	0.00352904	-1.5695	AtDIR6, DIR6	| Symbols: AtDIR6, DIR6 | Arabidopsis thaliana dirigent protein 6, dirigent protein 6 | chr4:12339152-12339715 REVERSE LENGTH=187	2.45234	upregulated	NA
antiHrd1_vs_ctrl	AT1G73430.1	1.06577	15.539	4.88035	0.00100251	0.00375317	-1.58387	COG3	| Symbols: COG3 | Conserved Oligomeric Golgi Complex 3 | chr1:27604096-27610829 FORWARD LENGTH=784	2.4256	upregulated	AT1G73430.2
antiHrd1_vs_ctrl	AT2G44310.1	1.04764	16.383	4.90766	0.000966713	0.00363889	-1.5849	NA	| Symbols: no symbol available | no full name available | chr2:18309285-18309713 FORWARD LENGTH=142	2.43903	upregulated	NA
antiHrd1_vs_ctrl	AT2G45200.1	-1.09058	16.3158	-4.91809	0.000953396	0.00360056	-1.58898	GOS12, ATGOS12	| Symbols: GOS12, ATGOS12 | golgi snare 12 | chr2:18637689-18639640 REVERSE LENGTH=239	2.44363	downregulated	NA
antiHrd1_vs_ctrl	AT4G17140.1	0.398475	17.1351	4.86783	0.00101941	0.00379928	-1.60975	NA	| Symbols: no symbol available | no full name available | chr4:9613617-9636618 REVERSE LENGTH=4216	2.4203	upregulated	AT4G17140.2, AT4G17140.3
antiHrd1_vs_ctrl	AT1G72290.1	-1.32885	17.7445	-4.90976	0.000964013	0.0036327	-1.6173	Kunitz-PI;1, AtWSCP	| Symbols: Kunitz-PI;1, AtWSCP | Water-soluble chlorophyll protein, Kunitz-protease inhibitor 1 | chr1:27215852-27216499 FORWARD LENGTH=215	2.43977	downregulated	NA
antiHrd1_vs_ctrl	AT1G59900.1	0.750803	15.7094	4.87601	0.00100833	0.00376299	-1.62528	AT-E1 ALPHA, E1 ALPHA, IAR4L	| Symbols: AT-E1 ALPHA, E1 ALPHA, IAR4L | pyruvate dehydrogenase complex E1 alpha subunit, IAR4-LIKE | chr1:22051368-22053660 FORWARD LENGTH=389	2.42447	upregulated	AT1G59900.2
antiHrd1_vs_ctrl	AT5G42850.1	0.629534	17.0106	4.88721	0.00099338	0.00372707	-1.6294	NA	| Symbols: no symbol available | no full name available | chr5:17182072-17182568 REVERSE LENGTH=134	2.42863	upregulated	AT5G42850.2
antiHrd1_vs_ctrl	AT4G13430.1	0.993519	15.3918	4.88908	0.000990916	0.00372187	-1.64435	IIL1, ATLEUC1	| Symbols: IIL1, ATLEUC1 | isopropyl malate isomerase large subunit 1 | chr4:7804194-7807789 REVERSE LENGTH=509	2.42924	upregulated	NA
antiHrd1_vs_ctrl	AT2G31810.1	0.750023	17.8502	4.86714	0.00102034	0.00379928	-1.64869	AHASS1, AIP1	| Symbols: AHASS1, AIP1 | acetolactate synthase small subunit 1, ALS-INTERACTING PROTEIN1 | chr2:13524271-13528246 FORWARD LENGTH=491	2.4203	upregulated	AT2G31810.3
antiHrd1_vs_ctrl	AT1G50200.1	0.90519	17.9414	4.88635	0.000994523	0.0037273	-1.64917	ALATS, ACD	| Symbols: ALATS, ACD | Alanyl-tRNA synthetase | chr1:18591429-18598311 REVERSE LENGTH=1003	2.42861	upregulated	NA
antiHrd1_vs_ctrl	AT3G25860.1	-0.489591	18.382	-4.84604	0.00104954	0.00388702	-1.65842	LTA2, PLE2	| Symbols: LTA2, PLE2 | PLASTID E2 SUBUNIT OF PYRUVATE DECARBOXYLASE | chr3:9460632-9462585 FORWARD LENGTH=480	2.41038	downregulated	NA
antiHrd1_vs_ctrl	AT5G38530.1	0.742742	15.9783	4.81538	0.00109358	0.0040328	-1.66152	TSBtype2	| Symbols: TSBtype2 | tryptophan synthase beta type 2 | chr5:15424097-15426294 FORWARD LENGTH=506	2.39439	upregulated	NA
antiHrd1_vs_ctrl	AT3G05840.1	0.914363	16.5846	4.84883	0.00104562	0.00387668	-1.68789	ATSK12, SK12	| Symbols: ATSK12, SK12 | SHAGGY-like kinase 12 | chr3:1740793-1742927 FORWARD LENGTH=409	2.41154	upregulated	AT3G05840.2
antiHrd1_vs_ctrl	AT3G55410.1	0.781243	18.0765	4.8528	0.00104009	0.00386864	-1.6982	E1-OGDH1	| Symbols: E1-OGDH1 | | chr3:20541897-20545728 FORWARD LENGTH=1017	2.41244	upregulated	AT3G55410.2
antiHrd1_vs_ctrl	AT5G46110.1	0.638958	17.6371	4.85028	0.0010436	0.00387668	-1.70273	APE2, TPT	| Symbols: APE2, TPT | triose-phosphate &#8260; phosphate translocator, ACCLIMATION OF PHOTOSYNTHESIS TO ENVIRONMENT 2 | chr5:18697606-18700212 FORWARD LENGTH=410	2.41154	upregulated	AT5G46110.3, AT5G46110.4
antiHrd1_vs_ctrl	AT2G40060.1	-1.70039	18.7123	-4.84961	0.00104453	0.00387668	-1.7037	CLC2	| Symbols: CLC2 | clathrin light chain 2 | chr2:16726564-16728001 FORWARD LENGTH=258	2.41154	downregulated	NA
antiHrd1_vs_ctrl	AT4G21960.1	0.58435	16.2998	4.84112	0.00105647	0.00390849	-1.71594	PRXR1	| Symbols: PRXR1 | | chr4:11646613-11648312 REVERSE LENGTH=330	2.40799	upregulated	NA
antiHrd1_vs_ctrl	AT3G23660.1	0.418183	15.2025	4.70169	0.00127518	0.00457474	-1.72598	AtSEC23E	| Symbols: AtSEC23E | | chr3:8513666-8517729 REVERSE LENGTH=765	2.33963	upregulated	AT3G23660.2
antiHrd1_vs_ctrl	AT2G39260.1	0.728886	14.861	4.81003	0.00110147	0.00405575	-1.72755	UPF2	| Symbols: UPF2 | | chr2:16392288-16399588 REVERSE LENGTH=1181	2.39193	upregulated	NA
antiHrd1_vs_ctrl	AT3G15950.1	0.433497	20.4744	4.77344	0.00115709	0.00422187	-1.73075	NAI2	| Symbols: NAI2 | | chr3:5397783-5402610 REVERSE LENGTH=772	2.3745	upregulated	NA
antiHrd1_vs_ctrl	AT5G03530.1	-0.706817	17.4245	-4.82484	0.00107978	0.00399045	-1.73943	RABC2A, ATRAB ALPHA, ATRABC2A, ATRAB, ATRAB18B	| Symbols: RABC2A, ATRAB ALPHA, ATRABC2A, ATRAB, ATRAB18B | ARABIDOPSIS THALIANA RAB GTPASE HOMOLOG C2A, RAB GTPase homolog C2A | chr5:885741-887061 REVERSE LENGTH=210	2.39898	downregulated	AT5G03530.2
antiHrd1_vs_ctrl	AT5G07300.1	0.510953	17.347	4.80957	0.00110216	0.00405575	-1.7443	BON2	| Symbols: BON2 | BONZAI 2 | chr5:2299996-2303040 FORWARD LENGTH=586	2.39193	upregulated	NA
antiHrd1_vs_ctrl	AT4G27120.1	-0.605128	15.0308	-4.81915	0.00108806	0.00401672	-1.74765	DDRGK1	| Symbols: DDRGK1 | | chr4:13602210-13604227 REVERSE LENGTH=298	2.39613	downregulated	AT4G27120.2
antiHrd1_vs_ctrl	AT3G01130.1	0.605731	16.2808	4.7815	0.00114459	0.00419398	-1.75787	NA	| Symbols: no symbol available | no full name available | chr3:44714-45522 REVERSE LENGTH=53	2.37737	upregulated	AT3G01130.2, AT3G01130.3, AT3G01130.4, AT3G01130.5, AT3G01130.6, AT3G01130.7, AT3G01130.8
antiHrd1_vs_ctrl	AT5G47200.1	0.422803	20.5793	4.79078	0.00113037	0.00415515	-1.76539	RAB1A, ATRABD2B, ATRAB1A	| Symbols: RAB1A, ATRABD2B, ATRAB1A | ARABIDOPSIS RAB GTPASE HOMOLOG D2B, RAB GTPase homolog 1A | chr5:19167029-19168718 FORWARD LENGTH=202	2.38141	upregulated	NA
antiHrd1_vs_ctrl	AT3G02600.1	1.30473	14.5635	4.78742	0.00113549	0.00416951	-1.76596	LPP3, ATLPP3	| Symbols: LPP3, ATLPP3 | LIPID PHOSPHATE PHOSPHATASE 3, lipid phosphate phosphatase 3 | chr3:551534-554411 FORWARD LENGTH=364	2.37991	upregulated	AT3G02600.10, AT3G02600.11, AT3G02600.12, AT3G02600.2, AT3G02600.3, AT3G02600.4, AT3G02600.5, AT3G02600.6, AT3G02600.7, AT3G02600.8, AT3G02600.9
antiHrd1_vs_ctrl	AT1G50120.1	0.499668	15.9199	4.74283	0.00120596	0.00437239	-1.77361	LOT	| Symbols: LOT | Loss of TGN | chr1:18562302-18566015 FORWARD LENGTH=532	2.35928	upregulated	AT1G50120.2
antiHrd1_vs_ctrl	AT5G11680.1	0.87678	15.4317	4.78391	0.00114088	0.00418484	-1.77389	NA	| Symbols: no symbol available | no full name available | chr5:3759463-3760634 FORWARD LENGTH=207	2.37832	upregulated	NA
antiHrd1_vs_ctrl	AT1G17840.1	0.48246	17.4808	4.77834	0.00114947	0.00420293	-1.77869	COF1, WBC11, DSO, ATWBC11, AtABCG11, ABCG11	| Symbols: COF1, WBC11, DSO, ATWBC11, AtABCG11, ABCG11 | ARABIDOPSIS THALIANA WHITE-BROWN COMPLEX HOMOLOG PROTEIN 11, CUTICULAR DEFECT AND ORGAN FUSION 1, ATP-binding cassette G11, DESPERADO, white-brown complex homolog protein 11 | chr1:6142870-6145894 FORWARD LENGTH=703	2.37645	upregulated	NA
antiHrd1_vs_ctrl	AT5G08570.1	0.800284	17.7284	4.77585	0.00115334	0.00421264	-1.79595	NA	| Symbols: no symbol available | no full name available | chr5:2778433-2780300 FORWARD LENGTH=510	2.37545	upregulated	AT5G08570.2, AT5G08570.3
antiHrd1_vs_ctrl	AT2G43030.1	0.52663	18.0479	4.77261	0.00115839	0.00422213	-1.80065	PRPL3	| Symbols: PRPL3 | plastid ribosomal proteins of the 50S subunit | chr2:17894898-17895713 FORWARD LENGTH=271	2.37447	upregulated	NA
antiHrd1_vs_ctrl	AT3G25660.1	0.740671	16.3355	4.77915	0.00114823	0.00420285	-1.80312	NA	| Symbols: no symbol available | no full name available | chr3:9339640-9342044 REVERSE LENGTH=537	2.37646	upregulated	NA
antiHrd1_vs_ctrl	AT4G00860.1	-0.555153	17.4014	-4.68218	0.0013095	0.00466858	-1.81177	ATOZI1, AT0ZI1	| Symbols: ATOZI1, AT0ZI1 | Arabidopsis thaliana ozone-induced protein 1 | chr4:359548-359868 REVERSE LENGTH=80	2.33081	downregulated	NA
antiHrd1_vs_ctrl	AT3G22330.1	0.458969	18.221	4.74325	0.00120529	0.00437239	-1.81348	PMH2, ATRH53	| Symbols: PMH2, ATRH53 | putative mitochondrial RNA helicase 2 | chr3:7892641-7895145 FORWARD LENGTH=616	2.35928	upregulated	NA
antiHrd1_vs_ctrl	AT3G58170.1	0.496872	15.6824	4.65896	0.00135165	0.00478489	-1.81925	ATBET11, MTV15, BS14A, BET11, ATBS14A	| Symbols: ATBET11, MTV15, BS14A, BET11, ATBS14A | BET1P/SFT1P-like protein 14A, modified transport to the vacuole 15, ARABIDOPSIS THALIANA BET1P/SFT1P-LIKE PROTEIN 14A | chr3:21542632-21543775 REVERSE LENGTH=122	2.32013	upregulated	NA
antiHrd1_vs_ctrl	AT1G56070.1	1.37573	23.5734	4.75787	0.00118168	0.00430245	-1.8308	LOS1	| Symbols: LOS1 | LOW EXPRESSION OF OSMOTICALLY RESPONSIVE GENES 1 | chr1:20968245-20971077 REVERSE LENGTH=843	2.36628	upregulated	AT1G56070.2, AT1G56070.3
antiHrd1_vs_ctrl	AT3G07810.1	-0.708888	17.8188	-4.75217	0.00119083	0.00433119	-1.83465	NA	| Symbols: no symbol available | no full name available | chr3:2492875-2495052 FORWARD LENGTH=494	2.36339	downregulated	AT3G07810.2
antiHrd1_vs_ctrl	AT1G03900.1	1.04907	15.3127	4.74543	0.00120172	0.00436622	-1.85456	ABCI18, ATNAP4, NAP4	| Symbols: ABCI18, ATNAP4, NAP4 | ATP-binding cassette I18, non-intrinsic ABC protein 4 | chr1:991252-992852 FORWARD LENGTH=272	2.35989	upregulated	NA
antiHrd1_vs_ctrl	AT3G55440.1	0.918631	17.5454	4.70087	0.00127662	0.00457474	-1.86165	ATCTIMC, CYTOTPI, TPI	| Symbols: ATCTIMC, CYTOTPI, TPI | CYTOSOLIC ISOFORM TRIOSE PHOSPHATE ISOMERASE, triosephosphate isomerase, CYTOSOLIC TRIOSE PHOSPHATE ISOMERASE | chr3:20553794-20556078 FORWARD LENGTH=254	2.33963	upregulated	NA
antiHrd1_vs_ctrl	AT1G75950.1	1.68444	18.6545	4.73798	0.00121391	0.00439661	-1.86541	UIP1, ASK1, SKP1A, ATSKP1, SKP1	| Symbols: UIP1, ASK1, SKP1A, ATSKP1, SKP1 | ARABIDOPSIS SKP1 HOMOLOGUE 1, UFO INTERACTING PROTEIN 1, S phase kinase-associated protein 1 | chr1:28516715-28517454 FORWARD LENGTH=160	2.35688	upregulated	NA
antiHrd1_vs_ctrl	AT1G14360.1	-0.696725	15.9559	-4.72973	0.00122755	0.00444135	-1.87743	UTR3, ATUTR3	| Symbols: UTR3, ATUTR3 | UDP-galactose transporter 3 | chr1:4911362-4913029 REVERSE LENGTH=331	2.35248	downregulated	AT2G02810.1
antiHrd1_vs_ctrl	AT1G54100.1	0.561506	16.8226	4.67999	0.00131341	0.00467352	-1.87757	ALDH7B4	| Symbols: ALDH7B4 | aldehyde dehydrogenase 7B4 | chr1:20195435-20198853 REVERSE LENGTH=508	2.33036	upregulated	AT1G54100.2
antiHrd1_vs_ctrl	AT5G53560.1	-0.913709	19.8782	-4.71679	0.00124929	0.0044917	-1.87763	ATB5-A, CB5-E, ATCB5-E, B5 #2	| Symbols: ATB5-A, CB5-E, ATCB5-E, B5 #2 | ARABIDOPSIS CYTOCHROME B5 ISOFORM E, cytochrome B5 isoform E | chr5:21759628-21760353 FORWARD LENGTH=134	2.34759	downregulated	NA
antiHrd1_vs_ctrl	AT3G23450.1	-0.517947	18.6885	-4.71765	0.00124784	0.00449119	-1.87789	KRATOS	| Symbols: KRATOS | | chr3:8410483-8411841 FORWARD LENGTH=452	2.34764	downregulated	AT3G23450.2, AT3G23450.3, AT3G23450.4
antiHrd1_vs_ctrl	AT1G51100.1	0.64538	17.4405	4.72842	0.00122974	0.00444458	-1.87933	CRR41	| Symbols: CRR41 | CHLORORESPIRATORY REDUCTION 41 | chr1:18934342-18934977 FORWARD LENGTH=211	2.35217	upregulated	NA
antiHrd1_vs_ctrl	AT1G01080.1	0.690498	16.0238	4.71578	0.001251	0.00449318	-1.88038	NA	| Symbols: no symbol available | no full name available | chr1:45503-46789 REVERSE LENGTH=293	2.34745	upregulated	AT1G01080.2, AT1G01080.3
antiHrd1_vs_ctrl	AT5G10290.1	-0.554462	14.8323	-4.66686	0.00133714	0.00474326	-1.88315	NA	| Symbols: no symbol available | no full name available | chr5:3235462-3238171 REVERSE LENGTH=613	2.32392	downregulated	AT5G10290.2, AT5G65240.1, AT5G65240.2
antiHrd1_vs_ctrl	AT2G30620.1	-0.69231	17.1963	-4.72565	0.00123437	0.00445667	-1.88338	H1.2, HON2	| Symbols: H1.2, HON2 | Histone 1.2 | chr2:13045360-13046267 FORWARD LENGTH=273	2.35099	downregulated	NA
antiHrd1_vs_ctrl	AT2G15290.1	-0.442544	17.6143	-4.68653	0.00130177	0.00464648	-1.88568	AtTic21, CIA5, PIC1, TIC21	| Symbols: AtTic21, CIA5, PIC1, TIC21 | PERMEASE IN CHLOROPLASTS 1, CHLOROPLAST IMPORT APPARATUS 5, translocon at inner membrane of chloroplasts 21, TRANSLOCON AT INNER MEMBRANE OF CHLOROPLASTS 21 | chr2:6642512-6644011 REVERSE LENGTH=296	2.33288	downregulated	NA
antiHrd1_vs_ctrl	AT1G09870.1	-0.609421	16.7238	-4.7232	0.00123848	0.00446682	-1.88695	NA	| Symbols: no symbol available | no full name available | chr1:3205817-3208444 FORWARD LENGTH=487	2.35	downregulated	NA
antiHrd1_vs_ctrl	AT3G07770.1	0.928612	16.3601	4.72014	0.00124363	0.00448071	-1.89141	Hsp89.1, AtHsp90.6, AtHsp90-6	| Symbols: Hsp89.1, AtHsp90.6, AtHsp90-6 | HEAT SHOCK PROTEIN 90.6, HEAT SHOCK PROTEIN 89.1, HEAT SHOCK PROTEIN 90-6 | chr3:2479611-2483970 FORWARD LENGTH=799	2.34865	upregulated	AT3G07770.2, AT3G07770.3
antiHrd1_vs_ctrl	AT5G41210.1	0.634058	17.4	4.69325	0.00128991	0.0046137	-1.90157	ATGSTT1, GST10, GSTT1	| Symbols: ATGSTT1, GST10, GSTT1 | glutathione S-transferase THETA 1 | chr5:16492550-16493884 REVERSE LENGTH=245	2.33595	upregulated	NA
antiHrd1_vs_ctrl	AT1G29910.1	0.827714	15.9129	4.70025	0.00127769	0.00457474	-1.92019	CAB3, LHCB1.2, AB180	| Symbols: CAB3, LHCB1.2, AB180 | LIGHT HARVESTING CHLOROPHYLL A/B BINDING PROTEIN 1.2, chlorophyll A/B binding protein 3 | chr1:10472443-10473246 REVERSE LENGTH=267	2.33963	upregulated	AT1G29920.1, AT1G29930.1, AT2G34420.1
antiHrd1_vs_ctrl	AT2G42310.1	-1.70719	16.5213	-4.68914	0.00129715	0.0046348	-1.93671	NA	| Symbols: no symbol available | no full name available | chr2:17625251-17625595 FORWARD LENGTH=114	2.33397	downregulated	NA
antiHrd1_vs_ctrl	AT3G44880.1	-0.504882	15.9064	-4.65017	0.00136798	0.0048229	-1.93886	ACD1, LLS1, PAO	| Symbols: ACD1, LLS1, PAO | PHEOPHORBIDE A OXYGENASE, LETHAL LEAF-SPOT 1 HOMOLOG, ACCELERATED CELL DEATH 1 | chr3:16383858-16386204 FORWARD LENGTH=537	2.31669	downregulated	NA
antiHrd1_vs_ctrl	AT5G67630.1	0.451839	15.5316	4.68153	0.00131067	0.00466858	-1.94785	ISE4	| Symbols: ISE4 | Reptin, RVB2, RuvBL2, Tip49b | chr5:26967535-26969306 REVERSE LENGTH=469	2.33081	upregulated	NA
antiHrd1_vs_ctrl	AT1G22410.1	0.973091	18.2275	4.67814	0.00131673	0.00468049	-1.9528	NA	| Symbols: no symbol available | no full name available | chr1:7912120-7914742 FORWARD LENGTH=527	2.32971	upregulated	NA
antiHrd1_vs_ctrl	AT4G28710.1	-0.590017	15.7891	-4.67005	0.00133135	0.00472758	-1.95454	XIH, ATXIH	| Symbols: XIH, ATXIH | MYOSIN XI H | chr4:14172280-14181771 FORWARD LENGTH=1516	2.32536	downregulated	NA
antiHrd1_vs_ctrl	AT4G27150.1	0.489597	21.6085	4.5865	0.00149283	0.00514214	-1.96307	SESA2, AT2S2	| Symbols: SESA2, AT2S2 | seed storage albumin 2 | chr4:13609396-13609908 FORWARD LENGTH=170	2.28886	upregulated	AT4G27160.1
antiHrd1_vs_ctrl	AT1G15140.1	0.554106	15.6117	4.66603	0.00133866	0.00474377	-1.97055	FNRL	| Symbols: FNRL | FERREDOXIN-NADP(+) OXIDOREDUCTASE -LIKE | chr1:5210403-5212137 REVERSE LENGTH=295	2.32388	upregulated	NA
antiHrd1_vs_ctrl	AT1G27970.1	0.834417	17.0492	4.65794	0.00135353	0.00478592	-1.97256	NTF2B	| Symbols: NTF2B | nuclear transport factor 2B | chr1:9746921-9747787 FORWARD LENGTH=126	2.32003	upregulated	AT1G27970.2
antiHrd1_vs_ctrl	AT1G64330.1	1.00074	17.3084	4.65534	0.00135834	0.00479382	-1.97268	NA	| Symbols: no symbol available | no full name available | chr1:23872172-23873970 FORWARD LENGTH=555	2.31932	upregulated	NA
antiHrd1_vs_ctrl	AT5G63400.1	0.453243	18.3107	4.55951	0.00154943	0.00531057	-1.97902	ADK1	| Symbols: ADK1 | adenylate kinase 1 | chr5:25393274-25394817 REVERSE LENGTH=246	2.27486	upregulated	NA
antiHrd1_vs_ctrl	AT1G76030.1	-0.455079	19.9574	-4.62258	0.00142063	0.00497294	-1.97909	AtVAB1, VAB1	| Symbols: AtVAB1, VAB1 | V-ATPase B subunit 1 | chr1:28534134-28536916 FORWARD LENGTH=486	2.30339	downregulated	NA
antiHrd1_vs_ctrl	AT4G14160.1	1.0999	17.5955	4.6573	0.00135471	0.00478592	-1.98336	AtSEC23F	| Symbols: AtSEC23F | | chr4:8167574-8173026 FORWARD LENGTH=773	2.32003	upregulated	AT4G14160.2
antiHrd1_vs_ctrl	AT5G55660.1	0.668318	15.8258	4.60508	0.00145518	0.00506815	-1.9918	NA	| Symbols: no symbol available | no full name available | chr5:22539375-22543142 FORWARD LENGTH=778	2.29515	upregulated	NA
antiHrd1_vs_ctrl	AT3G15090.1	-0.399852	17.21	-4.5388	0.00159441	0.00542697	-1.99221	NA	| Symbols: no symbol available | no full name available | chr3:5076847-5078870 FORWARD LENGTH=366	2.26544	downregulated	NA
antiHrd1_vs_ctrl	AT5G35430.1	-0.49671	16.5305	-4.64858	0.00137096	0.00482847	-1.99617	NOT10	| Symbols: NOT10 | | chr5:13662077-13665735 FORWARD LENGTH=786	2.31619	downregulated	NA
antiHrd1_vs_ctrl	AT4G20440.1	1.06029	17.6338	4.63569	0.00139536	0.0048944	-1.99649	smB	| Symbols: smB | small nuclear ribonucleoprotein associated protein B | chr4:11022843-11023616 REVERSE LENGTH=257	2.3103	upregulated	AT4G20440.2, AT4G20440.3, AT4G20440.4, AT4G20440.5, AT5G44500.1, AT5G44500.2
antiHrd1_vs_ctrl	AT2G17380.1	-0.500369	17.1987	-4.63789	0.00139115	0.00488461	-2.00046	AP19	| Symbols: AP19 | associated protein 19 | chr2:7553122-7554887 FORWARD LENGTH=161	2.31117	downregulated	AT4G35410.2
antiHrd1_vs_ctrl	AT2G21880.1	0.439786	15.1675	4.60713	0.00145109	0.00506412	-2.00679	ATRAB7A, ATRABG2, RAB7A	| Symbols: ATRAB7A, ATRABG2, RAB7A | RAB GTPase homolog 7A, ARABIDOPSIS RAB GTPASE HOMOLOG G2 | chr2:9324899-9326170 REVERSE LENGTH=212	2.2955	upregulated	AT2G21880.2
antiHrd1_vs_ctrl	AT2G47960.1	0.657962	17.2634	4.64009	0.00138698	0.00487605	-2.00864	TRAPPC13	| Symbols: TRAPPC13 | | chr2:19625631-19628869 FORWARD LENGTH=442	2.31193	upregulated	NA
antiHrd1_vs_ctrl	AT1G47260.1	-0.422505	19.3334	-4.63992	0.0013873	0.00487605	-2.00889	APFI, GAMMA CA2	| Symbols: APFI, GAMMA CA2 | gamma carbonic anhydrase 2 | chr1:17321384-17323347 REVERSE LENGTH=278	2.31193	downregulated	NA
antiHrd1_vs_ctrl	AT4G38770.1	0.987311	17.6058	4.59236	0.00148085	0.00512586	-2.01836	PRP4, ATPRP4	| Symbols: PRP4, ATPRP4 | ARABIDOPSIS THALIANA PROLINE-RICH PROTEIN 4, proline-rich protein 4 | chr4:18097009-18098448 REVERSE LENGTH=448	2.29023	upregulated	NA
antiHrd1_vs_ctrl	AT4G28220.1	-0.448844	16.5362	-4.60074	0.00146388	0.00509083	-2.01945	NDB1	| Symbols: NDB1 | NAD(P)H dehydrogenase B1 | chr4:13993078-13995651 FORWARD LENGTH=571	2.29321	downregulated	NA
antiHrd1_vs_ctrl	AT3G19130.1	-0.605998	15.3743	-4.58874	0.00148824	0.00513144	-2.02414	ATRBP47B, RBP47B	| Symbols: ATRBP47B, RBP47B | RNA-binding protein 47B | chr3:6611398-6613823 REVERSE LENGTH=435	2.28976	downregulated	NA
antiHrd1_vs_ctrl	AT5G02890.1	0.462926	19.3293	4.6089	0.00144756	0.00506053	-2.02467	NA	| Symbols: no symbol available | no full name available | chr5:670207-671454 REVERSE LENGTH=353	2.2958	upregulated	NA
antiHrd1_vs_ctrl	AT4G17560.1	0.514271	16.4672	4.62561	0.00141475	0.00495739	-2.02994	NA	| Symbols: no symbol available | no full name available | chr4:9780343-9781752 FORWARD LENGTH=225	2.30475	upregulated	NA
antiHrd1_vs_ctrl	AT2G26260.1	0.547398	17.8913	4.5938	0.00147792	0.00512569	-2.04327	AT3BETAHSD/D2, 3BETAHSD/D2	| Symbols: AT3BETAHSD/D2, 3BETAHSD/D2 | 3beta-hydroxysteroid-dehydrogenase/decarboxylase isoform 2 | chr2:11178237-11182872 FORWARD LENGTH=564	2.29025	upregulated	NA
antiHrd1_vs_ctrl	AT3G19930.1	-0.607099	16.3226	-4.59063	0.00148437	0.00512586	-2.04427	ATSTP4, STP4	| Symbols: ATSTP4, STP4 | SUGAR TRANSPORTER 4, sugar transporter 4 | chr3:6935048-6936841 FORWARD LENGTH=514	2.29023	downregulated	AT3G19930.2
antiHrd1_vs_ctrl	AT1G12920.1	0.501397	17.6907	4.5932	0.00147914	0.00512569	-2.04907	ERF1-2	| Symbols: ERF1-2 | eukaryotic release factor 1-2 | chr1:4396555-4397859 REVERSE LENGTH=434	2.29025	upregulated	NA
antiHrd1_vs_ctrl	AT4G19490.1	0.678719	16.0746	4.6052	0.00145495	0.00506815	-2.05368	ATVPS54, MTV17, VPS54	| Symbols: ATVPS54, MTV17, VPS54 | modified transport to the vacuole 17, ARABIDOPSIS THALIANA VPS54 HOMOLOG | chr4:10616017-10622934 FORWARD LENGTH=1034	2.29515	upregulated	AT4G19490.2
antiHrd1_vs_ctrl	AT3G13060.2	-0.567206	17.4872	-4.60838	0.00144859	0.00506053	-2.05531	ECT5	| Symbols: ECT5 | evolutionarily conserved C-terminal region 5 | chr3:4180625-4183632 FORWARD LENGTH=634	2.2958	downregulated	AT3G13060.3, AT3G13060.4, AT3G13060.6
antiHrd1_vs_ctrl	AT5G67360.1	0.733683	16.0851	4.56299	0.00154201	0.00529565	-2.06589	ARA12, SBT1.7	| Symbols: ARA12, SBT1.7 | Subtilisin-like Serine protease 1.7 | chr5:26872192-26874465 REVERSE LENGTH=757	2.27608	upregulated	NA
antiHrd1_vs_ctrl	AT3G56650.1	1.03314	14.9502	4.60036	0.00146465	0.00509083	-2.06715	PPD6	| Symbols: PPD6 | PsbP-domain protein 6 | chr3:20984807-20985913 FORWARD LENGTH=262	2.29321	upregulated	NA
antiHrd1_vs_ctrl	AT4G31340.1	-0.637528	19.0455	-4.59945	0.00146648	0.00509206	-2.06849	NA	| Symbols: no symbol available | no full name available | chr4:15205662-15208950 FORWARD LENGTH=437	2.29311	downregulated	AT4G31340.2
antiHrd1_vs_ctrl	ATCG00490.1	1.3674	21.1194	4.56043	0.00154747	0.00530912	-2.07225	RBCL	| Symbols: RBCL | | chrc:54958-56397 FORWARD LENGTH=479	2.27498	upregulated	NA
antiHrd1_vs_ctrl	AT4G05020.1	-0.495118	18.8821	-4.57926	0.00150779	0.00518848	-2.07563	NDB2	| Symbols: NDB2 | NAD(P)H dehydrogenase B2 | chr4:2572752-2576222 FORWARD LENGTH=582	2.28496	downregulated	AT4G05020.2
antiHrd1_vs_ctrl	ATCG01120.1	0.762781	19.1195	4.59026	0.00148513	0.00512586	-2.07597	RPS15	| Symbols: RPS15 | chloroplast ribosomal protein S15 | chrc:123296-123562 REVERSE LENGTH=88	2.29023	upregulated	NA
antiHrd1_vs_ctrl	AT1G51500.1	0.423822	18.1763	4.59137	0.00148287	0.00512586	-2.08042	WBC12, ATWBC12, CER5, AtABCG12, ABCG12, D3	| Symbols: WBC12, ATWBC12, CER5, AtABCG12, ABCG12, D3 | ATP-binding cassette G12, ECERIFERUM 5, ARABIDOPSIS THALIANA WHITE-BROWN COMPLEX 12, WHITE-BROWN COMPLEX 12 | chr1:19097967-19100972 REVERSE LENGTH=687	2.29023	upregulated	NA
antiHrd1_vs_ctrl	AT5G48300.1	0.680482	15.9506	4.57617	0.00151423	0.00520546	-2.09272	ADG1, APS1	| Symbols: ADG1, APS1 | ADP-GLUCOSE PYROPHOSPHORYLASE SMALL SUBUNIT 1, ADP glucose pyrophosphorylase 1 | chr5:19570326-19572557 FORWARD LENGTH=520	2.28354	upregulated	NA
antiHrd1_vs_ctrl	AT2G27140.1	0.840659	17.2259	4.54973	0.00157049	0.00537739	-2.11676	NA	| Symbols: no symbol available | no full name available | chr2:11598496-11599264 REVERSE LENGTH=224	2.26943	upregulated	NA
antiHrd1_vs_ctrl	AT5G11900.1	-0.531289	18.7043	-4.54635	0.00157785	0.00538401	-2.1245	NA	| Symbols: no symbol available | no full name available | chr5:3834154-3836023 FORWARD LENGTH=198	2.26889	downregulated	NA
antiHrd1_vs_ctrl	AT4G39330.1	0.99829	18.1067	4.54822	0.00157378	0.00538318	-2.12781	ATCAD9, CAD9	| Symbols: ATCAD9, CAD9 | cinnamyl alcohol dehydrogenase 9 | chr4:18291268-18292772 FORWARD LENGTH=360	2.26896	upregulated	NA
antiHrd1_vs_ctrl	AT3G60450.1	1.29804	14.821	4.51337	0.00165159	0.00558849	-2.13377	NA	| Symbols: no symbol available | no full name available | chr3:22340982-22342187 FORWARD LENGTH=274	2.25271	upregulated	AT3G60450.2
antiHrd1_vs_ctrl	AT1G79990.1	0.531373	17.2293	4.54752	0.0015753	0.00538318	-2.13764	NA	| Symbols: no symbol available | no full name available | chr1:30085910-30091949 FORWARD LENGTH=920	2.26896	upregulated	AT1G79990.2
antiHrd1_vs_ctrl	AT1G09020.1	0.477594	16.9	4.54598	0.00157866	0.00538401	-2.14759	KINbeta-gamma, ATSNF4, SNF4	| Symbols: KINbeta-gamma, ATSNF4, SNF4 | homolog of yeast sucrose nonfermenting 4 | chr1:2900149-2904212 REVERSE LENGTH=487	2.26889	upregulated	NA
antiHrd1_vs_ctrl	AT4G37870.1	1.06784	18.8347	4.54107	0.00158941	0.0054153	-2.15487	PCK1, PEPCK	| Symbols: PCK1, PEPCK | PHOSPHOENOLPYRUVATE CARBOXYKINASE, phosphoenolpyruvate carboxykinase 1 | chr4:17802974-17806332 REVERSE LENGTH=671	2.26638	upregulated	NA
antiHrd1_vs_ctrl	AT5G03080.1	-0.646139	17.133	-4.53129	0.00161107	0.00547288	-2.15845	LPPgamma	| Symbols: LPPgamma | lipid phosphate phosphatase gamma | chr5:721976-722656 FORWARD LENGTH=226	2.26178	downregulated	NA
antiHrd1_vs_ctrl	AT2G25310.1	-0.596558	16.2158	-4.53372	0.00160566	0.00545986	-2.16577	NA	| Symbols: no symbol available | no full name available | chr2:10777436-10779123 REVERSE LENGTH=210	2.26282	downregulated	NA
antiHrd1_vs_ctrl	AT3G45030.1	-0.57266	20.6698	-4.51689	0.00164353	0.00556671	-2.16888	NA	| Symbols: no symbol available | no full name available | chr3:16471606-16472312 REVERSE LENGTH=124	2.2544	downregulated	AT5G62300.1, AT5G62300.2
antiHrd1_vs_ctrl	AT4G38510.1	-0.503801	17.4158	-4.48846	0.00170973	0.0057626	-2.18443	AtVAB2, VAB2	| Symbols: AtVAB2, VAB2 | V-ATPase B subunit 2 | chr4:18011155-18014789 REVERSE LENGTH=487	2.23938	downregulated	AT4G38510.2, AT4G38510.3, AT4G38510.4, AT4G38510.5
antiHrd1_vs_ctrl	AT5G03860.1	0.736576	19.6087	4.51844	0.00164	0.00556439	-2.18847	MLS	| Symbols: MLS | malate synthase | chr5:1032276-1034527 REVERSE LENGTH=562	2.25458	upregulated	AT5G03860.2
antiHrd1_vs_ctrl	AT1G34540.1	1.15801	13.8445	4.5179	0.00164124	0.00556439	-2.18927	CYP94D1	| Symbols: CYP94D1 | cytochrome P450, family 94, subfamily D, polypeptide 1 | chr1:12637054-12638550 FORWARD LENGTH=498	2.25458	upregulated	AT3G56630.1
antiHrd1_vs_ctrl	AT3G61130.1	0.81369	16.7067	4.51158	0.00165568	0.00559684	-2.19867	GAUT1, LGT1	| Symbols: GAUT1, LGT1 | galacturonosyltransferase 1 | chr3:22622399-22625514 FORWARD LENGTH=673	2.25206	upregulated	NA
antiHrd1_vs_ctrl	AT3G21550.1	0.539436	15.6804	4.45133	0.00180051	0.00603321	-2.203	AtDMP2, DMP2	| Symbols: AtDMP2, DMP2 | DUF679 domain membrane protein 2, Arabidopsis thaliana DUF679 domain membrane protein 2 | chr3:7591708-7592262 REVERSE LENGTH=184	2.21945	upregulated	NA
antiHrd1_vs_ctrl	AT3G57290.1	0.957285	18.0142	4.50506	0.00167073	0.00564218	-2.20563	EIF3E, ATINT6, TIF3E1, INT6, INT-6, ATEIF3E-1	| Symbols: EIF3E, ATINT6, TIF3E1, INT6, INT-6, ATEIF3E-1 | eukaryotic translation initiation factor 3E | chr3:21196786-21199073 REVERSE LENGTH=441	2.24855	upregulated	NA
antiHrd1_vs_ctrl	AT5G14250.1	-0.418922	16.0455	-4.44047	0.00182805	0.00611359	-2.2063	COP13, FUS11, CSN3	| Symbols: COP13, FUS11, CSN3 | FUSCA 11, COP9 SIGNALOSOME SUBUNIT 3, CONSTITUTIVE PHOTOMORPHOGENIC 13 | chr5:4597970-4600561 FORWARD LENGTH=429	2.2137	downregulated	AT5G14250.2
antiHrd1_vs_ctrl	AT1G55190.1	-1.20139	16.1284	-4.49398	0.00169665	0.00572411	-2.22331	PRA1.F2, PRA7	| Symbols: PRA1.F2, PRA7 | PRENYLATED RAB ACCEPTOR 1.F2 | chr1:20588450-20589019 FORWARD LENGTH=189	2.24229	downregulated	NA
antiHrd1_vs_ctrl	AT3G61050.1	-0.526301	17.8516	-4.48732	0.00171245	0.00576613	-2.2255	CLB1, SYT7, AtCLB, NTMC2TYPE4, NTMC2T4	| Symbols: CLB1, SYT7, AtCLB, NTMC2TYPE4, NTMC2T4 | calcium-dependent lipid-binding protein, Synaptotagmin 7 | chr3:22597485-22600932 FORWARD LENGTH=510	2.23912	downregulated	AT3G61050.2
antiHrd1_vs_ctrl	AT3G25480.1	0.400159	15.7998	4.44207	0.00182396	0.00610584	-2.2273	NA	| Symbols: no symbol available | no full name available | chr3:9235591-9236598 REVERSE LENGTH=264	2.21425	upregulated	NA
antiHrd1_vs_ctrl	AT5G14170.1	0.446245	15.7514	4.40813	0.00191272	0.00632923	-2.22785	BAF60, SWP73B, CHC1	| Symbols: BAF60, SWP73B, CHC1 | SWP73B | chr5:4568696-4570444 REVERSE LENGTH=534	2.19865	upregulated	NA
antiHrd1_vs_ctrl	AT3G24200.1	-1.2038	14.55	-4.47542	0.00174105	0.00585671	-2.23393	COQ6	| Symbols: COQ6 | | chr3:8748095-8751575 REVERSE LENGTH=505	2.23235	downregulated	AT3G24200.2
antiHrd1_vs_ctrl	AT4G26900.1	0.79452	16.2078	4.4678	0.00175962	0.00591342	-2.24112	AT-HF, HISN4	| Symbols: AT-HF, HISN4 | HIS HF | chr4:13515514-13519608 FORWARD LENGTH=592	2.22816	upregulated	NA
antiHrd1_vs_ctrl	AT4G32520.1	1.30237	14.7178	4.43278	0.00184781	0.00614984	-2.2541	AtSHMT3, SHM3	| Symbols: AtSHMT3, SHM3 | serine hydroxymethyltransferase 3, SERINE HYDROXYMETHYLTRANSFERASE 3 | chr4:15689642-15692334 REVERSE LENGTH=529	2.21114	upregulated	AT4G32520.2
antiHrd1_vs_ctrl	AT5G13850.1	-0.958405	15.2933	-4.46303	0.00177137	0.0059471	-2.25821	NACA3	| Symbols: NACA3 | nascent polypeptide-associated complex subunit alpha-like protein 3 | chr5:4471361-4472676 FORWARD LENGTH=204	2.22569	downregulated	NA
antiHrd1_vs_ctrl	AT5G10770.1	0.772371	16.071	4.43387	0.00184501	0.00614956	-2.26267	NA	| Symbols: no symbol available | no full name available | chr5:3403331-3405331 REVERSE LENGTH=474	2.21116	upregulated	NA
antiHrd1_vs_ctrl	AT2G16630.1	-1.1509	16.6924	-4.45659	0.00178736	0.00599495	-2.28069	FOCL1	| Symbols: FOCL1 | FUSED OUTER CUTICULAR LEDGE1 | chr2:7209286-7210872 FORWARD LENGTH=359	2.22221	downregulated	NA
antiHrd1_vs_ctrl	AT3G48890.1	-0.921338	16.9065	-4.42243	0.00187478	0.00622159	-2.28726	MSBP2, MAPR3, ATMAPR3, ATMP2	| Symbols: MSBP2, MAPR3, ATMAPR3, ATMP2 | ARABIDOPSIS THALIANA MEMBRANE-ASSOCIATED PROGESTERONE BINDING PROTEIN 3, membrane-associated progesterone binding protein 3, MEMBRANE STEROID BINDING PROTEIN 2 | chr3:18129669-18131353 FORWARD LENGTH=233	2.2061	downregulated	NA
antiHrd1_vs_ctrl	AT1G33410.1	0.481018	14.6843	4.36457	0.00203352	0.00666499	-2.28889	SAR1, NUP160, ATNUP160	| Symbols: SAR1, NUP160, ATNUP160 | SUPPRESSOR OF AUXIN RESISTANCE1, NUCLEOPORIN 160, ARABIDOPSIS NUCLEOPORIN 160 | chr1:12109769-12118828 REVERSE LENGTH=1500	2.1762	upregulated	AT1G33410.2
antiHrd1_vs_ctrl	AT5G55730.1	-0.533578	17.0138	-4.43668	0.00183776	0.00613417	-2.30068	FLA1	| Symbols: FLA1 | FASCICLIN-like arabinogalactan 1 | chr5:22558375-22560392 REVERSE LENGTH=424	2.21224	downregulated	AT5G55730.2
antiHrd1_vs_ctrl	AT1G26630.1	0.459879	21.2838	4.40868	0.00191126	0.00632923	-2.30358	FBR12, ATELF5A-2, ELF5A-2	| Symbols: FBR12, ATELF5A-2, ELF5A-2 | FUMONISIN B1-RESISTANT12, EUKARYOTIC ELONGATION FACTOR 5A-2 | chr1:9205968-9207098 FORWARD LENGTH=159	2.19865	upregulated	NA
antiHrd1_vs_ctrl	ATMG01275.1	-0.837242	17.4838	-4.43921	0.00183126	0.0061184	-2.30668	NA	| Symbols: no symbol available | no full name available |chrM:58315-59481 FORWARD LENGTH=91	2.21336	downregulated	NA
antiHrd1_vs_ctrl	AT4G14030.1	0.539065	16.5336	4.37439	0.00200559	0.00659853	-2.31275	SBP1, AtSBP1	| Symbols: SBP1, AtSBP1 | selenium-binding protein 1 | chr4:8098121-8100165 REVERSE LENGTH=490	2.18055	upregulated	AT4G14030.2
antiHrd1_vs_ctrl	AT5G55550.1	-0.830604	13.6505	-4.40456	0.00192234	0.00635497	-2.31333	NA	| Symbols: no symbol available | no full name available | chr5:22502077-22503658 REVERSE LENGTH=448	2.19689	downregulated	AT5G55550.10, AT5G55550.11, AT5G55550.2, AT5G55550.3, AT5G55550.4, AT5G55550.5, AT5G55550.6, AT5G55550.7, AT5G55550.8, AT5G55550.9
antiHrd1_vs_ctrl	AT4G12770.1	1.1311	19.0972	4.4335	0.00184594	0.00614956	-2.31523	AUXILIN-LIKE2	| Symbols: AUXILIN-LIKE2 | AUXILIN-LIKE2 | chr4:7506736-7511408 REVERSE LENGTH=891	2.21116	upregulated	AT4G12770.2
antiHrd1_vs_ctrl	AT2G35490.1	-0.837707	18.4686	-4.43005	0.00185489	0.00616745	-2.32041	FBN2	| Symbols: FBN2 | FIBRILLIN2 | chr2:14912309-14913797 REVERSE LENGTH=376	2.20989	downregulated	NA
antiHrd1_vs_ctrl	AT3G08740.1	0.956557	16.8876	4.426	0.00186541	0.00619648	-2.32341	NA	| Symbols: no symbol available | no full name available | chr3:2654788-2656154 REVERSE LENGTH=236	2.20785	upregulated	NA
antiHrd1_vs_ctrl	AT1G04510.1	-0.388781	17.6131	-4.3698	0.0020186	0.00662239	-2.32397	PUB59, MAC3A	| Symbols: PUB59, MAC3A | Plant U-box 59, MOS4-associated complex 3A | chr1:1226749-1230592 FORWARD LENGTH=523	2.17899	downregulated	AT1G04510.2
antiHrd1_vs_ctrl	AT1G73940.1	0.588052	14.7555	4.35622	0.0020576	0.00673112	-2.32692	NA	| Symbols: no symbol available | no full name available | chr1:27798519-27799522 REVERSE LENGTH=151	2.17191	upregulated	NA
antiHrd1_vs_ctrl	AT3G18570.1	0.875149	16.9296	4.4174	0.00188802	0.00625952	-2.33478	NA	| Symbols: no symbol available | no full name available | chr3:6396072-6396572 REVERSE LENGTH=166	2.20346	upregulated	NA
antiHrd1_vs_ctrl	AT3G08030.1	0.67881	19.2633	4.39243	0.00195536	0.00644558	-2.34667	AthA2-1	| Symbols: AthA2-1 | | chr3:2564191-2565819 FORWARD LENGTH=365	2.19074	upregulated	NA
antiHrd1_vs_ctrl	AT1G21070.1	-0.697727	14.8874	-4.33131	0.00213125	0.00692297	-2.34993	URGT2	| Symbols: URGT2 | UDP-Rha/UDP-Gal transporter 2 | chr1:7376148-7377810 REVERSE LENGTH=348	2.15971	downregulated	NA
antiHrd1_vs_ctrl	AT2G18193.1	-0.662712	16.3831	-4.3991	0.00193713	0.00639161	-2.35247	NA	| Symbols: no symbol available | no full name available | chr2:7917621-7919184 REVERSE LENGTH=495	2.19439	downregulated	NA
antiHrd1_vs_ctrl	AT1G01320.1	0.581965	18.7279	4.40104	0.00193185	0.00638028	-2.36393	REC1, FLL2	| Symbols: REC1, FLL2 | FLOURY ENDOSPERM LIKE 2, REDUCED CHLOROPLAST COVERAGE | chr1:121582-130099 REVERSE LENGTH=1797	2.19516	upregulated	AT1G01320.2, AT1G01320.3
antiHrd1_vs_ctrl	AT3G04910.1	0.665255	17.033	4.37165	0.00201333	0.0066177	-2.36992	ZIK4, WNK1, ATWNK1	| Symbols: ZIK4, WNK1, ATWNK1 | with no lysine (K) kinase 1 | chr3:1355084-1358057 FORWARD LENGTH=700	2.17929	upregulated	AT3G04910.2, AT3G04910.3
antiHrd1_vs_ctrl	AT2G38750.2	0.56255	20.5781	4.37676	0.0019989	0.00658281	-2.38673	AtANN4, ANNAT4	| Symbols: AtANN4, ANNAT4 | annexin 4 | chr2:16196582-16198273 REVERSE LENGTH=302	2.18159	upregulated	NA
antiHrd1_vs_ctrl	AT4G34700.1	-0.378078	19.437	-4.27765	0.00229972	0.00736045	-2.40411	CIB22, AtCIB22, B22, NDUFB9	| Symbols: CIB22, AtCIB22, B22, NDUFB9 | B22 subunit of eukaryotic mitochondrial Complex I | chr4:16556874-16558362 FORWARD LENGTH=117	2.1331	downregulated	NA
antiHrd1_vs_ctrl	AT2G07725.1	0.949564	17.6186	4.36993	0.00201821	0.00662239	-2.41073	NA	| Symbols: no symbol available | no full name available | chr2:3448402-3448959 FORWARD LENGTH=185	2.17899	upregulated	ATMG00210.1
antiHrd1_vs_ctrl	AT5G54750.1	0.551838	16.9064	4.35953	0.00204801	0.00670611	-2.4125	TRAPPC3	| Symbols: TRAPPC3 | | chr5:22242080-22243477 FORWARD LENGTH=186	2.17353	upregulated	AT5G54750.2
antiHrd1_vs_ctrl	AT1G30000.1	-0.481493	15.2914	-4.33029	0.00213431	0.00692297	-2.41715	MNS3	| Symbols: MNS3 | alpha-mannosidase 3 | chr1:10509532-10512320 REVERSE LENGTH=624	2.15971	downregulated	AT1G30000.2
antiHrd1_vs_ctrl	AT5G20250.1	0.624608	20.685	4.35237	0.00206879	0.0067549	-2.42223	RS6, DIN10	| Symbols: RS6, DIN10 | raffinose synthase 6, DARK INDUCIBLE 10 | chr5:6834207-6836635 FORWARD LENGTH=749	2.17038	upregulated	AT5G20250.2, AT5G20250.3, AT5G20250.4
antiHrd1_vs_ctrl	AT1G16560.1	-0.627261	16.1365	-4.29301	0.00225007	0.0072237	-2.42742	NA	| Symbols: no symbol available | no full name available | chr1:5668945-5670343 FORWARD LENGTH=342	2.14124	downregulated	AT1G16560.2, AT1G16560.3, AT1G16560.5, AT1G16560.6, AT1G16560.7, AT1G16560.8, AT1G16560.9
antiHrd1_vs_ctrl	AT1G17500.1	0.438056	15.0339	4.30388	0.00221566	0.00715318	-2.43123	ALA4	| Symbols: ALA4 | Aminophospholipid ATPase 4 | chr1:6018757-6023201 FORWARD LENGTH=1216	2.1455	upregulated	AT1G17500.2
antiHrd1_vs_ctrl	AT4G03280.1	1.1058	16.6494	4.35343	0.00206569	0.0067512	-2.434	PGR1, PETC	| Symbols: PGR1, PETC | PROTON GRADIENT REGULATION 1, photosynthetic electron transfer C | chr4:1440314-1441717 FORWARD LENGTH=229	2.17062	upregulated	AT4G03280.2
antiHrd1_vs_ctrl	AT1G65985.1	2.58498	16.941	4.35057	0.00207406	0.00676571	-2.43993	NA	| Symbols: no symbol available | no full name available | chr1:24562578-24568470 REVERSE LENGTH=456	2.16969	upregulated	AT1G65985.2
antiHrd1_vs_ctrl	AT3G57890.1	2.08479	17.8373	4.33824	0.00211049	0.00687153	-2.44274	NA	| Symbols: no symbol available | no full name available | chr3:21438271-21441695 FORWARD LENGTH=573	2.16295	upregulated	AT3G57890.2
antiHrd1_vs_ctrl	AT4G11270.1	-0.374063	17.5786	-4.26717	0.00233426	0.00743169	-2.44438	NA	| Symbols: no symbol available | no full name available | chr4:6854461-6859490 FORWARD LENGTH=1446	2.12891	downregulated	AT4G11270.2
antiHrd1_vs_ctrl	AT2G35100.1	1.13645	15.2815	4.33668	0.00211514	0.00688018	-2.44487	ARAD1	| Symbols: ARAD1 | ARABINAN DEFICIENT 1 | chr2:14793993-14795564 REVERSE LENGTH=447	2.1624	upregulated	NA
antiHrd1_vs_ctrl	AT5G52640.1	0.853098	16.9015	4.34593	0.00208768	0.00680371	-2.44694	HSP81-1, ATHSP90.1, HSP81.1, AtHsp90-1, HSP83, ATHS83, HSP90.1	| Symbols: HSP81-1, ATHSP90.1, HSP81.1, AtHsp90-1, HSP83, ATHS83, HSP90.1 | HEAT SHOCK PROTEIN 90-1, heat shock protein 90.1, HEAT SHOCK PROTEIN 83, HEAT SHOCK PROTEIN 81-1 | chr5:21352557-21355147 FORWARD LENGTH=700	2.16725	upregulated	NA
antiHrd1_vs_ctrl	AT1G52540.1	-0.426144	16.9968	-4.3009	0.00222502	0.00716369	-2.45179	NA	| Symbols: no symbol available | no full name available | chr1:19570298-19571884 REVERSE LENGTH=350	2.14486	downregulated	AT1G52540.2
antiHrd1_vs_ctrl	AT1G22740.1	-0.543656	15.89	-4.30172	0.00222243	0.00716369	-2.46409	RABG3B, RAB7, ATRABG3B, RAB75	| Symbols: RABG3B, RAB7, ATRABG3B, RAB75 | RAB GTPase homolog G3B | chr1:8049247-8050494 FORWARD LENGTH=203	2.14486	downregulated	NA
antiHrd1_vs_ctrl	AT2G27600.1	0.63945	18.2109	4.3308	0.00213279	0.00692297	-2.46688	ATSKD1, SKD1, VPS4	| Symbols: ATSKD1, SKD1, VPS4 | SUPPRESSOR OF K+ TRANSPORT GROWTH DEFECT1, VACUOLAR PROTEIN SORTING 4 | chr2:11781226-11783730 FORWARD LENGTH=435	2.15971	upregulated	NA
antiHrd1_vs_ctrl	AT3G60750.1	1.29566	18.4157	4.32081	0.00216316	0.00700335	-2.47073	AtTKL1, TKL1	| Symbols: AtTKL1, TKL1 | transketolase 1 | chr3:22454004-22456824 FORWARD LENGTH=741	2.15469	upregulated	AT3G60750.2
antiHrd1_vs_ctrl	AT1G13560.1	0.779021	17.2344	4.31092	0.00219366	0.00709543	-2.4729	ATAAPT1, AAPT1	| Symbols: ATAAPT1, AAPT1 | aminoalcoholphosphotransferase 1 | chr1:4638834-4641691 REVERSE LENGTH=389	2.14902	upregulated	NA
antiHrd1_vs_ctrl	AT4G35060.1	-0.36405	17.6012	-4.32243	0.00215818	0.00699381	-2.47358	HIPP25, AtHMP39	| Symbols: HIPP25, AtHMP39 | HEAVY METAL ASSOCIATED PROTEIN 39, heavy metal associated isoprenylated plant protein 25 | chr4:16685874-16686419 REVERSE LENGTH=153	2.15529	downregulated	NA
antiHrd1_vs_ctrl	AT5G14780.1	0.472685	18.6205	4.22632	0.00247429	0.00778057	-2.47878	FDH, AtFDH1	| Symbols: FDH, AtFDH1 | formate dehydrogenase | chr5:4777043-4779190 FORWARD LENGTH=384	2.10899	upregulated	AT5G14780.2, AT5G14780.3
antiHrd1_vs_ctrl	AT3G27160.1	0.592913	15.0396	4.31003	0.00219641	0.00709766	-2.48886	GHS1, LPE2, RPS21	| Symbols: GHS1, LPE2, RPS21 | GLUCOSE HYPERSENSITIVE 1, LOW PHOTOSYNTHETIC EFFICIENCY2 | chr3:10017531-10018854 FORWARD LENGTH=183	2.14888	upregulated	NA
antiHrd1_vs_ctrl	AT1G20950.1	0.647068	18.1963	4.28512	0.00227545	0.00729356	-2.49582	NA	| Symbols: no symbol available | no full name available | chr1:7297467-7301336 REVERSE LENGTH=614	2.13706	upregulated	NA
antiHrd1_vs_ctrl	AT5G46750.1	1.0496	15.5123	4.2956	0.00224182	0.00720391	-2.50397	AGD9	| Symbols: AGD9 | ARF-GAP domain 9 | chr5:18969950-18971817 REVERSE LENGTH=402	2.14243	upregulated	NA
antiHrd1_vs_ctrl	AT4G04770.1	0.508514	16.186	4.25999	0.00235824	0.0074942	-2.50728	LAF6, ATABC1, ABC1, ABCI8, ATNAP1	| Symbols: LAF6, ATABC1, ABC1, ABCI8, ATNAP1 | LONG AFTER FR, ATP binding cassette protein 1, ATP-binding cassette I8, ARABIDOPSIS THALIANA NUCLEOSOME ASSEMBLY PROTEIN 1 | chr4:2427998-2429785 REVERSE LENGTH=557	2.12527	upregulated	NA
antiHrd1_vs_ctrl	AT2G47970.1	-0.464709	15.6579	-4.27719	0.00230121	0.00736045	-2.5077	NA	| Symbols: no symbol available | no full name available | chr2:19629525-19630973 FORWARD LENGTH=413	2.1331	downregulated	AT2G47970.2
antiHrd1_vs_ctrl	AT5G09510.1	-0.874354	17.6999	-4.30086	0.00222515	0.00716369	-2.50945	NA	| Symbols: no symbol available | no full name available | chr5:2955698-2956554 REVERSE LENGTH=152	2.14486	downregulated	NA
antiHrd1_vs_ctrl	AT2G24420.1	-0.951879	16.1548	-4.29606	0.00224035	0.00720391	-2.50947	NA	| Symbols: no symbol available | no full name available | chr2:10380147-10382624 FORWARD LENGTH=440	2.14243	downregulated	AT2G24420.2
antiHrd1_vs_ctrl	AT2G47060.1	-0.73699	16.1051	-4.28492	0.00227606	0.00729356	-2.52079	CARK3, PTI1-4	| Symbols: CARK3, PTI1-4 | Pto-interacting 1-4 | chr2:19333116-19334759 REVERSE LENGTH=365	2.13706	downregulated	AT2G47060.2, AT2G47060.3, AT2G47060.4, AT2G47060.6
antiHrd1_vs_ctrl	AT2G38770.1	0.379096	16.9512	4.1782	0.00265084	0.00824919	-2.53126	MAC7, EMB2765	| Symbols: MAC7, EMB2765 | MOS4-ASSOCIATED COMPLEX 7, EMBRYO DEFECTIVE 2765 | chr2:16203185-16210253 REVERSE LENGTH=1509	2.08359	upregulated	NA
antiHrd1_vs_ctrl	AT2G17500.1	0.507967	16.7683	4.24783	0.00239947	0.00759721	-2.54194	PILS5	| Symbols: PILS5 | PIN-LIKES 5 | chr2:7607063-7608990 FORWARD LENGTH=396	2.11935	upregulated	AT2G17500.2, AT2G17500.3, AT2G17500.4
antiHrd1_vs_ctrl	AT2G39770.1	0.655318	17.8842	4.27342	0.00231358	0.0073795	-2.54591	CYT1, EMB101, GMP1, VTC1, SOZ1	| Symbols: CYT1, EMB101, GMP1, VTC1, SOZ1 | GDP-MANNOSE PYROPHOSPHORYLASE 1, CYTOKINESIS DEFECTIVE 1, SENSITIVE TO OZONE 1, EMBRYO DEFECTIVE 101, VITAMIN C DEFECTIVE 1 | chr2:16589401-16590741 FORWARD LENGTH=361	2.13197	upregulated	AT2G39770.2, AT2G39770.3
antiHrd1_vs_ctrl	AT3G05090.1	0.772486	15.6811	4.25663	0.00236953	0.00752316	-2.54948	LRS1	| Symbols: LRS1 | LATERAL ROOT STIMULATOR 1 | chr3:1418573-1422723 REVERSE LENGTH=753	2.1236	upregulated	AT3G05090.2, AT3G05090.3
antiHrd1_vs_ctrl	AT1G08190.1	0.760703	15.226	4.27391	0.00231196	0.0073795	-2.55216	ZIP2, ATVPS41, ATVAM2, VAM2, VPS41	| Symbols: ZIP2, ATVPS41, ATVAM2, VAM2, VPS41 | VACUOLAR PROTEIN SORTING 41, vacuolar protein sorting 41, ZIGZAG SUPPRESSOR 2 | chr1:2567652-2573142 FORWARD LENGTH=980	2.13197	upregulated	NA
antiHrd1_vs_ctrl	AT2G46140.1	-0.599253	18.5971	-4.25002	0.00239196	0.0075804	-2.5533	LEA27	| Symbols: LEA27 | late embryogenesis abundant 27 | chr2:18959163-18960362 FORWARD LENGTH=166	2.12031	downregulated	NA
antiHrd1_vs_ctrl	AT3G04610.1	0.542968	14.2617	4.27251	0.00231659	0.00738225	-2.55358	FLK	| Symbols: FLK | flowering locus KH domain | chr3:1250762-1254272 REVERSE LENGTH=577	2.13181	upregulated	AT3G04610.2, AT3G04610.3, AT3G04610.4
antiHrd1_vs_ctrl	AT5G08580.1	-0.629368	15.7268	-4.27345	0.0023135	0.0073795	-2.55672	NA	| Symbols: no symbol available | no full name available | chr5:2780976-2782961 REVERSE LENGTH=391	2.13197	downregulated	AT5G08580.2
antiHrd1_vs_ctrl	AT3G23340.1	1.2612	14.7753	4.25423	0.00237767	0.00754205	-2.56302	ckl10	| Symbols: ckl10 | casein kinase I-like 10 | chr3:8351047-8353791 FORWARD LENGTH=442	2.12251	upregulated	AT3G23340.2
antiHrd1_vs_ctrl	AT4G38630.1	0.445393	17.7211	4.2302	0.00246061	0.0077694	-2.57387	MBP1, RPN10, ATMCB1, MCB1	| Symbols: MBP1, RPN10, ATMCB1, MCB1 | MULTIUBIQUITIN CHAIN BINDING PROTEIN 1, regulatory particle non-ATPase 10, MULTIUBIQUITIN-CHAIN-BINDING PROTEIN 1 | chr4:18057357-18059459 REVERSE LENGTH=386	2.10961	upregulated	NA
antiHrd1_vs_ctrl	AT3G45310.1	-0.770599	15.1741	-4.26018	0.0023576	0.0074942	-2.57689	NA	| Symbols: no symbol available | no full name available | chr3:16628704-16630473 REVERSE LENGTH=358	2.12527	downregulated	AT3G45310.2
antiHrd1_vs_ctrl	AT3G10410.1	-0.422161	18.0893	-4.23625	0.00243942	0.00771662	-2.59292	CPY, SCPL49	| Symbols: CPY, SCPL49 | CARBOXYPEPTIDASE Y, SERINE CARBOXYPEPTIDASE-LIKE 49 | chr3:3235518-3238063 REVERSE LENGTH=516	2.11257	downregulated	NA
antiHrd1_vs_ctrl	AT2G20810.1	0.419083	16.5043	4.22868	0.00246595	0.00777913	-2.5952	GAUT10, LGT4	| Symbols: GAUT10, LGT4 | galacturonosyltransferase 10 | chr2:8957927-8959610 FORWARD LENGTH=536	2.10907	upregulated	NA
antiHrd1_vs_ctrl	AT3G22640.1	0.563576	17.1972	4.20263	0.00255959	0.00800858	-2.59588	PAP85	| Symbols: PAP85 | | chr3:8011902-8013883 REVERSE LENGTH=486	2.09644	upregulated	NA
antiHrd1_vs_ctrl	AT3G49870.1	0.724809	16.3392	4.21725	0.00250658	0.007857	-2.5997	ARLA1C, ARL8a, ATARLA1C	| Symbols: ARLA1C, ARL8a, ATARLA1C | ADP-ribosylation factor-like A1C, ADP-ribosylation factor-like 8a | chr3:18492674-18494021 REVERSE LENGTH=184	2.10474	upregulated	AT3G49870.2
antiHrd1_vs_ctrl	AT1G27450.2	-0.409053	17.1608	-4.22599	0.00247543	0.00778057	-2.60123	APT1, ATAPT1	| Symbols: APT1, ATAPT1 | ARABIDOPSIS THALIANA ADENINE PHOSPHORIBOSYLTRANSFERASE 1, adenine phosphoribosyl transferase 1 | chr1:9532421-9533807 FORWARD LENGTH=183	2.10899	downregulated	AT1G27450.4
antiHrd1_vs_ctrl	AT4G21800.1	0.917979	13.8674	4.21915	0.00249977	0.00784276	-2.60454	QQT2, GPN1	| Symbols: QQT2, GPN1 | quatre-quart2 | chr4:11573289-11574976 FORWARD LENGTH=379	2.10553	upregulated	AT4G21800.2
antiHrd1_vs_ctrl	AT1G79560.1	0.35979	17.0708	4.16604	0.0026976	0.00837957	-2.60811	EMB1047, FTSH12, EMB36, EMB156	| Symbols: EMB1047, FTSH12, EMB36, EMB156 | FTSH protease 12, EMBRYO DEFECTIVE 36, EMBRYO DEFECTIVE 156, EMBRYO DEFECTIVE 1047 | chr1:29926976-29932308 FORWARD LENGTH=1008	2.07678	upregulated	AT1G79560.2, AT1G79560.3
antiHrd1_vs_ctrl	AT1G02140.1	-1.10058	17.4929	-4.23545	0.00244221	0.00771836	-2.61119	MAGO, MEE63, HAP1	| Symbols: MAGO, MEE63, HAP1 | MAGO NASHI, HAPLESS 1, MATERNAL EFFECT EMBRYO ARREST 63 | chr1:403467-404401 REVERSE LENGTH=150	2.11248	downregulated	NA
antiHrd1_vs_ctrl	AT2G36410.2	-0.632005	16.587	-4.21941	0.00249883	0.00784276	-2.61977	NA	| Symbols: no symbol available | no full name available | chr2:15279041-15280270 FORWARD LENGTH=192	2.10553	downregulated	NA
antiHrd1_vs_ctrl	AT2G21620.1	-0.629426	17.6235	-4.22759	0.00246977	0.00778057	-2.62129	RD2	| Symbols: RD2 | RESPONSIVE TO DESICCATION 2 | chr2:9248749-9249986 FORWARD LENGTH=187	2.10899	downregulated	NA
antiHrd1_vs_ctrl	AT1G19740.1	1.33339	14.5322	4.22653	0.00247352	0.00778057	-2.62813	LCP1	| Symbols: LCP1 | Lon domain-containing protein 1 | chr1:6824396-6825232 FORWARD LENGTH=278	2.10899	upregulated	AT1G75460.1
antiHrd1_vs_ctrl	AT3G16470.1	-0.731598	16.4366	-4.15443	0.002743	0.00847479	-2.63115	JAL35, AtJAC1, JR1	| Symbols: JAL35, AtJAC1, JR1 | jacalin-related lectin 35, JACALIN-LECTIN LIKE 1, JASMONATE RESPONSIVE 1 | chr3:5596096-5597709 REVERSE LENGTH=451	2.07187	downregulated	NA
antiHrd1_vs_ctrl	AT5G02280.1	-0.812072	15.8055	-4.21139	0.00252767	0.00791589	-2.63651	TRAPPC4	| Symbols: TRAPPC4 | | chr5:469377-470129 FORWARD LENGTH=141	2.1015	downregulated	NA
antiHrd1_vs_ctrl	AT5G13430.1	-0.438143	18.5276	-4.09828	0.00297463	0.0089438	-2.65698	RISP	| Symbols: RISP | Rieske FeS protein | chr5:4305414-4307399 REVERSE LENGTH=272	2.04848	downregulated	AT5G13440.1
antiHrd1_vs_ctrl	AT5G16840.1	0.927717	16.8535	4.19938	0.00257154	0.00803869	-2.66016	BPA1	| Symbols: BPA1 | binding partner of acd11 1 | chr5:5536042-5538026 FORWARD LENGTH=259	2.09481	upregulated	AT5G16840.2, AT5G16840.3
antiHrd1_vs_ctrl	AT5G55230.1	0.583916	15.4895	4.1977	0.00257773	0.00805075	-2.66825	MAP65-1, ATMAP65-1	| Symbols: MAP65-1, ATMAP65-1 | microtubule-associated proteins 65-1 | chr5:22402716-22405182 FORWARD LENGTH=587	2.09416	upregulated	AT5G55230.3
antiHrd1_vs_ctrl	AT2G44790.1	-0.664744	15.268	-4.10715	0.00293667	0.00886315	-2.67215	UCC2	| Symbols: UCC2 | uclacyanin 2 | chr2:18462182-18463232 REVERSE LENGTH=202	2.05241	downregulated	NA
antiHrd1_vs_ctrl	AT1G30440.1	0.753663	15.5118	4.19143	0.00260101	0.00811608	-2.67265	NA	| Symbols: no symbol available | no full name available | chr1:10759475-10762199 FORWARD LENGTH=665	2.09065	upregulated	NA
antiHrd1_vs_ctrl	AT2G05920.1	0.406859	16.8277	4.1538	0.0027455	0.00847492	-2.67591	SBT1.8	| Symbols: SBT1.8 | subtilase 1.8 | chr2:2269831-2272207 REVERSE LENGTH=754	2.07186	upregulated	NA
antiHrd1_vs_ctrl	AT1G60810.1	-0.579318	15.3458	-4.15745	0.00273113	0.00846086	-2.68354	ACLA2, ACLA-2	| Symbols: ACLA2, ACLA-2 | ATP-citrate lyase A-2 | chr1:22388691-22390993 REVERSE LENGTH=423	2.07259	downregulated	AT1G60810.2
antiHrd1_vs_ctrl	AT5G64290.1	-0.666702	19.1642	-4.18913	0.0026096	0.00813554	-2.68528	DCT, DIT2.1	| Symbols: DCT, DIT2.1 | dicarboxylate transport 2.1 | chr5:25714495-25716642 REVERSE LENGTH=563	2.08961	downregulated	NA
antiHrd1_vs_ctrl	AT1G65410.1	0.456994	17.3757	4.1815	0.00263834	0.00821771	-2.69166	TGD3, NAP11, ABCI13, ATNAP11	| Symbols: TGD3, NAP11, ABCI13, ATNAP11 | non-intrinsic ABC protein 11, ATP-binding cassette I13, TRIGALACTOSYLDIACYLGLYCEROL 3 | chr1:24295362-24297332 FORWARD LENGTH=345	2.08525	upregulated	NA
antiHrd1_vs_ctrl	AT3G12260.1	-0.533608	18.3788	-4.15224	0.00275167	0.00847879	-2.69375	NDUFA6, B14	| Symbols: NDUFA6, B14 | | chr3:3909252-3910337 REVERSE LENGTH=133	2.07167	downregulated	NA
antiHrd1_vs_ctrl	AT3G58500.1	0.600896	19.1002	4.1665	0.00269581	0.00837957	-2.69385	PP2A-4	| Symbols: PP2A-4 | protein phosphatase 2A-4 | chr3:21635503-21638911 REVERSE LENGTH=313	2.07678	upregulated	NA
antiHrd1_vs_ctrl	AT5G20280.1	0.338367	17.7711	4.10692	0.00293765	0.00886315	-2.69447	SPS1F, ATSPS1F, SPSA1	| Symbols: SPS1F, ATSPS1F, SPSA1 | sucrose phosphate synthase 1F, sucrose-phosphate synthase A1 | chr5:6844994-6849997 REVERSE LENGTH=1043	2.05241	upregulated	NA
antiHrd1_vs_ctrl	AT3G48750.1	0.351153	19.2028	4.14088	0.0027971	0.00855875	-2.6974	CDC2AAT, CDKA;1, CDK2, CDC2, CDKA1, CDC2A	| Symbols: CDC2AAT, CDKA;1, CDK2, CDC2, CDKA1, CDC2A | cell division control 2 | chr3:18072238-18074296 FORWARD LENGTH=294	2.06759	upregulated	NA
antiHrd1_vs_ctrl	AT5G20570.1	-0.762357	17.0099	-4.15837	0.00272749	0.00845719	-2.69858	ATRBX1, RBX1, HRT1, ROC1	| Symbols: ATRBX1, RBX1, HRT1, ROC1 | REGULATOR OF CULLINS-1, RING-BOX 1, RING-box 1 | chr5:6956905-6958221 REVERSE LENGTH=118	2.07277	downregulated	AT5G20570.2, AT5G20570.3
antiHrd1_vs_ctrl	AT4G38740.1	0.752948	16.9451	4.14962	0.00276206	0.00849942	-2.70682	ROC1	| Symbols: ROC1 | rotamase CYP 1 | chr4:18083620-18084138 REVERSE LENGTH=172	2.07061	upregulated	NA
antiHrd1_vs_ctrl	AT1G04620.1	-0.39007	16.9259	-4.10282	0.00295515	0.00890678	-2.7121	HCAR	| Symbols: HCAR | 7-hydroxymethyl chlorophyll a (HMChl) reductase | chr1:1282869-1286492 REVERSE LENGTH=462	2.05028	downregulated	NA
antiHrd1_vs_ctrl	AT3G57090.1	-0.631181	15.5664	-4.13648	0.00281488	0.00859332	-2.71339	FIS1A, BIGYIN	| Symbols: FIS1A, BIGYIN | FISSION 1A | chr3:21128627-21129981 FORWARD LENGTH=170	2.06584	downregulated	AT3G57090.2
antiHrd1_vs_ctrl	AT4G25370.1	0.916696	16.0981	4.13614	0.00281626	0.00859332	-2.71577	ClpT1	| Symbols: ClpT1 | | chr4:12972747-12974580 FORWARD LENGTH=238	2.06584	upregulated	NA
antiHrd1_vs_ctrl	AT5G40480.1	0.518851	17.4421	4.13385	0.00282559	0.00861418	-2.7209	EMB3012	| Symbols: EMB3012 | embryo defective 3012 | chr5:16213361-16223982 FORWARD LENGTH=1923	2.06479	upregulated	NA
antiHrd1_vs_ctrl	AT3G51130.1	0.754463	14.1055	4.16462	0.00270312	0.00838915	-2.72283	NA	| Symbols: no symbol available | no full name available | chr3:18994219-18997180 FORWARD LENGTH=410	2.07628	upregulated	NA
antiHrd1_vs_ctrl	AT2G36810.1	-0.434302	14.7826	-4.06344	0.00312872	0.00931592	-2.72756	SGR6	| Symbols: SGR6 | SHOOT GRAVITROPISM 6 | chr2:15425739-15439462 REVERSE LENGTH=1716	2.03077	downregulated	AT2G36810.2
antiHrd1_vs_ctrl	AT5G43100.1	1.30643	14.7382	4.15584	0.00273747	0.00847269	-2.72834	NA	| Symbols: no symbol available | no full name available | chr5:17299264-17302718 FORWARD LENGTH=631	2.07198	upregulated	AT5G43100.2
antiHrd1_vs_ctrl	AT3G43980.1	1.15157	15.4152	4.15523	0.00273986	0.00847269	-2.73722	NA	| Symbols: no symbol available | no full name available | chr3:15778555-15779235 REVERSE LENGTH=56	2.07198	upregulated	AT3G44010.1, AT3G44010.2, AT4G33865.1, AT4G33885.1
antiHrd1_vs_ctrl	AT5G05980.1	0.520227	16.8264	4.14046	0.00279877	0.00855875	-2.73726	ATDFB, FPGS1, DFB	| Symbols: ATDFB, FPGS1, DFB | DHFS-FPGS homolog B, folylpolyglutamate synthetase 1 | chr5:1799738-1804441 REVERSE LENGTH=571	2.06759	upregulated	AT5G05980.2
antiHrd1_vs_ctrl	AT1G63680.1	1.046	16.9284	4.15292	0.00274898	0.00847808	-2.74076	PDE316, ATMURE, MURE, APG13	| Symbols: PDE316, ATMURE, MURE, APG13 | ALBINO OR PALE-GREEN 13, PIGMENT DEFECTIVE EMBRYO 316 | chr1:23614461-23617247 FORWARD LENGTH=772	2.0717	upregulated	AT1G63680.2, AT1G63680.3
antiHrd1_vs_ctrl	AT5G04130.1	0.810117	16.0586	4.14931	0.0027633	0.00849942	-2.7463	GYRB2	| Symbols: GYRB2 | DNA GYRASE B2 | chr5:1122084-1128031 REVERSE LENGTH=732	2.07061	upregulated	NA
antiHrd1_vs_ctrl	AT3G05970.1	0.325161	19.3777	4.14293	0.00278882	0.00854824	-2.74655	ATLACS6, LACS6	| Symbols: ATLACS6, LACS6 | long-chain acyl-CoA synthetase 6 | chr3:1786510-1791746 REVERSE LENGTH=701	2.06812	upregulated	NA
antiHrd1_vs_ctrl	AT1G13320.1	0.762835	17.6007	4.14797	0.00276867	0.00850836	-2.74837	PP2AA3	| Symbols: PP2AA3 | protein phosphatase 2A subunit A3 | chr1:4563692-4567348 REVERSE LENGTH=587	2.07015	upregulated	AT1G13320.2, AT1G13320.3
antiHrd1_vs_ctrl	AT1G01960.1	0.702918	18.2504	4.14287	0.00278909	0.00854824	-2.74973	BIG3, EDA10	| Symbols: BIG3, EDA10 | embryo sac development arrest 10, BIG3 | chr1:330830-337582 REVERSE LENGTH=1750	2.06812	upregulated	NA
antiHrd1_vs_ctrl	AT5G39500.1	0.347742	17.7954	4.0898	0.00301137	0.0090446	-2.75247	GNL1, ERMO1	| Symbols: GNL1, ERMO1 | ENDOPLASMIC RETICULUM MORPHOLOGY 1, GNOM-like 1 | chr5:15815274-15819910 FORWARD LENGTH=1443	2.04361	upregulated	AT5G39500.2
antiHrd1_vs_ctrl	AT3G57560.1	0.723216	16.1258	4.11419	0.00290693	0.00880763	-2.75466	NAGK	| Symbols: NAGK | N-acetyl-l-glutamate kinase | chr3:21311164-21312207 REVERSE LENGTH=347	2.05514	upregulated	NA
antiHrd1_vs_ctrl	AT3G15410.1	0.656603	16.8931	4.14382	0.00278524	0.00854824	-2.75473	NA	| Symbols: no symbol available | no full name available | chr3:5203380-5207279 FORWARD LENGTH=584	2.06812	upregulated	AT3G15410.2
antiHrd1_vs_ctrl	AT1G16900.1	0.671823	17.3658	4.14017	0.00279996	0.00855875	-2.76035	EBS3	| Symbols: EBS3 | EMS-mutagenized bri1 suppressor 3 | chr1:5779262-5782303 REVERSE LENGTH=570	2.06759	upregulated	NA
antiHrd1_vs_ctrl	AT2G47610.1	-0.526156	18.6668	-4.06488	0.0031222	0.00930454	-2.76149	NA	| Symbols: no symbol available | no full name available | chr2:19529854-19531401 FORWARD LENGTH=257	2.03131	downregulated	NA
antiHrd1_vs_ctrl	AT2G33380.1	0.66679	18.8892	4.05811	0.00315308	0.00935614	-2.77125	AtRD20, PXG3, CLO-3, CLO3, RD20, AtCLO3	| Symbols: AtRD20, PXG3, CLO-3, CLO3, RD20, AtCLO3 | caleosin 3, Arabidopsis thaliana caleosin 3, peroxygenase 3, RESPONSIVE TO DESICCATION 20 | chr2:14144984-14146374 REVERSE LENGTH=236	2.0289	upregulated	NA
antiHrd1_vs_ctrl	AT3G01540.1	0.418241	16.6447	4.11437	0.0029062	0.00880763	-2.77235	IRP6, RH14, DRH1, ATDRH1	| Symbols: IRP6, RH14, DRH1, ATDRH1 | ARABIDOPSIS THALIANA DEAD BOX RNA HELICASE 1, RNA Helicase 14, DEAD box RNA helicase 1, NVOLVED IN rRNA PROCESSING 6 | chr3:213077-216142 REVERSE LENGTH=618	2.05514	upregulated	AT3G01540.2, AT3G01540.3, AT3G01540.4
antiHrd1_vs_ctrl	AT3G25580.1	0.408625	16.2928	4.05584	0.00316348	0.00937892	-2.77456	NA	| Symbols: no symbol available | no full name available | chr3:9292557-9294148 FORWARD LENGTH=210	2.02785	upregulated	NA
antiHrd1_vs_ctrl	AT1G30120.1	-0.522223	16.6476	-4.12845	0.0028477	0.00867391	-2.77836	PDH-E1 BETA	| Symbols: PDH-E1 BETA | pyruvate dehydrogenase E1 beta | chr1:10584350-10586477 REVERSE LENGTH=406	2.06179	downregulated	AT2G34590.1
antiHrd1_vs_ctrl	AT3G26420.1	0.737042	17.4872	4.12746	0.00285176	0.00867862	-2.77988	RZ-1A, ATRZ-1A, RBGB2	| Symbols: RZ-1A, ATRZ-1A, RBGB2 | RNA-binding glycine-rich protein B2, RZ-1A | chr3:9671953-9673055 FORWARD LENGTH=245	2.06155	upregulated	NA
antiHrd1_vs_ctrl	AT1G63770.3	-0.366381	15.5461	-3.98808	0.00349209	0.0100203	-2.78133	NA	| Symbols: no symbol available | no full name available | chr1:23657791-23664243 REVERSE LENGTH=987	1.99912	downregulated	AT1G63770.4, AT1G63770.5, AT1G63770.6, AT1G63770.7
antiHrd1_vs_ctrl	AT3G49360.1	0.568557	18.9057	4.10811	0.0029326	0.00886315	-2.78856	PGL2	| Symbols: PGL2 | 6-phosphogluconolactonase 2 | chr3:18303189-18304283 REVERSE LENGTH=259	2.05241	upregulated	NA
antiHrd1_vs_ctrl	AT3G19450.1	-1.23227	14.7422	-4.11584	0.00290002	0.00880217	-2.78947	CAD-C, CAD4, ATCAD4, CAD	| Symbols: CAD-C, CAD4, ATCAD4, CAD | CINNAMYL ALCOHOL DEHYDROGENASE 4 | chr3:6744859-6747005 FORWARD LENGTH=365	2.05541	downregulated	NA
antiHrd1_vs_ctrl	AT3G59350.1	0.512262	18.017	4.12104	0.00287833	0.00875174	-2.78976	MAZ	| Symbols: MAZ | MAZZA | chr3:21932930-21934883 FORWARD LENGTH=408	2.05791	upregulated	AT3G59350.3, AT3G59350.6
antiHrd1_vs_ctrl	ATMG00640.1	-0.565904	20.628	-4.11844	0.00288912	0.00877683	-2.79375	ORF25	| Symbols: ORF25 | | chrm:362206-362784 FORWARD LENGTH=192	2.05666	downregulated	NA
antiHrd1_vs_ctrl	AT5G20290.1	-0.723586	19.472	-4.11273	0.00291309	0.00881857	-2.80255	NA	| Symbols: no symbol available | no full name available | chr5:6851695-6853012 REVERSE LENGTH=222	2.0546	downregulated	NA
antiHrd1_vs_ctrl	AT5G12860.1	-0.854385	18.0136	-4.10681	0.0029381	0.00886315	-2.81166	DiT1	| Symbols: DiT1 | dicarboxylate transporter 1 | chr5:4059927-4061919 REVERSE LENGTH=557	2.05241	downregulated	AT5G12860.2
antiHrd1_vs_ctrl	AT1G77420.1	-0.477091	15.5736	-4.0537	0.00317333	0.00939195	-2.81265	MAGL5	| Symbols: MAGL5 | | chr1:29093641-29095442 FORWARD LENGTH=382	2.02724	downregulated	NA
antiHrd1_vs_ctrl	AT2G33410.1	1.04723	14.3832	4.07779	0.00306425	0.00917945	-2.81382	RBGD2	| Symbols: RBGD2 | RNA-binding glycine-rich protein D2 | chr2:14156085-14157435 FORWARD LENGTH=404	2.03718	upregulated	NA
antiHrd1_vs_ctrl	AT1G12410.1	0.364536	18.2892	4.01234	0.00337044	0.00979047	-2.81475	EMB3146, CLPR2, CLP2, NCLPP2	| Symbols: EMB3146, CLPR2, CLP2, NCLPP2 | EMBRYO DEFECTIVE 3146, CLP protease proteolytic subunit 2, NUCLEAR-ENCODED CLP PROTEASE P2 | chr1:4223099-4224954 FORWARD LENGTH=279	2.0092	upregulated	NA
antiHrd1_vs_ctrl	AT5G25940.1	-0.535404	15.8829	-4.08336	0.0030396	0.00912145	-2.81497	NA	| Symbols: no symbol available | no full name available | chr5:9054252-9055151 REVERSE LENGTH=115	2.03994	downregulated	NA
antiHrd1_vs_ctrl	AT3G01380.2	-0.431943	17.11	-4.05454	0.00316947	0.0093886	-2.81701	NA	| Symbols: no symbol available | no full name available | chr3:144288-149828 REVERSE LENGTH=1001	2.0274	downregulated	NA
antiHrd1_vs_ctrl	AT1G06690.1	-0.914304	17.6236	-4.09814	0.00297521	0.0089438	-2.81795	NA	| Symbols: no symbol available | no full name available | chr1:2049742-2052039 REVERSE LENGTH=377	2.04848	downregulated	NA
antiHrd1_vs_ctrl	AT1G21080.1	-0.544586	17.0899	-4.10098	0.00296301	0.00892268	-2.82065	NA	| Symbols: no symbol available | no full name available | chr1:7378822-7382275 REVERSE LENGTH=391	2.0495	downregulated	AT1G21080.2
antiHrd1_vs_ctrl	AT3G20290.1	0.642867	14.7146	4.07119	0.00309372	0.00925967	-2.82443	ATEHD1, EHD1	| Symbols: ATEHD1, EHD1 | EPS15 homology domain 1 | chr3:7075057-7078655 REVERSE LENGTH=545	2.0334	upregulated	AT3G20290.2, AT3G20290.3
antiHrd1_vs_ctrl	AT3G62700.1	0.322421	17.46	4.08058	0.00305187	0.00915032	-2.83088	MRP10, ABCC14, ATMRP10	| Symbols: MRP10, ABCC14, ATMRP10 | ATP-binding cassette C14, multidrug resistance-associated protein 10 | chr3:23190428-23195727 REVERSE LENGTH=1539	2.03856	upregulated	NA
antiHrd1_vs_ctrl	AT1G19110.1	-0.510743	17.0661	-4.06921	0.00310263	0.00927829	-2.84839	NA	| Symbols: no symbol available | no full name available | chr1:6602270-6605766 FORWARD LENGTH=754	2.03253	downregulated	NA
antiHrd1_vs_ctrl	AT1G06060.1	0.324534	16.6346	4.03504	0.00326071	0.00960115	-2.85217	NA	| Symbols: no symbol available | no full name available | chr1:1833071-1834516 FORWARD LENGTH=213	2.01768	upregulated	AT1G06060.2
antiHrd1_vs_ctrl	AT4G08950.1	0.536273	16.1947	4.0459	0.00320955	0.00948289	-2.85337	EXO	| Symbols: EXO | EXORDIUM | chr4:5740378-5741322 FORWARD LENGTH=314	2.02306	upregulated	NA
antiHrd1_vs_ctrl	AT2G41530.1	-0.49685	16.9286	-4.03132	0.00327843	0.00963688	-2.85464	SFGH, ATSFGH	| Symbols: SFGH, ATSFGH | S-formylglutathione hydrolase, ARABIDOPSIS THALIANA S-FORMYLGLUTATHIONE HYDROLASE | chr2:17323656-17325430 REVERSE LENGTH=284	2.01606	downregulated	NA
antiHrd1_vs_ctrl	AT4G12300.1	0.393355	18.2624	3.99655	0.00344906	0.0099601	-2.85978	CYP706A4	| Symbols: CYP706A4 | cytochrome P450, family 706, subfamily A, polypeptide 4 | chr4:7308016-7309692 REVERSE LENGTH=516	2.00174	upregulated	AT4G12310.1
antiHrd1_vs_ctrl	AT2G28630.1	-0.812189	16.6822	-4.06638	0.00311542	0.00929236	-2.86341	KCS12	| Symbols: KCS12 | 3-ketoacyl-CoA synthase 12 | chr2:12275719-12277149 REVERSE LENGTH=476	2.03187	downregulated	AT2G28630.2
antiHrd1_vs_ctrl	AT1G64980.1	-0.938005	15.7887	-4.06739	0.00311085	0.00928675	-2.86425	CDI	| Symbols: CDI | cadmium 2+ induced | chr1:24137840-24138619 REVERSE LENGTH=259	2.03214	downregulated	AT1G64980.2, AT1G64980.3
antiHrd1_vs_ctrl	AT1G29150.1	0.889214	19.0086	4.06093	0.00314015	0.00933383	-2.86514	RPN6, ATS9	| Symbols: RPN6, ATS9 | non-ATPase subunit 9, REGULATORY PARTICLE NON-ATPASE 6 | chr1:10181240-10182499 FORWARD LENGTH=419	2.02994	upregulated	AT1G29150.2
antiHrd1_vs_ctrl	AT5G11770.1	-0.404754	18.1161	-4.06158	0.00313723	0.00933319	-2.86887	NA	| Symbols: no symbol available | no full name available | chr5:3791148-3792929 REVERSE LENGTH=218	2.02997	downregulated	NA
antiHrd1_vs_ctrl	AT5G55070.1	0.748702	17.9005	4.06781	0.00310895	0.00928675	-2.87184	E2-OGDH2	| Symbols: E2-OGDH2 | | chr5:22347637-22350409 FORWARD LENGTH=464	2.03214	upregulated	AT5G55070.2
antiHrd1_vs_ctrl	AT5G23740.1	-0.536669	18.8958	-4.0107	0.00337851	0.00980563	-2.87574	RPS11-BETA	| Symbols: RPS11-BETA | ribosomal protein S11-beta | chr5:8008251-8009330 REVERSE LENGTH=159	2.00852	downregulated	NA
antiHrd1_vs_ctrl	AT3G05100.1	0.501905	15.5753	4.05885	0.00314967	0.00935406	-2.8786	NA	| Symbols: no symbol available | no full name available | chr3:1424155-1425667 FORWARD LENGTH=336	2.029	upregulated	NA
antiHrd1_vs_ctrl	AT1G52360.1	0.35945	18.4139	4.04969	0.00319189	0.00943879	-2.88507	NA	| Symbols: no symbol available | no full name available | chr1:19499282-19505397 FORWARD LENGTH=926	2.02508	upregulated	AT1G52360.2, AT1G52360.3, AT1G52360.4
antiHrd1_vs_ctrl	AT1G32990.1	0.506129	19.988	4.03836	0.00324497	0.00956295	-2.88583	PRPL11	| Symbols: PRPL11 | plastid ribosomal protein l11 | chr1:11955827-11957139 FORWARD LENGTH=222	2.01941	upregulated	NA
antiHrd1_vs_ctrl	AT5G56680.1	0.542529	18.0268	4.01935	0.00333612	0.00972355	-2.88934	SYNC1 ARATH, EMB2755, SYNC1	| Symbols: SYNC1 ARATH, EMB2755, SYNC1 | EMBRYO DEFECTIVE 2755 | chr5:22936645-22938841 FORWARD LENGTH=572	2.01218	upregulated	NA
antiHrd1_vs_ctrl	AT4G12510.1	-1.09994	16.2568	-4.02515	0.00330804	0.00965801	-2.89099	AZI5	| Symbols: AZI5 | | chr4:7417414-7417803 REVERSE LENGTH=129	2.01511	downregulated	AT4G12520.1
antiHrd1_vs_ctrl	AT5G07440.1	0.387398	17.9912	4.0052	0.00340576	0.00985215	-2.90341	GDH2	| Symbols: GDH2 | glutamate dehydrogenase 2 | chr5:2356153-2358012 FORWARD LENGTH=411	2.00647	upregulated	AT5G07440.2
antiHrd1_vs_ctrl	AT1G11580.1	1.68054	18.3653	4.02669	0.00330059	0.00965801	-2.90344	PME18, PMEPCRA, ATPMEPCRA	| Symbols: PME18, PMEPCRA, ATPMEPCRA | methylesterase PCR A, PECTIN METHYLESTERASE 18 | chr1:3888730-3890649 FORWARD LENGTH=557	2.01511	upregulated	AT1G11580.2
antiHrd1_vs_ctrl	AT1G20090.1	0.555878	17.4787	3.98167	0.00352498	0.0100697	-2.90531	ROP2, ATROP2, ARAC4, ATRAC4	| Symbols: ROP2, ATROP2, ARAC4, ATRAC4 | RHO-related protein from plants 2, Arabidopsis RAC-like 4 | chr1:6967223-6968603 FORWARD LENGTH=195	1.99698	upregulated	NA
antiHrd1_vs_ctrl	AT2G39800.1	0.464695	18.5042	4.02912	0.00328892	0.00965282	-2.90837	P5CS1, ATP5CS	| Symbols: P5CS1, ATP5CS | delta1-pyrroline-5-carboxylate synthase 1 | chr2:16598516-16602939 REVERSE LENGTH=717	2.01535	upregulated	AT2G39800.3, AT2G39800.4
antiHrd1_vs_ctrl	AT4G26550.1	-0.807219	15.7929	-4.04281	0.003224	0.00951742	-2.9098	NA	| Symbols: no symbol available | no full name available | chr4:13402755-13404208 REVERSE LENGTH=225	2.02148	downregulated	NA
antiHrd1_vs_ctrl	AT4G02510.1	0.333126	17.2948	3.98787	0.00349317	0.0100203	-2.91008	TOC86, ATTOC159, TOC160, PPI2, TOC159	| Symbols: TOC86, ATTOC159, TOC160, PPI2, TOC159 | translocon at the outer envelope membrane of chloroplasts 159, PLASTID PROTEIN IMPORT 2, TRANSLOCON AT THE OUTER ENVELOPE MEMBRANE OF CHLOROPLASTS 86, TRANSLOCON AT THE OUTER ENVELOPE MEMBRANE OF CHLOROPLASTS 160 | chr4:1104766-1109360 FORWARD LENGTH=1503	1.99912	upregulated	AT4G02510.2, AT4G02510.3, AT4G02510.4
antiHrd1_vs_ctrl	AT5G19370.1	0.442652	16.8465	4.0274	0.00329719	0.00965801	-2.91526	NA	| Symbols: no symbol available | no full name available | chr5:6524247-6526629 REVERSE LENGTH=299	2.01511	upregulated	NA
antiHrd1_vs_ctrl	AT4G20780.1	0.600296	15.7669	4.03838	0.00324488	0.00956295	-2.91737	CML42	| Symbols: CML42 | calmodulin like 42 | chr4:11133309-11133884 REVERSE LENGTH=191	2.01941	upregulated	NA
antiHrd1_vs_ctrl	AT1G14710.1	0.57108	15.9838	4.01774	0.00334397	0.00973337	-2.91923	NA	| Symbols: no symbol available | no full name available | chr1:5062168-5064697 REVERSE LENGTH=601	2.01174	upregulated	AT1G14710.2
antiHrd1_vs_ctrl	ATCG00660.1	0.673779	18.555	3.96793	0.00359667	0.0102237	-2.922	RPL20	| Symbols: RPL20 | ribosomal protein L20 | chrc:68512-68865 REVERSE LENGTH=117	1.99039	upregulated	NA
antiHrd1_vs_ctrl	AT4G12420.1	-0.84194	17.2614	-4.0273	0.00329768	0.00965801	-2.92587	SKU5	| Symbols: SKU5 | | chr4:7349941-7352868 REVERSE LENGTH=587	2.01511	downregulated	AT4G12420.2
antiHrd1_vs_ctrl	AT5G12140.1	-0.780724	15.49	-3.97802	0.00354386	0.0101153	-2.92689	ATCYS1, CYS1	| Symbols: ATCYS1, CYS1 | cystatin-1 | chr5:3923295-3923936 REVERSE LENGTH=101	1.99502	downregulated	NA
antiHrd1_vs_ctrl	AT3G58830.1	-0.536329	15.2964	-4.03131	0.00327844	0.00963688	-2.92831	PGPP1	| Symbols: PGPP1 | phosphatidylglycerophosphate phosphatase 1 | chr3:21755172-21756637 REVERSE LENGTH=343	2.01606	downregulated	AT3G58830.2, AT3G58830.3
antiHrd1_vs_ctrl	AT4G30000.1	1.12147	14.6102	4.02901	0.00328946	0.00965282	-2.93188	NA	| Symbols: no symbol available | no full name available | chr4:14670524-14672397 REVERSE LENGTH=554	2.01535	upregulated	AT4G30000.2
antiHrd1_vs_ctrl	AT3G22960.1	0.731524	16.7573	4.02544	0.00330662	0.00965801	-2.93267	PKP1, PKP-ALPHA	| Symbols: PKP1, PKP-ALPHA | PLASTIDIAL PYRUVATE KINASE 1 | chr3:8139369-8141771 FORWARD LENGTH=596	2.01511	upregulated	NA
antiHrd1_vs_ctrl	AT3G46290.1	-0.475342	17.4908	-4.02586	0.0033046	0.00965801	-2.93357	HERK1	| Symbols: HERK1 | hercules receptor kinase 1 | chr3:17013009-17015501 FORWARD LENGTH=830	2.01511	downregulated	NA
antiHrd1_vs_ctrl	AT1G47200.1	-0.504493	15.7241	-3.95511	0.00366498	0.0103645	-2.93487	WPP2	| Symbols: WPP2 | WPP domain protein 2 | chr1:17298181-17298723 REVERSE LENGTH=180	1.98445	downregulated	NA
antiHrd1_vs_ctrl	AT2G45140.1	-0.81515	15.6319	-4.02207	0.00332294	0.00969332	-2.93502	PVA12	| Symbols: PVA12 | plant VAP homolog 12 | chr2:18611029-18612971 FORWARD LENGTH=239	2.01353	downregulated	NA
antiHrd1_vs_ctrl	AT1G70770.1	-0.533867	19.5982	-4.0175	0.00334514	0.00973337	-2.93897	NA	| Symbols: no symbol available | no full name available | chr1:26688622-26691185 REVERSE LENGTH=610	2.01174	downregulated	AT1G70770.2
antiHrd1_vs_ctrl	AT4G23650.1	0.623399	15.9302	3.98167	0.003525	0.0100697	-2.94705	CDPK6, AtCDPK6, CPK3	| Symbols: CDPK6, AtCDPK6, CPK3 | Calcium dependent protein kinase 3, calcium-dependent protein kinase 6 | chr4:12324967-12327415 REVERSE LENGTH=529	1.99698	upregulated	NA
antiHrd1_vs_ctrl	AT3G14110.1	-0.382975	18.1154	-3.9661	0.00360632	0.0102342	-2.94867	FLU	| Symbols: FLU | FLUORESCENT IN BLUE LIGHT | chr3:4676222-4677602 REVERSE LENGTH=316	1.98995	downregulated	AT3G14110.2, AT3G14110.3
antiHrd1_vs_ctrl	AT1G10130.1	-0.430397	15.864	-3.99879	0.0034378	0.00993591	-2.94947	ECA3, ATECA3	| Symbols: ECA3, ATECA3 | ARABIDOPSIS THALIANA ER-TYPE CA2+-ATPASE 3, endoplasmic reticulum-type calcium-transporting ATPase 3 | chr1:3311139-3321941 FORWARD LENGTH=998	2.00279	downregulated	NA
antiHrd1_vs_ctrl	AT3G55030.1	-0.489322	16.4203	-4.01508	0.00335696	0.00975953	-2.95344	PGPS2	| Symbols: PGPS2 | phosphatidylglycerolphosphate synthase 2 | chr3:20396860-20398224 FORWARD LENGTH=233	2.01057	downregulated	NA
antiHrd1_vs_ctrl	AT3G46830.1	0.501556	17.8388	3.9941	0.00346144	0.00998748	-2.95545	ATRAB-A2C, ATRAB11A, ATRABA2C, RABA2c, RAB-A2C	| Symbols: ATRAB-A2C, ATRAB11A, ATRABA2C, RABA2c, RAB-A2C | RAB GTPASE HOMOLOG A2C, ARABIDOPSIS RAB GTPASE HOMOLOG A2C, RAB GTPase homolog A2C | chr3:17246699-17248362 REVERSE LENGTH=217	2.00054	upregulated	AT3G46830.2
antiHrd1_vs_ctrl	AT3G55920.1	1.14327	14.5881	4.00516	0.00340596	0.00985215	-2.95811	CYP21-2	| Symbols: CYP21-2 | Cyclophylin 12-2 | chr3:20743529-20745049 REVERSE LENGTH=228	2.00647	upregulated	NA
antiHrd1_vs_ctrl	AT4G23710.1	-0.602834	16.269	-3.95797	0.0036496	0.0103421	-2.95931	VHA-G2, VAG2, VATG2	| Symbols: VHA-G2, VAG2, VATG2 | VACUOLAR ATP SYNTHASE SUBUNIT G2, vacuolar ATP synthase subunit G2 | chr4:12350577-12351354 FORWARD LENGTH=106	1.98539	downregulated	NA
antiHrd1_vs_ctrl	AT4G29220.1	0.351533	16.2465	3.91721	0.00387501	0.0108892	-2.96004	PFK1	| Symbols: PFK1 | phosphofructokinase 1 | chr4:14403621-14406071 REVERSE LENGTH=473	1.963	upregulated	NA
antiHrd1_vs_ctrl	AT1G05270.1	0.811768	17.7231	4.00971	0.00338342	0.00981162	-2.96183	NA	| Symbols: no symbol available | no full name available | chr1:1531806-1534305 REVERSE LENGTH=371	2.00826	upregulated	NA
antiHrd1_vs_ctrl	AT5G38470.1	0.565098	15.7519	3.99161	0.00347408	0.0100007	-2.96767	RAD23D	| Symbols: RAD23D | RADIATION SENSITIVE23D | chr5:15404720-15407500 FORWARD LENGTH=378	1.99997	upregulated	NA
antiHrd1_vs_ctrl	AT4G13010.1	0.695074	17.787	4.00571	0.00340321	0.00985215	-2.96803	CeQORH	| Symbols: CeQORH | chloroplast envelope Quinone Oxidoreductase Homolog | chr4:7600682-7602567 FORWARD LENGTH=329	2.00647	upregulated	NA
antiHrd1_vs_ctrl	AT1G18170.1	-0.435866	14.8369	-3.95784	0.00365032	0.0103421	-2.97037	NA	| Symbols: no symbol available | no full name available | chr1:6254291-6255507 FORWARD LENGTH=247	1.98539	downregulated	NA
antiHrd1_vs_ctrl	AT1G74520.1	-0.431585	16.1949	-3.92875	0.00380974	0.0107232	-2.97248	ATHVA22A, HVA22A	| Symbols: ATHVA22A, HVA22A | HVA22 homologue A | chr1:28008109-28009156 REVERSE LENGTH=177	1.96967	downregulated	AT1G74520.2
antiHrd1_vs_ctrl	AT2G19480.1	0.706389	17.6371	3.99126	0.00347586	0.0100007	-2.9823	NFA2, NFA02, NAP1;2	| Symbols: NFA2, NFA02, NAP1;2 | NUCLEOSOME/CHROMATIN ASSEMBLY FACTOR GROUP A 02, nucleosome assembly protein 1;2, NUCLEOSOME/CHROMATIN ASSEMBLY FACTOR GROUP A 2 | chr2:8438601-8441040 FORWARD LENGTH=379	1.99997	upregulated	AT2G19480.2, AT2G19480.3
antiHrd1_vs_ctrl	AT1G66080.1	-0.892084	14.392	-3.98297	0.0035183	0.0100697	-2.98377	HLP1, HKL	| Symbols: HLP1, HKL | HIKESHI-like, HIKESHI-LIKE PROTEIN1 | chr1:24600356-24601027 REVERSE LENGTH=190	1.99698	downregulated	NA
antiHrd1_vs_ctrl	AT5G60660.1	-0.709464	19.4553	-3.97592	0.0035548	0.0101381	-2.98717	PIP2F, PIP2;4	| Symbols: PIP2F, PIP2;4 | plasma membrane intrinsic protein 2;4 | chr5:24375673-24376939 REVERSE LENGTH=291	1.99404	downregulated	NA
antiHrd1_vs_ctrl	AT1G47750.1	-0.555883	16.3436	-3.99267	0.00346872	0.0100001	-2.98829	PEX11A	| Symbols: PEX11A | peroxin 11A | chr1:17569388-17570134 REVERSE LENGTH=248	2	downregulated	NA
antiHrd1_vs_ctrl	AT3G04920.1	0.407986	17.1517	3.95604	0.00365994	0.0103608	-2.99038	NA	| Symbols: no symbol available | no full name available | chr3:1360989-1362065 FORWARD LENGTH=133	1.98461	upregulated	AT3G04920.2
antiHrd1_vs_ctrl	AT1G63830.1	-1.45922	15.2248	-3.99072	0.0034786	0.0100007	-2.99132	NA	| Symbols: no symbol available | no full name available | chr1:23685408-23687098 FORWARD LENGTH=232	1.99997	downregulated	AT1G63830.2, AT1G63830.3, AT1G63830.4
antiHrd1_vs_ctrl	AT1G49970.1	0.365215	16.1466	3.99035	0.00348052	0.0100007	-2.9919	ClpR1, SVR2, NCLPP5, CLPR1	| Symbols: ClpR1, SVR2, NCLPP5, CLPR1 | NUCLEAR CLPP 5, CLP protease proteolytic subunit 1, SUPPRESSOR OF VARIEGATION 2 | chr1:18501936-18504462 REVERSE LENGTH=387	1.99997	upregulated	NA
antiHrd1_vs_ctrl	AT5G11170.1	1.34272	19.045	3.98255	0.00352044	0.0100697	-3.00402	UAP56a	| Symbols: UAP56a | homolog of human UAP56 a | chr5:3553334-3556646 FORWARD LENGTH=427	1.99698	upregulated	AT5G11200.1
antiHrd1_vs_ctrl	AT4G16155.1	-0.350543	18.1923	-3.973	0.00357003	0.0101647	-3.00455	NA	| Symbols: no symbol available | no full name available | chr4:9153570-9157133 REVERSE LENGTH=567	1.99291	downregulated	NA
antiHrd1_vs_ctrl	AT3G09470.2	-1.18067	15.4701	-3.98183	0.00352416	0.0100697	-3.00514	AtUNC93	| Symbols: AtUNC93 | At Uncoordinated protein 93 | chr3:2911668-2914410 REVERSE LENGTH=437	1.99698	downregulated	NA
antiHrd1_vs_ctrl	AT3G58840.1	-0.862714	14.8426	-3.97087	0.00358122	0.0101882	-3.00955	PMD1	| Symbols: PMD1 | peroxisomal and mitochondrial division factor 1 | chr3:21757499-21758455 REVERSE LENGTH=318	1.9919	downregulated	AT3G58840.2
antiHrd1_vs_ctrl	AT2G30410.1	-0.382251	16.2091	-3.90827	0.00392638	0.0109804	-3.01018	KIS, TFCA	| Symbols: KIS, TFCA | KIESEL, TUBULIN FOLDING FACTOR A | chr2:12959812-12960552 FORWARD LENGTH=113	1.95938	downregulated	AT2G30410.2, AT2G30410.3
antiHrd1_vs_ctrl	AT2G05120.1	0.475505	14.8855	3.91214	0.00390405	0.0109511	-3.01509	NUP133	| Symbols: NUP133 | | chr2:1842069-1845707 REVERSE LENGTH=975	1.96054	upregulated	NA
antiHrd1_vs_ctrl	AT1G44900.1	1.14819	14.099	3.97444	0.00356254	0.0101518	-3.01665	ATMCM2, MCM2	| Symbols: ATMCM2, MCM2 | MINICHROMOSOME MAINTENANCE 2 | chr1:16970291-16974457 FORWARD LENGTH=936	1.99346	upregulated	AT1G44900.2
antiHrd1_vs_ctrl	AT3G19490.1	-0.581176	16.345	-3.95468	0.00366726	0.0103645	-3.02033	ATNHD1, NHD1	| Symbols: ATNHD1, NHD1 | ARABIDOPSIS THALIANA NA/H ANTIPORTER 1, sodium:hydrogen antiporter 1 | chr3:6754875-6758127 REVERSE LENGTH=576	1.98445	downregulated	NA
antiHrd1_vs_ctrl	AT4G26870.1	0.861688	15.5835	3.95222	0.00368053	0.010385	-3.02159	NA	| Symbols: no symbol available | no full name available | chr4:13505381-13507619 FORWARD LENGTH=532	1.98359	upregulated	NA
antiHrd1_vs_ctrl	AT1G76090.1	-0.376354	20.706	-3.95379	0.00367208	0.0103697	-3.02289	SMT3	| Symbols: SMT3 | sterol methyltransferase 3 | chr1:28550592-28551671 REVERSE LENGTH=359	1.98424	downregulated	NA
antiHrd1_vs_ctrl	AT4G17530.1	0.515712	19.2303	3.94557	0.00371665	0.0104698	-3.02407	RAB1C, ATRABD2C, ATRAB1C	| Symbols: RAB1C, ATRABD2C, ATRAB1C | RAB GTPase homolog 1C | chr4:9773721-9775424 REVERSE LENGTH=202	1.98006	upregulated	NA
antiHrd1_vs_ctrl	AT3G14650.1	0.700098	16.5322	3.96693	0.00360195	0.0102302	-3.02638	CYP72A11	| Symbols: CYP72A11 | cytochrome P450, family 72, subfamily A, polypeptide 11 | chr3:4922206-4924165 FORWARD LENGTH=512	1.99011	upregulated	NA
antiHrd1_vs_ctrl	AT1G04970.1	-0.391084	15.4969	-3.90293	0.00395744	0.0110488	-3.03413	LBR-1	| Symbols: LBR-1 | | chr1:1411216-1413431 FORWARD LENGTH=488	1.95669	downregulated	NA
antiHrd1_vs_ctrl	AT2G45790.1	-0.593745	17.5388	-3.94785	0.00370425	0.0104434	-3.05487	PMM, ATPMM	| Symbols: PMM, ATPMM | phosphomannomutase, PHOSPHOMANNOMUTASE | chr2:18855876-18857753 FORWARD LENGTH=246	1.98116	downregulated	NA
antiHrd1_vs_ctrl	AT4G30170.1	-0.901158	15.7111	-3.88526	0.00406202	0.0112859	-3.06974	NA	| Symbols: no symbol available | no full name available | chr4:14762922-14764482 FORWARD LENGTH=325	1.94746	downregulated	NA
antiHrd1_vs_ctrl	AT2G07707.1	0.407469	20.1895	3.88404	0.0040694	0.0112883	-3.07523	NA	| Symbols: no symbol available | no full name available | chr2:3386292-3386768 FORWARD LENGTH=158	1.94737	upregulated	ATMG00480.1
antiHrd1_vs_ctrl	AT1G78850.1	-0.553891	17.0547	-3.84373	0.00431961	0.0117832	-3.08276	MBL1, GAL1	| Symbols: MBL1, GAL1 | apple domain lectin-1, Mannose Binding Lectin1 | chr1:29642072-29643397 REVERSE LENGTH=441	1.92874	downregulated	NA
antiHrd1_vs_ctrl	AT2G19080.1	-0.544969	16.4791	-3.91171	0.00390655	0.0109511	-3.0845	NA	| Symbols: no symbol available | no full name available | chr2:8262818-8264746 FORWARD LENGTH=315	1.96054	downregulated	AT2G19080.2
antiHrd1_vs_ctrl	AT2G16460.1	0.451453	15.8887	3.88016	0.00409281	0.0113349	-3.08724	NA	| Symbols: no symbol available | no full name available | chr2:7133704-7135483 REVERSE LENGTH=230	1.94558	upregulated	AT2G16460.2
antiHrd1_vs_ctrl	AT5G51570.1	0.768562	14.9301	3.92146	0.00385084	0.0108301	-3.08945	HIR3	| Symbols: HIR3 | HYPERSENSITIVE INDUCED REACTION 3 | chr5:20949511-20951234 FORWARD LENGTH=292	1.96537	upregulated	NA
antiHrd1_vs_ctrl	AT1G01950.1	0.676624	15.4444	3.89078	0.00402905	0.0112215	-3.09238	AtKINUb, ARK2	| Symbols: AtKINUb, ARK2 | Arabidopsis thaliana KINESIN Ungrouped clade, gene B, armadillo repeat kinesin 2 | chr1:325473-330403 FORWARD LENGTH=894	1.94995	upregulated	AT1G01950.2, AT1G01950.3, AT1G01950.4
antiHrd1_vs_ctrl	AT1G43190.1	0.53579	17.1858	3.9068	0.00393492	0.0109948	-3.1081	PTB3	| Symbols: PTB3 | polypyrimidine tract-binding protein 3 | chr1:16275432-16278185 REVERSE LENGTH=432	1.95881	upregulated	AT1G43190.2, AT1G43190.3
antiHrd1_vs_ctrl	AT1G07140.1	-0.758519	14.892	-3.89536	0.0040019	0.0111548	-3.10831	SIRANBP	| Symbols: SIRANBP | | chr1:2192360-2193688 REVERSE LENGTH=228	1.95254	downregulated	NA
antiHrd1_vs_ctrl	AT2G34680.1	-0.371216	16.7183	-3.83649	0.0043663	0.0118918	-3.11248	AIR9	| Symbols: AIR9 | AUXIN-INDUCED IN ROOT CULTURES 9 | chr2:14616947-14628300 REVERSE LENGTH=1708	1.92475	downregulated	AT2G34680.2
antiHrd1_vs_ctrl	AT2G45970.1	0.752015	16.9701	3.91178	0.00390612	0.0109511	-3.1144	LCR, CYP86A8	| Symbols: LCR, CYP86A8 | cytochrome P450, family 86, subfamily A, polypeptide 8, LACERATA | chr2:18912548-18914161 REVERSE LENGTH=537	1.96054	upregulated	NA
antiHrd1_vs_ctrl	AT1G27330.1	-0.647234	18.1412	-3.90942	0.00391973	0.0109791	-3.11809	NA	| Symbols: no symbol available | no full name available | chr1:9493064-9493898 FORWARD LENGTH=68	1.95943	downregulated	AT1G27350.1
antiHrd1_vs_ctrl	AT1G19570.1	0.648151	17.2023	3.85345	0.00425782	0.0116608	-3.1185	ATDHAR1, DHAR1, DHAR5	| Symbols: ATDHAR1, DHAR1, DHAR5 | DEHYDROASCORBATE REDUCTASE 5, dehydroascorbate reductase | chr1:6773462-6774413 REVERSE LENGTH=213	1.93327	upregulated	NA
antiHrd1_vs_ctrl	AT1G08520.1	0.434488	18.1516	3.90824	0.00392658	0.0109804	-3.11994	ALB1, PDE166, ALB-1V, CHLD, V157	| Symbols: ALB1, PDE166, ALB-1V, CHLD, V157 | PIGMENT DEFECTIVE EMBRYO 166, ALBINA 1 | chr1:2696538-2700819 FORWARD LENGTH=760	1.95938	upregulated	NA
antiHrd1_vs_ctrl	AT5G53530.1	0.470129	16.7953	3.88426	0.00406805	0.0112883	-3.12714	VPS26A	| Symbols: VPS26A | vacuolar protein sorting 26A | chr5:21746275-21748156 REVERSE LENGTH=302	1.94737	upregulated	NA
antiHrd1_vs_ctrl	AT5G40770.1	-0.427967	19.5249	-3.87471	0.00412591	0.0114175	-3.13195	ATPHB3, PHB3, EER3	| Symbols: ATPHB3, PHB3, EER3 | prohibitin 3 | chr5:16315589-16316621 REVERSE LENGTH=277	1.94243	downregulated	NA
antiHrd1_vs_ctrl	AT3G15260.1	1.13071	15.8115	3.90016	0.00397368	0.0110852	-3.13259	NA	| Symbols: no symbol available | no full name available | chr3:5138842-5140242 FORWARD LENGTH=289	1.95526	upregulated	AT3G15260.2
antiHrd1_vs_ctrl	AT4G33410.1	-0.724595	14.2567	-3.8503	0.00427778	0.0116969	-3.13292	SPPL1, ATSPPL1	| Symbols: SPPL1, ATSPPL1 | SIGNAL PEPTIDE PEPTIDASE-LIKE 1 | chr4:16081640-16083119 FORWARD LENGTH=372	1.93193	downregulated	NA
antiHrd1_vs_ctrl	AT2G31390.1	0.421545	16.1693	3.81701	0.00449453	0.0121833	-3.14394	FRK1, FRK2	| Symbols: FRK1, FRK2 | Fructokinase 2, Fructokinase 1 | chr2:13383635-13386116 REVERSE LENGTH=325	1.91424	upregulated	NA
antiHrd1_vs_ctrl	AT1G19370.1	0.42166	16.1513	3.88564	0.00405976	0.0112859	-3.14447	NA	| Symbols: no symbol available | no full name available | chr1:6692904-6694721 REVERSE LENGTH=605	1.94746	upregulated	NA
antiHrd1_vs_ctrl	AT4G27585.1	-0.463486	17.3052	-3.86446	0.00418898	0.0115272	-3.14604	SLP1, AtSLP1	| Symbols: SLP1, AtSLP1 | stomatin-like protein 1 | chr4:13766984-13769832 REVERSE LENGTH=411	1.93828	downregulated	NA
antiHrd1_vs_ctrl	AT4G02570.1	0.507712	16.792	3.84717	0.00429768	0.011742	-3.14755	ICU13, AXR6, ATCUL1, CUL1, ETA1	| Symbols: ICU13, AXR6, ATCUL1, CUL1, ETA1 | cullin 1, AUXIN RESISTANT 6, INCURVATA 13 | chr4:1129315-1133435 FORWARD LENGTH=738	1.93026	upregulated	AT4G02570.2, AT4G02570.3, AT4G02570.4
antiHrd1_vs_ctrl	AT1G47380.1	0.975169	17.6078	3.85785	0.00423019	0.0116128	-3.14947	NA	| Symbols: no symbol available | no full name available | chr1:17373004-17375305 REVERSE LENGTH=428	1.93506	upregulated	NA
antiHrd1_vs_ctrl	AT1G66240.1	0.821413	18.1816	3.88783	0.00404663	0.0112613	-3.15188	AtHMP14, ATX1, ATATX1	| Symbols: AtHMP14, ATX1, ATATX1 | HEAVY METAL ASSOCIATED PROTEIN 14, homolog of anti-oxidant 1 | chr1:24686445-24687327 REVERSE LENGTH=106	1.94841	upregulated	AT1G66240.2
antiHrd1_vs_ctrl	AT1G14850.1	0.553753	17.7433	3.84508	0.00431098	0.011769	-3.15544	NUP155	| Symbols: NUP155 | nucleoporin 155 | chr1:5116921-5123259 REVERSE LENGTH=1464	1.92926	upregulated	NA
antiHrd1_vs_ctrl	AT4G26300.4	0.55842	18.6537	3.86479	0.00418694	0.0115272	-3.15553	emb1027	| Symbols: emb1027 | embryo defective 1027 | chr4:13308400-13312204 REVERSE LENGTH=590	1.93828	upregulated	NA
antiHrd1_vs_ctrl	ATCG00480.1	0.303631	20.3282	3.85815	0.00422827	0.0116128	-3.15907	PB, ATPB, CF1beta, AthCF1beta	| Symbols: PB, ATPB, CF1beta, AthCF1beta | ATP synthase subunit beta | chrc:52660-54156 REVERSE LENGTH=498	1.93506	upregulated	NA
antiHrd1_vs_ctrl	AT3G51830.1	0.474814	16.2843	3.83652	0.00436607	0.0118918	-3.16266	SAC8, ATG5	| Symbols: SAC8, ATG5 | SAC domain-containing protein 8 | chr3:19220237-19225092 FORWARD LENGTH=588	1.92475	upregulated	NA
antiHrd1_vs_ctrl	AT3G20790.1	1.03419	15.9953	3.88075	0.0040892	0.0113341	-3.16298	NA	| Symbols: no symbol available | no full name available | chr3:7268802-7271099 FORWARD LENGTH=355	1.94561	upregulated	NA
antiHrd1_vs_ctrl	AT3G13570.1	-0.706306	19.562	-3.86942	0.0041583	0.011478	-3.16519	SCL30A, At-SCL30A	| Symbols: SCL30A, At-SCL30A | SC35-like splicing factor 30A | chr3:4429564-4431602 REVERSE LENGTH=262	1.94013	downregulated	NA
antiHrd1_vs_ctrl	AT3G27020.1	-0.528108	16.8748	-3.86902	0.00416078	0.011478	-3.16748	AtYSL6, YSL6	| Symbols: AtYSL6, YSL6 | YELLOW STRIPE like 6 | chr3:9961623-9964461 REVERSE LENGTH=676	1.94013	downregulated	NA
antiHrd1_vs_ctrl	AT1G61670.1	-0.428388	15.5113	-3.87177	0.00414385	0.0114579	-3.17316	NA	| Symbols: no symbol available | no full name available | chr1:22770132-22772258 FORWARD LENGTH=513	1.9409	downregulated	AT1G61670.2
antiHrd1_vs_ctrl	AT2G42490.1	0.919434	15.3777	3.86548	0.00418264	0.0115272	-3.17589	CuAO-zeta	| Symbols: CuAO-zeta | Copper Amine Oxidase zeta | chr2:17691600-17695526 REVERSE LENGTH=776	1.93828	upregulated	NA
antiHrd1_vs_ctrl	AT3G53560.1	0.421499	17.639	3.85099	0.00427341	0.0116942	-3.17677	NA	| Symbols: no symbol available | no full name available | chr3:19859954-19860976 REVERSE LENGTH=340	1.93203	upregulated	AT3G53560.2
antiHrd1_vs_ctrl	AT4G21470.1	-0.83137	17.5755	-3.86897	0.0041611	0.011478	-3.18145	FMN/FHY, ATFMN/FHY	| Symbols: FMN/FHY, ATFMN/FHY | riboflavin kinase/FMN hydrolase | chr4:11431284-11433197 FORWARD LENGTH=379	1.94013	downregulated	NA
antiHrd1_vs_ctrl	AT2G14720.1	-0.308951	18.5715	-3.80688	0.00456276	0.0123198	-3.19085	MTV2, BP80-2;1, MTV4, VSR4, VSR2;1	| Symbols: MTV2, BP80-2;1, MTV4, VSR4, VSR2;1 | vacuolar sorting receptor 4, VACUOLAR SORTING RECEPTOR 2;1, modified transport to the vacuole 2, binding protein of 80 kDa 2;1 | chr2:6300878-6304156 REVERSE LENGTH=628	1.9094	downregulated	AT2G14720.2, AT2G14740.1, AT2G14740.2
antiHrd1_vs_ctrl	AT4G10140.1	1.187	14.7221	3.86089	0.00421115	0.011579	-3.19413	NA	| Symbols: no symbol available | no full name available | chr4:6322538-6324421 FORWARD LENGTH=183	1.93633	upregulated	NA
antiHrd1_vs_ctrl	AT4G39460.1	-0.384436	18.0598	-3.85691	0.00423606	0.0116197	-3.20038	SAMC1, SAMT1	| Symbols: SAMC1, SAMT1 | SAM TRANSPORTER1, S-adenosylmethionine carrier 1 | chr4:18356093-18358596 REVERSE LENGTH=325	1.93481	downregulated	AT4G39460.2, AT4G39460.3
antiHrd1_vs_ctrl	AT5G64620.1	-0.563854	15.2771	-3.80952	0.00454488	0.0122908	-3.2022	ATC/VIF2, C/VIF2	| Symbols: ATC/VIF2, C/VIF2 | CELL WALL / VACUOLAR INHIBITOR OF FRUCTOSIDASE 2, cell wall / vacuolar inhibitor of fructosidase 2 | chr5:25831875-25832417 FORWARD LENGTH=180	1.91042	downregulated	NA
antiHrd1_vs_ctrl	AT4G35250.1	0.549541	16.1877	3.85356	0.00425716	0.0116608	-3.20418	HCF244	| Symbols: HCF244 | high chlorophyll fluorescence phenotype 244 | chr4:16771401-16773269 REVERSE LENGTH=395	1.93327	upregulated	NA
antiHrd1_vs_ctrl	AT5G46900.1	-0.891533	15.4438	-3.79105	0.00467159	0.0125547	-3.2139	NA	| Symbols: no symbol available | no full name available | chr5:19039954-19040337 REVERSE LENGTH=127	1.90119	downregulated	NA
antiHrd1_vs_ctrl	AT5G35460.1	0.618596	14.6918	3.81754	0.00449098	0.0121832	-3.22352	NA	| Symbols: no symbol available | no full name available | chr5:13672598-13674546 FORWARD LENGTH=381	1.91424	upregulated	AT5G35460.2
antiHrd1_vs_ctrl	AT3G09820.1	-0.730528	17.6861	-3.8258	0.00443617	0.012063	-3.22406	ATADK1, ADK1	| Symbols: ATADK1, ADK1 | adenosine kinase 1 | chr3:3012122-3014624 FORWARD LENGTH=344	1.91854	downregulated	NA
antiHrd1_vs_ctrl	AT3G47860.1	0.48717	15.734	3.82825	0.00442002	0.0120286	-3.22601	CHL, LCNP	| Symbols: CHL, LCNP | chloroplastic lipocalin, Lipocalin in the plastid | chr3:17656778-17658269 REVERSE LENGTH=353	1.91979	upregulated	NA
antiHrd1_vs_ctrl	AT1G08200.1	0.674364	18.0542	3.78207	0.00473462	0.0126944	-3.23864	AXS2	| Symbols: AXS2 | UDP-D-apiose/UDP-D-xylose synthase 2 | chr1:2574259-2576609 REVERSE LENGTH=389	1.89639	upregulated	NA
antiHrd1_vs_ctrl	AT4G24800.1	0.440191	17.5087	3.81887	0.00448207	0.0121782	-3.23877	ECIP1, MRF3	| Symbols: ECIP1, MRF3 | EIN2 C-terminus Interacting Protein 1, MA3 domain-containing translation regulatory factor 3 | chr4:12782463-12784902 FORWARD LENGTH=702	1.91442	upregulated	AT4G24800.2, AT4G24800.3, AT4G24800.4
antiHrd1_vs_ctrl	AT1G25520.1	-1.79262	14.9767	-3.8179	0.00448852	0.0121832	-3.24034	PML4	| Symbols: PML4 | photosynthesis-affected mutant 71 like 4 | chr1:8962324-8964173 FORWARD LENGTH=230	1.91424	downregulated	NA
antiHrd1_vs_ctrl	AT1G56423.1	-0.463013	15.7284	-3.79597	0.00463745	0.0124726	-3.2537	NA	| Symbols: no symbol available | no full name available | chr1:21129075-21130558 FORWARD LENGTH=270	1.90404	downregulated	NA
antiHrd1_vs_ctrl	AT1G72150.1	-0.377614	20.4459	-3.79668	0.00463257	0.0124692	-3.25694	PATL1	| Symbols: PATL1 | PATELLIN 1 | chr1:27148558-27150652 FORWARD LENGTH=573	1.90416	downregulated	NA
antiHrd1_vs_ctrl	AT3G27240.1	-0.525729	18.8638	-3.80787	0.00455606	0.0123113	-3.25811	Cyc1-1	| Symbols: Cyc1-1 | | chr3:10056144-10058370 REVERSE LENGTH=307	1.90969	downregulated	NA
antiHrd1_vs_ctrl	AT1G49240.1	-0.56501	18.3768	-3.81231	0.00452603	0.012259	-3.26473	ACT8, FIZ1	| Symbols: ACT8, FIZ1 | FRIZZY AND KINKED SHOOTS, actin 8 | chr1:18216539-18217947 FORWARD LENGTH=377	1.91154	downregulated	NA
antiHrd1_vs_ctrl	AT5G06140.1	0.54447	17.3494	3.76843	0.00483194	0.0128852	-3.26842	SNX1, ATSNX1	| Symbols: SNX1, ATSNX1 | ARABIDOPSIS THALIANA SORTING NEXIN 1, sorting nexin 1 | chr5:1856212-1858752 REVERSE LENGTH=402	1.88991	upregulated	NA
antiHrd1_vs_ctrl	AT5G03430.1	0.554964	16.1345	3.81042	0.00453878	0.0122839	-3.27268	NA	| Symbols: no symbol available | no full name available | chr5:849237-852867 REVERSE LENGTH=497	1.91066	upregulated	NA
antiHrd1_vs_ctrl	AT3G61070.1	0.444255	18.0089	3.79919	0.0046153	0.0124519	-3.28234	PEX11E	| Symbols: PEX11E | peroxin 11E | chr3:22604873-22606159 REVERSE LENGTH=231	1.90476	upregulated	AT3G61070.2, AT3G61070.3
antiHrd1_vs_ctrl	AT2G29080.1	-0.380388	16.9121	-3.76995	0.00482104	0.0128661	-3.2862	AtFTSH3, FTSH3	| Symbols: AtFTSH3, FTSH3 | FTSH protease 3 | chr2:12489911-12492999 REVERSE LENGTH=809	1.89055	downregulated	NA
antiHrd1_vs_ctrl	AT2G14880.1	-0.571674	19.7363	-3.73102	0.00511014	0.0135121	-3.28913	SWIB2	| Symbols: SWIB2 | | chr2:6393686-6394841 REVERSE LENGTH=141	1.86928	downregulated	NA
antiHrd1_vs_ctrl	AT3G15640.1	0.891872	15.732	3.79798	0.00462363	0.0124554	-3.29308	NA	| Symbols: no symbol available | no full name available | chr3:5299273-5301371 FORWARD LENGTH=176	1.90464	upregulated	AT3G15640.2
antiHrd1_vs_ctrl	AT3G59770.1	0.520885	17.3126	3.79795	0.00462382	0.0124554	-3.29313	AtSAC9, MUR11, SAC9	| Symbols: AtSAC9, MUR11, SAC9 | ARABIDOPSIS THALIANA SUPPRESSOR OF ACTIN 9, SUPPRESSOR OF ACTIN 9, MURUS 11 | chr3:22079281-22085674 REVERSE LENGTH=1630	1.90464	upregulated	NA
antiHrd1_vs_ctrl	AT5G42000.1	-0.410043	16.7872	-3.76743	0.00483919	0.0128945	-3.29608	ORM2, AtORM2	| Symbols: ORM2, AtORM2 | Orosomucoid-like 2 | chr5:16799455-16800681 FORWARD LENGTH=154	1.88959	downregulated	AT5G42000.2
antiHrd1_vs_ctrl	AT5G43960.1	0.521523	16.2534	3.76022	0.00489164	0.0130142	-3.29743	NA	| Symbols: no symbol available | no full name available | chr5:17689154-17691653 REVERSE LENGTH=450	1.88558	upregulated	AT5G43960.2
antiHrd1_vs_ctrl	AT2G37040.1	-0.531108	15.4444	-3.7569	0.00491595	0.0130688	-3.31133	PAL1, ATPAL1	| Symbols: PAL1, ATPAL1 | PHE ammonia lyase 1 | chr2:15557602-15560237 REVERSE LENGTH=725	1.88377	downregulated	NA
antiHrd1_vs_ctrl	AT5G05010.1	0.45085	18.0331	3.78437	0.00471836	0.0126705	-3.31454	NA	| Symbols: no symbol available | no full name available | chr5:1477137-1479872 FORWARD LENGTH=527	1.89721	upregulated	AT5G05010.2
antiHrd1_vs_ctrl	AT1G03870.1	-0.751839	15.9241	-3.78132	0.00473986	0.0126986	-3.31501	FLA9	| Symbols: FLA9 | FASCICLIN-like arabinoogalactan 9 | chr1:982625-983368 REVERSE LENGTH=247	1.89625	downregulated	NA
antiHrd1_vs_ctrl	AT1G09310.1	0.764053	21.7752	3.78382	0.00472221	0.012671	-3.3154	SVB2, SVBL	| Symbols: SVB2, SVBL | SVB-like | chr1:3009109-3009648 FORWARD LENGTH=179	1.89719	upregulated	NA
antiHrd1_vs_ctrl	AT3G62940.1	-0.831275	16.4786	-3.77105	0.00481308	0.0128548	-3.31785	OTU5	| Symbols: OTU5 | ovarian tumor domain (OTU)-containing DUB (deubiquitilating enzyme) 5 | chr3:23263106-23264197 REVERSE LENGTH=316	1.89094	downregulated	AT3G62940.2, AT3G62940.3, AT3G62940.4, AT3G62940.5
antiHrd1_vs_ctrl	AT3G16400.1	0.626317	18.2247	3.74127	0.00503227	0.0133369	-3.32438	NSP1, ATNSP1, ATMLP-470	| Symbols: NSP1, ATNSP1, ATMLP-470 | nitrile specifier protein 1, NITRILE SPECIFIER PROTEIN 1, MYROSINASE-BINDING PROTEIN-LIKE PROTEIN-470 | chr3:5566516-5568330 FORWARD LENGTH=470	1.87495	upregulated	AT3G16400.2
antiHrd1_vs_ctrl	AT5G07340.1	0.510907	15.2527	3.77764	0.00476601	0.0127587	-3.32517	NA	| Symbols: no symbol available | no full name available | chr5:2317300-2319458 FORWARD LENGTH=532	1.89419	upregulated	AT5G07340.2
antiHrd1_vs_ctrl	AT4G26210.1	-0.95597	17.1606	-3.77605	0.00477733	0.0127791	-3.32768	NA	| Symbols: no symbol available | no full name available | chr4:13282370-13283118 FORWARD LENGTH=122	1.8935	downregulated	AT4G26210.2
antiHrd1_vs_ctrl	AT5G18380.1	-0.848161	20.4604	-3.77534	0.00478237	0.0127826	-3.3288	NA	| Symbols: no symbol available | no full name available | chr5:6090253-6090693 REVERSE LENGTH=146	1.89338	downregulated	AT5G18380.2
antiHrd1_vs_ctrl	AT4G21860.1	-0.823402	19.0832	-3.72467	0.00515897	0.0135902	-3.33149	MSRB2	| Symbols: MSRB2 | methionine sulfoxide reductase B 2 | chr4:11600238-11601507 REVERSE LENGTH=202	1.86678	downregulated	AT4G21860.3, AT4G21860.4
antiHrd1_vs_ctrl	AT4G25080.1	0.578466	17.2793	3.76326	0.0048694	0.012965	-3.34787	CHLM	| Symbols: CHLM | magnesium-protoporphyrin IX methyltransferase | chr4:12877015-12878128 FORWARD LENGTH=312	1.88723	upregulated	AT4G25080.2, AT4G25080.3, AT4G25080.4, AT4G25080.5, AT4G25080.6
antiHrd1_vs_ctrl	AT3G59400.1	0.521083	14.8369	3.71751	0.0052147	0.0137045	-3.34858	GUN4	| Symbols: GUN4 | GENOMES UNCOUPLED 4 | chr3:21948881-21949678 REVERSE LENGTH=265	1.86314	upregulated	NA
antiHrd1_vs_ctrl	AT4G38680.1	0.664045	16.3482	3.72767	0.00513584	0.0135593	-3.35687	GRP2, CSP2, ATCSP2, CSDP2	| Symbols: GRP2, CSP2, ATCSP2, CSDP2 | glycine rich protein 2, COLD SHOCK DOMAIN PROTEIN 2, ARABIDOPSIS THALIANA COLD SHOCK PROTEIN 2, COLD SHOCK PROTEIN 2 | chr4:18072240-18072851 REVERSE LENGTH=203	1.86776	upregulated	NA
antiHrd1_vs_ctrl	AT1G14410.1	0.562801	14.5626	3.74133	0.0050318	0.0133369	-3.35812	PTAC1, ATWHY1, WHY1	| Symbols: PTAC1, ATWHY1, WHY1 | A. THALIANA WHIRLY 1, WHIRLY 1 | chr1:4929352-4930810 REVERSE LENGTH=263	1.87495	upregulated	NA
antiHrd1_vs_ctrl	AT4G13940.1	0.723908	19.8724	3.72491	0.00515716	0.0135902	-3.36537	MEE58, SAHH1, EMB1395, HOG1, SAH1, ATSAHH1	| Symbols: MEE58, SAHH1, EMB1395, HOG1, SAH1, ATSAHH1 | EMBRYO DEFECTIVE 1395, HOMOLOGY-DEPENDENT GENE SILENCING 1, MATERNAL EFFECT EMBRYO ARREST 58, S-ADENOSYL-L-HOMOCYSTEIN HYDROLASE 1 | chr4:8054931-8056676 FORWARD LENGTH=485	1.86678	upregulated	NA
antiHrd1_vs_ctrl	AT3G17820.1	-0.898299	16.6533	-3.74765	0.00498441	0.0132406	-3.36998	GLN1.3, ATGSKB6, GLN1;3	| Symbols: GLN1.3, ATGSKB6, GLN1;3 | glutamine synthetase 1.3, ARABIDOPSIS THALIANA GLUTAMINE SYNTHASE CLONE KB6, GLUTAMINE SYNTHETASE 1;3 | chr3:6097503-6099408 FORWARD LENGTH=354	1.87809	downregulated	NA
antiHrd1_vs_ctrl	AT4G16450.1	-0.576883	17.3451	-3.73708	0.00506391	0.0134037	-3.3716	NA	| Symbols: no symbol available | no full name available | chr4:9280132-9280541 FORWARD LENGTH=106	1.87278	downregulated	AT4G16450.2
antiHrd1_vs_ctrl	AT1G76550.1	0.632468	15.8995	3.74142	0.00503115	0.0133369	-3.38155	NA	| Symbols: no symbol available | no full name available | chr1:28722900-28726929 REVERSE LENGTH=617	1.87495	upregulated	NA
antiHrd1_vs_ctrl	AT5G09870.1	1.39661	16.1714	3.73691	0.00506526	0.0134037	-3.38955	CESA5, MUM3	| Symbols: CESA5, MUM3 | cellulose synthase 5, MUCILAGE-MODIFIED 3 | chr5:3073356-3077974 FORWARD LENGTH=1069	1.87278	upregulated	NA
antiHrd1_vs_ctrl	AT1G78970.1	-0.47356	15.0971	-3.69954	0.00535732	0.0140211	-3.40032	ATLUP1, LUP1	| Symbols: ATLUP1, LUP1 | lupeol synthase 1, ARABIDOPSIS THALIANA LUPEOL SYNTHASE 1 | chr1:29703414-29707715 FORWARD LENGTH=757	1.85322	downregulated	AT1G78970.2, AT1G78970.3
antiHrd1_vs_ctrl	AT5G35160.1	0.557455	17.1686	3.72462	0.00515937	0.0135902	-3.40038	TMN11	| Symbols: TMN11 | | chr5:13414945-13416921 FORWARD LENGTH=630	1.86678	upregulated	AT5G35160.2, AT5G35160.3, AT5G35160.4
antiHrd1_vs_ctrl	AT5G02500.1	0.573401	20.868	3.72994	0.00511844	0.0135237	-3.40059	AtHsp70-1, HSP70-1, HSC70-1, HSC70, AT-HSC70-1	| Symbols: AtHsp70-1, HSP70-1, HSC70-1, HSC70, AT-HSC70-1 | ARABIDOPSIS THALIANA HEAT SHOCK COGNATE PROTEIN 70-1, heat shock cognate protein 70-1, HEAT SHOCK COGNATE PROTEIN 70, HEAT SHOCK PROTEIN 70-1 | chr5:554055-556334 REVERSE LENGTH=651	1.86891	upregulated	NA
antiHrd1_vs_ctrl	AT1G66530.1	0.410529	16.9888	3.7153	0.00523201	0.0137362	-3.40581	NA	| Symbols: no symbol available | no full name available | chr1:24819064-24822277 REVERSE LENGTH=590	1.86213	upregulated	NA
antiHrd1_vs_ctrl	AT5G23310.1	0.692572	15.633	3.71979	0.00519689	0.0136719	-3.41665	FSD3, SOD3	| Symbols: FSD3, SOD3 | superoxide dismutase 3, Fe superoxide dismutase 3 | chr5:7850624-7852241 FORWARD LENGTH=263	1.86417	upregulated	NA
antiHrd1_vs_ctrl	AT2G04030.1	0.557764	18.2698	3.71961	0.00519833	0.0136719	-3.41695	CR88, EMB1956, AtHsp90.5, HSP90C, AtHsp90C, Hsp88.1, HSP90.5	| Symbols: CR88, EMB1956, AtHsp90.5, HSP90C, AtHsp90C, Hsp88.1, HSP90.5 | HEAT SHOCK PROTEIN 90.5, EMBRYO DEFECTIVE 1956, HEAT SHOCK PROTEIN 88.1 | chr2:1281983-1285909 FORWARD LENGTH=780	1.86417	upregulated	NA
antiHrd1_vs_ctrl	AT1G32400.1	-0.427399	16.127	-3.68723	0.00545744	0.0142447	-3.41959	TOM2A	| Symbols: TOM2A | tobamovirus multiplication 2A | chr1:11689393-11690873 REVERSE LENGTH=280	1.84635	downregulated	AT1G32400.2, AT1G32400.3
antiHrd1_vs_ctrl	AT5G08530.1	-0.495371	17.8595	-3.70992	0.00527444	0.0138299	-3.42232	CI51, NDUFV1	| Symbols: CI51, NDUFV1 | 51 kDa subunit of complex I | chr5:2759848-2761726 REVERSE LENGTH=486	1.85918	downregulated	NA
antiHrd1_vs_ctrl	AT1G02475.1	-1.00196	15.7073	-3.71496	0.00523474	0.0137362	-3.42432	NA	| Symbols: no symbol available | no full name available | chr1:514110-515331 REVERSE LENGTH=219	1.86213	downregulated	NA
antiHrd1_vs_ctrl	AT1G70330.1	0.365767	18.1868	3.67107	0.00559183	0.0145624	-3.43717	ENT1, ENT1,AT	| Symbols: ENT1, ENT1,AT | equilibrative nucleotide transporter 1 | chr1:26502920-26504360 FORWARD LENGTH=450	1.83677	upregulated	NA
antiHrd1_vs_ctrl	AT2G47940.1	1.23127	15.8864	3.70662	0.00530066	0.013888	-3.43753	DEG2, DEGP2, EMB3117	| Symbols: DEG2, DEGP2, EMB3117 | DEGP protease 2, EMBRYO DEFECTIVE 3117, degradation of periplasmic proteins 2 | chr2:19618372-19622164 REVERSE LENGTH=607	1.85736	upregulated	AT2G47940.2
antiHrd1_vs_ctrl	AT3G53650.1	-1.53438	15.6589	-3.69864	0.0053646	0.0140236	-3.44062	HTB6	| Symbols: HTB6 | | chr3:19889358-19889774 FORWARD LENGTH=138	1.85314	downregulated	NA
antiHrd1_vs_ctrl	AT3G23820.1	0.482397	17.2616	3.6265	0.00598094	0.0154013	-3.44103	GAE6	| Symbols: GAE6 | UDP-D-glucuronate 4-epimerase 6 | chr3:8603645-8605027 FORWARD LENGTH=460	1.81244	upregulated	NA
antiHrd1_vs_ctrl	AT3G06860.1	0.780587	19.6857	3.69926	0.00535958	0.0140211	-3.44171	ATMFP2, MFP2	| Symbols: ATMFP2, MFP2 | MULTIFUNCTIONAL PROTEIN 2, multifunctional protein 2 | chr3:2161926-2166009 FORWARD LENGTH=725	1.85322	upregulated	NA
antiHrd1_vs_ctrl	AT2G45770.1	0.46981	16.2759	3.65885	0.00569582	0.0148109	-3.45466	CPFTSY, FRD4	| Symbols: CPFTSY, FRD4 | FERRIC CHELATE REDUCTASE DEFECTIVE 4 | chr2:18851248-18853402 FORWARD LENGTH=366	1.82942	upregulated	NA
antiHrd1_vs_ctrl	AT3G03380.1	0.7225	14.0807	3.66934	0.00560642	0.0145894	-3.45622	DegP7, DEG7	| Symbols: DegP7, DEG7 | DegP protease 7, degradation of periplasmic proteins 7 | chr3:799720-808319 FORWARD LENGTH=1097	1.83596	upregulated	AT3G03380.2
antiHrd1_vs_ctrl	AT1G51690.1	0.320185	18.0475	3.57572	0.00645948	0.016425	-3.45947	B ALPHA, ATB ALPHA	| Symbols: B ALPHA, ATB ALPHA | protein phosphatase 2A 55 kDa regulatory subunit B alpha isoform | chr1:19166218-19169974 FORWARD LENGTH=513	1.7845	upregulated	AT1G51690.2, AT1G51690.3, AT1G51690.4, AT1G51690.5
antiHrd1_vs_ctrl	AT5G38830.1	0.783607	16.4146	3.68826	0.00544896	0.0142334	-3.46386	NA	| Symbols: no symbol available | no full name available | chr5:15545764-15548094 REVERSE LENGTH=511	1.84669	upregulated	NA
antiHrd1_vs_ctrl	AT3G27390.1	-0.362444	16.0939	-3.64846	0.00578578	0.0149995	-3.47251	NA	| Symbols: no symbol available | no full name available | chr3:10133372-10136111 REVERSE LENGTH=588	1.82392	downregulated	AT3G27390.2
antiHrd1_vs_ctrl	AT5G22740.1	-0.35609	16.0509	-3.6257	0.00598826	0.0154086	-3.48161	ATCSLA2, CSLA2, CSLA02, ATCSLA02	| Symbols: ATCSLA2, CSLA2, CSLA02, ATCSLA02 | CELLULOSE SYNTHASE-LIKE A 2, ARABIDOPSIS THALIANA CELLULOSE SYNTHASE-LIKE A2, ARABIDOPSIS THALIANA CELLULOSE SYNTHASE-LIKE A02, cellulose synthase-like A02 | chr5:7555379-7559866 REVERSE LENGTH=534	1.81224	downregulated	NA
antiHrd1_vs_ctrl	AT2G44650.1	0.391297	17.1823	3.61024	0.00612996	0.0157029	-3.48463	CHL-CPN10, CPN10	| Symbols: CHL-CPN10, CPN10 | CHLOROPLAST CHAPERONIN 10, chloroplast chaperonin 10 | chr2:18419521-18420510 REVERSE LENGTH=139	1.80402	upregulated	NA
antiHrd1_vs_ctrl	AT4G09730.1	0.936429	15.9099	3.6737	0.00556974	0.0145159	-3.48489	RH39	| Symbols: RH39 | RH39 | chr4:6136333-6139510 FORWARD LENGTH=621	1.83816	upregulated	NA
antiHrd1_vs_ctrl	AT3G16950.1	-0.662142	15.4199	-3.67591	0.0055512	0.0144785	-3.48628	ptlpd1, LPD1	| Symbols: ptlpd1, LPD1 | lipoamide dehydrogenase 1 | chr3:5786761-5790383 REVERSE LENGTH=570	1.83928	downregulated	AT3G16950.2
antiHrd1_vs_ctrl	AT4G16720.1	0.579776	19.2295	3.65104	0.00576327	0.0149637	-3.49108	NA	| Symbols: no symbol available | no full name available | chr4:9400156-9401315 REVERSE LENGTH=204	1.82496	upregulated	AT4G17390.1
antiHrd1_vs_ctrl	AT1G04910.1	0.571433	16.268	3.62958	0.00595323	0.0153528	-3.50854	NA	| Symbols: no symbol available | no full name available | chr1:1388101-1391074 REVERSE LENGTH=519	1.81381	upregulated	NA
antiHrd1_vs_ctrl	AT5G58490.1	0.40693	18.0157	3.63704	0.00588643	0.0152147	-3.5148	NA	| Symbols: no symbol available | no full name available | chr5:23643068-23644455 FORWARD LENGTH=324	1.81774	upregulated	NA
antiHrd1_vs_ctrl	AT1G32150.1	-2.08959	16.6362	-3.6534	0.0057428	0.0149218	-3.52207	AtbZIP68, bZIP68	| Symbols: AtbZIP68, bZIP68 | basic region/leucine zipper transcription factor 68 | chr1:11566022-11568317 FORWARD LENGTH=389	1.82618	downregulated	NA
antiHrd1_vs_ctrl	AT1G22920.1	-0.933787	15.8132	-3.65025	0.0057702	0.0149704	-3.52658	CSN5A, AJH1	| Symbols: CSN5A, AJH1 | ARABIDOPSIS JAB1 HOMOLOG 1, COP9 signalosome 5A | chr1:8109882-8111895 REVERSE LENGTH=357	1.82477	downregulated	AT1G22920.2, AT1G71230.1
antiHrd1_vs_ctrl	AT2G47840.1	0.30684	17.0201	3.54253	0.0067939	0.0171113	-3.52707	AtTic20-II, Tic20-II	| Symbols: AtTic20-II, Tic20-II | translocon at the inner envelope membrane of chloroplasts 20-II | chr2:19594331-19594957 REVERSE LENGTH=208	1.76672	upregulated	NA
antiHrd1_vs_ctrl	AT1G31730.1	0.485624	17.9772	3.6401	0.00585926	0.0151558	-3.52813	AP4E	| Symbols: AP4E | Adaptor Protein Complex 4E | chr1:11359907-11363916 FORWARD LENGTH=938	1.81942	upregulated	NA
antiHrd1_vs_ctrl	AT2G07698.1	0.313074	21.8542	3.60942	0.00613763	0.0157109	-3.52859	NA	| Symbols: no symbol available | no full name available | chr2:3361474-3364028 FORWARD LENGTH=777	1.8038	upregulated	ATMG01190.1
antiHrd1_vs_ctrl	AT5G17820.1	-0.661931	17.596	-3.62966	0.00595248	0.0153528	-3.53648	PER57	| Symbols: PER57 | Peroxidase 57 | chr5:5888195-5890101 REVERSE LENGTH=313	1.81381	downregulated	AT5G17820.2
antiHrd1_vs_ctrl	AT2G39970.1	-0.479577	17.0089	-3.64345	0.00582968	0.015102	-3.5379	PXN, APEM3, PMP38	| Symbols: PXN, APEM3, PMP38 | peroxisomal NAD carrier, peroxisomal membrane protein 38, ABERRANT PEROXISOME MORPHOLOGY 3 | chr2:16684026-16686392 REVERSE LENGTH=331	1.82097	downregulated	NA
antiHrd1_vs_ctrl	AT1G16890.2	1.72049	16.9259	3.64116	0.00584993	0.0151431	-3.54156	UBC13B, AtUBC36, UBC36	| Symbols: UBC13B, AtUBC36, UBC36 | ubiquitin-conjugating enzyme 36, UBIQUITIN CONJUGATING ENZYME 13B | chr1:5776550-5778327 REVERSE LENGTH=153	1.81979	upregulated	NA
antiHrd1_vs_ctrl	AT3G62830.1	0.443715	18.1127	3.61552	0.00608122	0.0156245	-3.54224	UXS2, ATUXS2, AUD1	| Symbols: UXS2, ATUXS2, AUD1 | UDP-GLUCURONIC ACID DECARBOXYLASE 2 | chr3:23232539-23235353 FORWARD LENGTH=445	1.80619	upregulated	AT3G62830.2
antiHrd1_vs_ctrl	AT5G18660.1	0.314572	16.232	3.6085	0.00614612	0.0157209	-3.5441	PCB2, DVR	| Symbols: PCB2, DVR | 3,8-divinyl protochlorophyllide a 8-vinyl reductase, PALE-GREEN AND CHLOROPHYLL B REDUCED 2 | chr5:6220872-6222125 REVERSE LENGTH=417	1.80352	upregulated	NA
antiHrd1_vs_ctrl	AT3G47630.1	0.803705	14.0221	3.62793	0.00596808	0.0153796	-3.55356	NA	| Symbols: no symbol available | no full name available | chr3:17563254-17565031 REVERSE LENGTH=320	1.81305	upregulated	AT3G47630.2, AT3G47630.3, AT3G47630.4, AT3G47630.5, AT3G47630.6
antiHrd1_vs_ctrl	AT3G21720.1	0.797606	18.1216	3.59917	0.00623364	0.0159181	-3.55429	ICL	| Symbols: ICL | isocitrate lyase | chr3:7652789-7655873 REVERSE LENGTH=576	1.79811	upregulated	NA
antiHrd1_vs_ctrl	AT1G10840.1	0.431383	16.9184	3.6046	0.0061826	0.0158025	-3.55493	TIF3H1	| Symbols: TIF3H1 | translation initiation factor 3 subunit H1 | chr1:3607885-3610299 REVERSE LENGTH=337	1.80127	upregulated	NA
antiHrd1_vs_ctrl	AT1G05190.1	-0.354977	19.0805	-3.63097	0.00594069	0.0153435	-3.55778	RPL6, EMB2394	| Symbols: RPL6, EMB2394 | embryo defective 2394 | chr1:1502515-1503738 REVERSE LENGTH=223	1.81408	downregulated	NA
antiHrd1_vs_ctrl	AT4G34670.1	-0.674282	18.5116	-3.62513	0.0059934	0.0154103	-3.56093	NA	| Symbols: no symbol available | no full name available | chr4:16548724-16550222 FORWARD LENGTH=262	1.81219	downregulated	NA
antiHrd1_vs_ctrl	AT4G17720.1	0.933852	15.4584	3.61389	0.00609623	0.0156514	-3.57232	IRP3, BPL1	| Symbols: IRP3, BPL1 | INVOLVED IN rRNA PROCESSING 3, BPA1-Like 1 | chr4:9862660-9864498 REVERSE LENGTH=313	1.80545	upregulated	NA
antiHrd1_vs_ctrl	AT5G66570.1	0.456624	16.5949	3.57383	0.00647807	0.0164506	-3.58202	OEE1, PSBO-1, MSP-1, OE33, OEE33, PSBO1	| Symbols: OEE1, PSBO-1, MSP-1, OE33, OEE33, PSBO1 | PS II OXYGEN-EVOLVING COMPLEX 1, OXYGEN EVOLVING COMPLEX 33 KILODALTON PROTEIN, OXYGEN EVOLVING ENHANCER PROTEIN 33, PS II oxygen-evolving complex 1, MANGANESE-STABILIZING PROTEIN 1, 33 KDA OXYGEN EVOLVING POLYPEPTIDE 1 | chr5:26568744-26570124 FORWARD LENGTH=332	1.78382	upregulated	NA
antiHrd1_vs_ctrl	AT2G24330.1	-0.702171	14.2072	-3.59881	0.00623705	0.0159181	-3.58353	LNPB, LNP1	| Symbols: LNPB, LNP1 | LUNAPARK1, LUNAPARK B | chr2:10347340-10349566 REVERSE LENGTH=408	1.79811	downregulated	NA
antiHrd1_vs_ctrl	AT4G34350.1	0.876197	15.14	3.61188	0.00611479	0.0156874	-3.58822	ISPH, CLB6, HDR	| Symbols: ISPH, CLB6, HDR | 4-hydroxy-3-methylbut-2-enyl diphosphate reductase, CHLOROPLAST BIOGENESIS 6 | chr4:16428681-16431038 REVERSE LENGTH=466	1.80445	upregulated	NA
antiHrd1_vs_ctrl	AT5G61780.1	0.743641	22.9152	3.61042	0.0061283	0.0157029	-3.59054	Tudor2, AtTudor2, TSN2	| Symbols: Tudor2, AtTudor2, TSN2 | Arabidopsis thaliana TUDOR-SN protein 2, TUDOR-SN protein 2 | chr5:24822012-24826641 FORWARD LENGTH=985	1.80402	upregulated	NA
antiHrd1_vs_ctrl	AT4G00400.1	-0.42788	16.8738	-3.57679	0.00644904	0.0164105	-3.59968	AtGPAT8, GPAT8	| Symbols: AtGPAT8, GPAT8 | GLYCEROL-3-PHOSPHATE sn-2-ACYLTRANSFERASE 8 | chr4:174312-176734 REVERSE LENGTH=500	1.78488	downregulated	NA
antiHrd1_vs_ctrl	AT3G14067.1	0.388566	16.7359	3.51779	0.0070551	0.017643	-3.61022	SASP	| Symbols: SASP | Senescence-Associated Subtilisin Protease | chr3:4658421-4660754 REVERSE LENGTH=777	1.75343	upregulated	NA
antiHrd1_vs_ctrl	AT2G42840.1	-0.851723	16.8813	-3.58838	0.00633648	0.016148	-3.61434	PDF1	| Symbols: PDF1 | protodermal factor 1 | chr2:17826327-17827426 REVERSE LENGTH=306	1.79188	downregulated	NA
antiHrd1_vs_ctrl	AT5G59090.1	-0.66312	17.4297	-3.51663	0.00706756	0.0176459	-3.61637	SBT4.12, ATSBT4.12	| Symbols: SBT4.12, ATSBT4.12 | subtilase 4.12 | chr5:23852125-23855235 REVERSE LENGTH=736	1.75336	downregulated	AT5G59090.2, AT5G59090.3
antiHrd1_vs_ctrl	AT2G17720.1	-0.446416	18.0385	-3.59358	0.00628674	0.016033	-3.61742	P4H5	| Symbols: P4H5 | prolyl 4-hydroxylase 5 | chr2:7697513-7699174 FORWARD LENGTH=291	1.79498	downregulated	NA
antiHrd1_vs_ctrl	AT2G36380.1	0.350875	15.32	3.57263	0.00648985	0.0164625	-3.62067	ABCG34, AtABCG34, PDR6, ATPDR6	| Symbols: ABCG34, AtABCG34, PDR6, ATPDR6 | pleiotropic drug resistance 6, PLEIOTROPIC DRUG RESISTANCE 6, ATP-binding cassette G34 | chr2:15257583-15263627 FORWARD LENGTH=1453	1.7835	upregulated	NA
antiHrd1_vs_ctrl	AT3G08580.1	-0.404391	22.5201	-3.57228	0.00649333	0.0164625	-3.62238	AAC1	| Symbols: AAC1 | ADP/ATP carrier 1 | chr3:2605706-2607030 REVERSE LENGTH=381	1.7835	downregulated	AT3G08580.2
antiHrd1_vs_ctrl	AT2G44680.1	-0.440238	16.0108	-3.54437	0.00677496	0.0170953	-3.6237	CKB4	| Symbols: CKB4 | casein kinase II beta subunit 4 | chr2:18426898-18428166 REVERSE LENGTH=283	1.76712	downregulated	AT2G44680.2, AT2G44680.3, AT3G60250.1, AT3G60250.2, AT3G60250.3
antiHrd1_vs_ctrl	AT3G47810.1	0.756433	16.8657	3.58329	0.00638567	0.0162613	-3.63385	ATVPS29, MAG1, VPS29	| Symbols: ATVPS29, MAG1, VPS29 | VACUOLAR PROTEIN SORTING 29, MAIGO 1 | chr3:17637256-17639017 REVERSE LENGTH=190	1.78884	upregulated	AT3G47810.2, AT3G47810.3
antiHrd1_vs_ctrl	AT5G43060.1	-0.433098	18.8673	-3.57372	0.00647909	0.0164506	-3.63605	RD21B	| Symbols: RD21B | esponsive to dehydration 21B | chr5:17269784-17272117 REVERSE LENGTH=463	1.78382	downregulated	NA
antiHrd1_vs_ctrl	AT4G30190.1	-0.308911	21.0248	-3.55883	0.00662742	0.0167778	-3.64084	HA2, PMA2, AtHA2, AHA2	| Symbols: HA2, PMA2, AtHA2, AHA2 | H(+)-ATPase 2, PLASMA MEMBRANE PROTON ATPASE 2 | chr4:14770820-14775920 REVERSE LENGTH=948	1.77527	downregulated	NA
antiHrd1_vs_ctrl	AT4G32250.1	0.335429	14.1003	3.49708	0.00728184	0.0180892	-3.65022	KOC1	| Symbols: KOC1 | Kinase of the Outer Chloroplast membrane 1 | chr4:15570285-15572528 REVERSE LENGTH=611	1.74258	upregulated	AT4G32250.2, AT4G32250.3
antiHrd1_vs_ctrl	AT4G12060.1	0.695923	17.2899	3.5667	0.00654866	0.0165906	-3.65929	ClpT2	| Symbols: ClpT2 | | chr4:7228269-7229898 REVERSE LENGTH=241	1.78014	upregulated	NA
antiHrd1_vs_ctrl	AT1G68370.1	0.398036	16.4597	3.52126	0.00701781	0.0175981	-3.66036	ARG1	| Symbols: ARG1 | ALTERED RESPONSE TO GRAVITY 1 | chr1:25632046-25634527 REVERSE LENGTH=410	1.75453	upregulated	NA
antiHrd1_vs_ctrl	AT5G42020.1	0.475261	19.0966	3.54714	0.00674645	0.0170416	-3.66731	BIP2, BIP	| Symbols: BIP2, BIP | luminal binding protein | chr5:16807697-16810480 REVERSE LENGTH=668	1.76849	upregulated	AT5G42020.3
antiHrd1_vs_ctrl	AT3G15980.1	0.497242	16.2399	3.54373	0.00678151	0.0170953	-3.67483	NA	| Symbols: no symbol available | no full name available | chr3:5411699-5418313 REVERSE LENGTH=909	1.76712	upregulated	AT3G15980.2, AT3G15980.3, AT3G15980.4, AT3G15980.6, AT3G15980.7
antiHrd1_vs_ctrl	AT5G43460.1	-0.728527	18.1286	-3.55723	0.00664361	0.0168064	-3.67552	NA	| Symbols: no symbol available | no full name available | chr5:17460007-17461492 FORWARD LENGTH=154	1.77452	downregulated	AT5G43460.2
antiHrd1_vs_ctrl	AT1G69410.1	0.727697	17.3141	3.51722	0.00706127	0.017643	-3.67578	ATELF5A-3, ELF5A-3	| Symbols: ATELF5A-3, ELF5A-3 | eukaryotic elongation factor 5A-3, EUKARYOTIC ELONGATION FACTOR 5A-3 | chr1:26089301-26090194 FORWARD LENGTH=158	1.75343	upregulated	NA
antiHrd1_vs_ctrl	AT1G23900.1	0.544874	16.5997	3.54363	0.0067826	0.0170953	-3.67908	AP1G2, Gamma-ADR, GAMMA-ADAPTIN 1	| Symbols: AP1G2, Gamma-ADR, GAMMA-ADAPTIN 1 | Gamma-adaptin, gamma-adaptin 1 | chr1:8441379-8447152 FORWARD LENGTH=876	1.76712	upregulated	AT1G23900.2
antiHrd1_vs_ctrl	AT4G24920.1	-0.688572	16.3299	-3.54992	0.00671792	0.016982	-3.68721	NA	| Symbols: no symbol available | no full name available | chr4:12820257-12820665 REVERSE LENGTH=69	1.77001	downregulated	AT5G50460.1
antiHrd1_vs_ctrl	AT1G50430.1	-0.548542	17.1562	-3.53847	0.00683613	0.0172051	-3.68988	7RED, LE, DWF5, PA, ST7R	| Symbols: 7RED, LE, DWF5, PA, ST7R | DELTA5,7-STEROL DELTA7 REDUCTASE, DWARF 5, LEPIDA, PARVA, STEROL DELTA7 REDUCTASE | chr1:18682175-18685555 REVERSE LENGTH=432	1.76434	downregulated	AT1G50430.2
antiHrd1_vs_ctrl	AT3G61440.1	0.589119	16.7577	3.50783	0.00716325	0.0178719	-3.70248	ATCYSC1, ARATH;BSAS3;1, CAS-C1, CYSC1	| Symbols: ATCYSC1, ARATH;BSAS3;1, CAS-C1, CYSC1 | ß-cyanoalanine synthase C1, CYSTEINE SYNTHASE C1, BETA-SUBSTITUTED ALA SYNTHASE 3;1, cysteine synthase C1 | chr3:22735885-22737792 FORWARD LENGTH=368	1.74783	upregulated	NA
antiHrd1_vs_ctrl	AT5G20090.1	-0.487627	17.5765	-3.4735	0.00754943	0.0185467	-3.70613	AtMPC1, MPC1	| Symbols: AtMPC1, MPC1 | mitochondrial pyruvate carrier 1 | chr5:6787246-6788000 REVERSE LENGTH=110	1.73173	downregulated	AT5G20090.2, AT5G20090.4
antiHrd1_vs_ctrl	AT1G65980.1	1.06954	16.8836	3.52233	0.00700643	0.0175824	-3.70777	TPX1	| Symbols: TPX1 | thioredoxin-dependent peroxidase 1 | chr1:24559524-24560753 REVERSE LENGTH=162	1.75492	upregulated	NA
antiHrd1_vs_ctrl	AT2G35790.1	0.564125	15.6597	3.51764	0.00705673	0.017643	-3.70943	NA	| Symbols: no symbol available | no full name available | chr2:15040735-15041976 FORWARD LENGTH=238	1.75343	upregulated	NA
antiHrd1_vs_ctrl	AT3G04870.1	0.376934	16.5341	3.53506	0.0068717	0.017282	-3.71101	PDE181, ZDS, SPC1	| Symbols: PDE181, ZDS, SPC1 | SPONTANEOUS CELL DEATH 1, PIGMENT DEFECTIVE EMBRYO 181, zeta-carotene desaturase | chr3:1342842-1346189 FORWARD LENGTH=558	1.76241	upregulated	AT3G04870.2, AT3G04870.3, AT3G04870.4
antiHrd1_vs_ctrl	AT5G47210.1	-1.18352	17.0158	-3.5342	0.00688074	0.0172921	-3.71239	NA	| Symbols: no symbol available | no full name available | chr5:19169222-19171012 REVERSE LENGTH=357	1.76215	downregulated	NA
antiHrd1_vs_ctrl	AT1G55810.1	0.48345	15.041	3.47523	0.00752948	0.0185311	-3.71815	UCK3, UKL3	| Symbols: UCK3, UKL3 | uridine/cytidine kinase 3, uridine kinase-like 3 | chr1:20861273-20864003 FORWARD LENGTH=466	1.7321	upregulated	AT1G55810.2, AT1G55810.3, AT1G55810.4, AT1G55810.5, AT1G55810.6, AT1G55810.7
antiHrd1_vs_ctrl	AT1G15820.1	-0.797801	15.1812	-3.51934	0.00703841	0.0176369	-3.7258	CP24, LHCB6	| Symbols: CP24, LHCB6 | light harvesting complex photosystem II subunit 6 | chr1:5446685-5447676 REVERSE LENGTH=258	1.75358	downregulated	NA
antiHrd1_vs_ctrl	AT2G44350.1	1.25059	18.1659	3.52474	0.00698066	0.0175305	-3.72754	ATCS, CSY4	| Symbols: ATCS, CSY4 | CITRATE SYNTHASE 4 | chr2:18316673-18320524 FORWARD LENGTH=473	1.75621	upregulated	AT2G44350.2, AT2G44350.3, AT2G44350.4
antiHrd1_vs_ctrl	AT1G48350.1	-0.55673	17.9107	-3.49719	0.00728066	0.0180892	-3.73297	uL18c, EMB3105	| Symbols: uL18c, EMB3105 | EMBRYO DEFECTIVE 3105 | chr1:17867269-17868215 FORWARD LENGTH=170	1.74258	downregulated	NA
antiHrd1_vs_ctrl	AT1G65270.1	-0.291971	18.3325	-3.49148	0.00734445	0.0182035	-3.7334	NA	| Symbols: no symbol available | no full name available | chr1:24241855-24244504 FORWARD LENGTH=292	1.73985	downregulated	AT1G65270.2, AT1G65270.3
antiHrd1_vs_ctrl	ATCG00170.1	0.372852	17.4406	3.47521	0.0075296	0.0185311	-3.73822	RPOC2	| Symbols: RPOC2 | | chrc:15938-20068 REVERSE LENGTH=1376	1.7321	upregulated	NA
antiHrd1_vs_ctrl	AT3G63490.1	0.998435	18.7096	3.51744	0.00705892	0.017643	-3.73925	EMB3126, PRPL1	| Symbols: EMB3126, PRPL1 | proline-rich protein-like 1, plastid ribosomal protein L1, EMBRYO DEFECTIVE 3126 | chr3:23444269-23446020 FORWARD LENGTH=346	1.75343	upregulated	NA
antiHrd1_vs_ctrl	AT1G68650.1	-0.509897	16.4988	-3.4923	0.00733532	0.018197	-3.73996	PML5	| Symbols: PML5 | photosynthesis-affected mutant 71 like 5 | chr1:25775825-25777683 FORWARD LENGTH=228	1.74	downregulated	NA
antiHrd1_vs_ctrl	AT3G03050.1	0.373973	16.3778	3.47693	0.00750986	0.0185222	-3.74262	CSLD3, KJK, RHD7, ATCSLD3	| Symbols: CSLD3, KJK, RHD7, ATCSLD3 | ROOT HAIR DEFECTIVE 7, cellulose synthase-like D3, KOJAK, CELLULOSE SYNTHASE LIKE D3 | chr3:687873-691629 FORWARD LENGTH=1145	1.73231	upregulated	NA
antiHrd1_vs_ctrl	AT1G27980.1	-0.507306	15.7704	-3.47433	0.00753976	0.0185429	-3.75183	ATDPL1, DPL1	| Symbols: ATDPL1, DPL1 | dihydrosphingosine phosphate lyase | chr1:9748812-9752618 FORWARD LENGTH=544	1.73182	downregulated	NA
antiHrd1_vs_ctrl	AT1G30580.1	0.543043	16.8876	3.49225	0.0073358	0.018197	-3.75192	EngD-1	| Symbols: EngD-1 | | chr1:10831953-10835454 REVERSE LENGTH=394	1.74	upregulated	NA
antiHrd1_vs_ctrl	AT2G25110.1	-0.754985	16.4178	-3.48649	0.00740077	0.0183055	-3.75268	AtSDF2, ATSDL, SDF2	| Symbols: AtSDF2, ATSDL, SDF2 | ATSDF2-LIKE, Arabidopsis thaliana STROMAL CELL-DERIVED FACTOR 2-like protein precursor, stromal cell-derived factor 2-like protein precursor | chr2:10684428-10685838 FORWARD LENGTH=218	1.73742	downregulated	NA
antiHrd1_vs_ctrl	AT2G22900.1	-0.396173	15.1904	-3.45674	0.00774583	0.0189416	-3.75557	MAGT1, MUCI10	| Symbols: MAGT1, MUCI10 | MANNAN &#945;151 GALACTOSYL TRANSFERASE1, MUCILAGE-RELATED10 | chr2:9744359-9746193 REVERSE LENGTH=449	1.72258	downregulated	NA
antiHrd1_vs_ctrl	AT2G20230.1	-0.658839	18.0504	-3.50562	0.00718741	0.0179192	-3.7582	NA	| Symbols: no symbol available | no full name available | chr2:8725762-8727388 FORWARD LENGTH=270	1.74668	downregulated	NA
antiHrd1_vs_ctrl	AT2G19730.1	-0.548527	18.8236	-3.50298	0.00721652	0.0179787	-3.76245	NA	| Symbols: no symbol available | no full name available | chr2:8511752-8512995 FORWARD LENGTH=143	1.74524	downregulated	AT2G19730.2, AT2G19730.3
antiHrd1_vs_ctrl	AT4G25210.1	-0.674567	17.0533	-3.50019	0.0072473	0.0180293	-3.76487	NA	| Symbols: no symbol available | no full name available | chr4:12918446-12919552 FORWARD LENGTH=368	1.74402	downregulated	NA
antiHrd1_vs_ctrl	AT5G61410.1	1.18433	19.02	3.50135	0.00723452	0.0180106	-3.76506	EMB2728, RPE	| Symbols: EMB2728, RPE | D-ribulose-5-phosphate-3-epimerase, EMBRYO DEFECTIVE 2728 | chr5:24684085-24685836 REVERSE LENGTH=281	1.74447	upregulated	AT5G61410.2
antiHrd1_vs_ctrl	AT1G65320.1	-0.784255	15.1126	-3.48193	0.00745258	0.0183941	-3.77244	CBSX6	| Symbols: CBSX6 | CBS domain containing protein 6 | chr1:24260168-24262644 REVERSE LENGTH=425	1.73532	downregulated	NA
antiHrd1_vs_ctrl	AT4G31080.1	-0.641567	17.1215	-3.49108	0.00734896	0.0182035	-3.78154	LNP2, LNP2.1, LNP2.2, LNPA	| Symbols: LNP2, LNP2.1, LNP2.2, LNPA | LUNAPARK2.1, LUNAPARK2, LUNAPARK2.2, LUNAPARK A | chr4:15121186-15123072 FORWARD LENGTH=409	1.73985	downregulated	NA
antiHrd1_vs_ctrl	AT2G45990.1	0.468637	15.5691	3.433	0.00803337	0.019483	-3.7836	NA	| Symbols: no symbol available | no full name available | chr2:18919402-18921043 FORWARD LENGTH=268	1.71034	upregulated	AT2G45990.2, AT2G45990.3, AT2G45990.4
antiHrd1_vs_ctrl	AT3G28460.1	0.404665	16.5295	3.48438	0.00742469	0.0183515	-3.78375	RsmD	| Symbols: RsmD | | chr3:10672673-10674297 REVERSE LENGTH=314	1.73633	upregulated	AT3G28460.2, AT3G28460.3
antiHrd1_vs_ctrl	AT4G09650.1	0.487235	17.7701	3.48234	0.00744792	0.0183941	-3.78693	PDE332, ATPD	| Symbols: PDE332, ATPD | PIGMENT DEFECTIVE 332, ATP synthase delta-subunit gene | chr4:6100799-6101503 FORWARD LENGTH=234	1.73532	upregulated	NA
antiHrd1_vs_ctrl	AT1G31910.1	0.660859	17.0007	3.48692	0.0073959	0.0183055	-3.78822	NA	| Symbols: no symbol available | no full name available | chr1:11459050-11461649 FORWARD LENGTH=505	1.73742	upregulated	AT1G31910.2
antiHrd1_vs_ctrl	AT3G52230.1	-0.807969	17.5011	-3.47258	0.00756	0.0185529	-3.7998	NA	| Symbols: no symbol available | no full name available | chr3:19371325-19372397 FORWARD LENGTH=145	1.73159	downregulated	NA
antiHrd1_vs_ctrl	AT3G22200.1	0.290317	15.7715	3.39737	0.00848601	0.0204328	-3.80215	POP2, HER1, GABA-T	| Symbols: POP2, HER1, GABA-T | GAMMA-AMINOBUTYRATE TRANSAMINASE, POLLEN-PISTIL INCOMPATIBILITY 2, HEXENAL RESPONSE1 | chr3:7835286-7838863 FORWARD LENGTH=504	1.68967	upregulated	AT3G22200.2
antiHrd1_vs_ctrl	AT5G64440.1	0.402772	17.3185	3.45229	0.0077989	0.0190578	-3.80295	FAAH, AtFAAH	| Symbols: FAAH, AtFAAH | fatty acid amide hydrolase | chr5:25766229-25770260 FORWARD LENGTH=607	1.71993	upregulated	NA
antiHrd1_vs_ctrl	AT5G24350.1	0.660293	15.2681	3.43375	0.00802411	0.019483	-3.80508	MIP2	| Symbols: MIP2 | MAG2-interacting protein 2 | chr5:8301537-8310746 FORWARD LENGTH=2376	1.71034	upregulated	AT5G24350.2, AT5G24350.3
antiHrd1_vs_ctrl	AT1G08930.1	-0.778495	16.9971	-3.47626	0.00751761	0.018528	-3.80535	ERD6	| Symbols: ERD6 | EARLY RESPONSE TO DEHYDRATION 6 | chr1:2873604-2876979 FORWARD LENGTH=496	1.73217	downregulated	AT1G08930.2
antiHrd1_vs_ctrl	AT5G03630.1	0.484366	17.3842	3.44341	0.00790596	0.0192785	-3.80879	MDAR2	| Symbols: MDAR2 | | chr5:922378-924616 REVERSE LENGTH=435	1.71493	upregulated	NA
antiHrd1_vs_ctrl	AT1G29120.1	0.322603	16.3625	3.47327	0.0075521	0.0185467	-3.81015	UP9	| Symbols: UP9 | UP9 | chr1:10174481-10178143 FORWARD LENGTH=455	1.73173	upregulated	AT1G29120.2, AT1G29120.5, AT1G29120.8
antiHrd1_vs_ctrl	AT1G47530.1	-0.849832	15.9857	-3.46831	0.00760964	0.0186482	-3.81341	DTX33	| Symbols: DTX33 | | chr1:17451724-17454110 FORWARD LENGTH=484	1.72936	downregulated	NA
antiHrd1_vs_ctrl	AT2G21060.1	1.26	15.7891	3.46999	0.0075901	0.0186136	-3.81542	GRP2B, ATCSP4, ATGRP2B	| Symbols: GRP2B, ATCSP4, ATGRP2B | glycine-rich protein 2B, COLD SHOCK DOMAIN PROTEIN 4 | chr2:9036983-9037588 REVERSE LENGTH=201	1.73017	upregulated	NA
antiHrd1_vs_ctrl	AT5G49830.1	-0.459986	16.1183	-3.41009	0.00832145	0.0200646	-3.81729	EXO84B	| Symbols: EXO84B | exocyst complex component 84B | chr5:20250803-20254766 REVERSE LENGTH=752	1.69757	downregulated	AT5G49830.2, AT5G49830.3
antiHrd1_vs_ctrl	AT4G39850.1	0.398593	18.3626	3.46568	0.00764038	0.0187103	-3.82235	PED3, CTS, AtABCD1, ABCD1, ACN2, PXA1	| Symbols: PED3, CTS, AtABCD1, ABCD1, ACN2, PXA1 | peroxisomal ABC transporter 1, PEROXISOME DEFECTIVE 3, ATP-binding cassette D1, acetate non-utilizing 2, COMATOSE, Arabidopsis thaliana ATP-binding cassette D1 | chr4:18489220-18496762 FORWARD LENGTH=1337	1.72792	upregulated	AT4G39850.2, AT4G39850.3, AT4G39850.4
antiHrd1_vs_ctrl	AT1G49430.1	0.548418	17.1436	3.4628	0.00767414	0.0187796	-3.82652	LACS2, LRD2	| Symbols: LACS2, LRD2 | long-chain acyl-CoA synthetase 2, LATERAL ROOT DEVELOPMENT 2 | chr1:18291188-18295641 FORWARD LENGTH=665	1.72631	upregulated	NA
antiHrd1_vs_ctrl	AT1G02080.1	-0.278697	16.7811	-3.38641	0.00863062	0.0207231	-3.84384	NOT1	| Symbols: NOT1 | | chr1:373335-386682 FORWARD LENGTH=2431	1.68355	downregulated	AT1G02080.2, AT1G02080.3
antiHrd1_vs_ctrl	AT3G59650.1	0.829613	18.103	3.4436	0.0079036	0.0192785	-3.84608	NA	| Symbols: no symbol available | no full name available | chr3:22033216-22033928 FORWARD LENGTH=119	1.71493	upregulated	AT3G59650.2
antiHrd1_vs_ctrl	AT1G74850.1	0.986088	15.0763	3.44225	0.00792005	0.0192856	-3.84822	PDE343, PTAC2	| Symbols: PDE343, PTAC2 | plastid transcriptionally active 2, PIGMENT DEFECTIVE 343 | chr1:28119237-28122314 REVERSE LENGTH=862	1.71477	upregulated	NA
antiHrd1_vs_ctrl	AT1G02280.1	0.646452	17.4527	3.44888	0.00783981	0.0191442	-3.84937	TOC33, PPI1, ATTOC33	| Symbols: TOC33, PPI1, ATTOC33 | PLASTID PROTEIN IMPORT 1, translocon at the outer envelope membrane of chloroplasts 33 | chr1:448665-450246 REVERSE LENGTH=297	1.71796	upregulated	AT1G02280.2
antiHrd1_vs_ctrl	AT3G52140.1	0.474502	17.5318	3.43757	0.00797707	0.019397	-3.85005	FMT, NOXY38, FRIENDLY	| Symbols: FMT, NOXY38, FRIENDLY | FRIENDLY MITOCHONDRIA, non responding to oxylipins 38 | chr3:19333232-19341295 FORWARD LENGTH=1403	1.71227	upregulated	AT3G52140.2, AT3G52140.3, AT3G52140.4
antiHrd1_vs_ctrl	AT1G01050.1	1.32523	15.063	3.43536	0.0080042	0.0194492	-3.85061	AtPPa1, PPa1	| Symbols: AtPPa1, PPa1 | pyrophosphorylase 1 | chr1:31382-32670 REVERSE LENGTH=212	1.7111	upregulated	AT1G01050.2, AT4G01480.1, AT4G01480.2
antiHrd1_vs_ctrl	AT3G09350.1	0.359313	16.5931	3.42746	0.008102	0.0196178	-3.85103	Fes1A	| Symbols: Fes1A | Fes1A | chr3:2871216-2873109 FORWARD LENGTH=363	1.70735	upregulated	AT3G09350.2, AT3G09350.3, AT3G09350.4
antiHrd1_vs_ctrl	AT2G45400.1	-0.410318	17.6153	-3.37616	0.00876816	0.0209803	-3.85324	BEN1	| Symbols: BEN1 | BRI1-5 ENHANCED 1 | chr2:18703960-18706235 REVERSE LENGTH=364	1.67819	downregulated	AT2G45400.3
antiHrd1_vs_ctrl	AT1G04430.1	0.364947	19.1225	3.44262	0.00791547	0.0192856	-3.85645	NA	| Symbols: no symbol available | no full name available | chr1:1198860-1201301 FORWARD LENGTH=623	1.71477	upregulated	AT1G04430.2, AT1G04430.3
antiHrd1_vs_ctrl	AT1G60660.1	-0.814762	16.2719	-3.44055	0.00794076	0.0193223	-3.86278	B5 #5, CB5LP, ATCB5LP	| Symbols: B5 #5, CB5LP, ATCB5LP | ARABIDOPSIS CYTOCHROME B5-LIKE PROTEIN, cytochrome B5-like protein | chr1:22342589-22342954 REVERSE LENGTH=121	1.71394	downregulated	NA
antiHrd1_vs_ctrl	AT5G23530.1	0.599133	16.865	3.4324	0.00804071	0.019483	-3.86681	CXE18, AtCXE18	| Symbols: CXE18, AtCXE18 | carboxyesterase 18 | chr5:7933366-7934373 REVERSE LENGTH=335	1.71034	upregulated	NA
antiHrd1_vs_ctrl	AT5G39950.1	0.610257	14.9453	3.37681	0.00875942	0.0209739	-3.86935	TRX2, ATH2, ATTRX2, ATTRXH2, TRXH2	| Symbols: TRX2, ATH2, ATTRX2, ATTRXH2, TRXH2 | thioredoxin 2, THIOREDOXIN H2, Arabidopsis thioredoxin h2 | chr5:15990885-15991881 REVERSE LENGTH=133	1.67832	upregulated	NA
antiHrd1_vs_ctrl	AT3G10370.1	0.640868	17.232	3.43273	0.00803672	0.019483	-3.8711	SDP6	| Symbols: SDP6 | SUGAR-DEPENDENT 6 | chr3:3216502-3219027 FORWARD LENGTH=629	1.71034	upregulated	NA
antiHrd1_vs_ctrl	AT4G17600.1	0.307486	16.5881	3.32594	0.0094761	0.0222876	-3.87368	LIL3:1	| Symbols: LIL3:1 | light-harvesting-like 3:1 | chr4:9803759-9804714 FORWARD LENGTH=262	1.65194	upregulated	NA
antiHrd1_vs_ctrl	AT3G06040.1	0.824775	15.407	3.41306	0.00828345	0.020029	-3.87895	NA	| Symbols: no symbol available | no full name available | chr3:1824516-1825076 REVERSE LENGTH=186	1.69834	upregulated	AT3G06040.2, AT3G06040.3
antiHrd1_vs_ctrl	AT3G55290.1	-0.452236	14.862	-3.3717	0.00882869	0.0210958	-3.88643	SDRd	| Symbols: SDRd | SHORT-CHAIN DEHYDROGENASE/REDUCTASE ISOFORM d | chr3:20502653-20503730 FORWARD LENGTH=280	1.6758	downregulated	AT3G55290.2
antiHrd1_vs_ctrl	AT3G24480.1	0.82226	14.5908	3.36195	0.00896269	0.0213274	-3.89141	LRX4	| Symbols: LRX4 | leucine-rich repeat extensin 4 | chr3:8901154-8902638 REVERSE LENGTH=494	1.67106	upregulated	NA
antiHrd1_vs_ctrl	AT1G13870.1	0.607241	16.1623	3.41879	0.00821076	0.0198672	-3.89781	AtKTI12, DRL1	| Symbols: AtKTI12, DRL1 | DEFORMED ROOTS AND LEAVES 1 | chr1:4747437-4748345 REVERSE LENGTH=302	1.70186	upregulated	NA
antiHrd1_vs_ctrl	AT4G21450.1	-0.350446	15.899	-3.38912	0.00859458	0.020651	-3.90021	NA	| Symbols: no symbol available | no full name available | chr4:11426136-11428125 FORWARD LENGTH=295	1.68506	downregulated	NA
antiHrd1_vs_ctrl	AT2G45710.1	-0.375326	19.7825	-3.40014	0.00844989	0.02036	-3.90207	NA	| Symbols: no symbol available | no full name available | chr2:18831243-18831999 FORWARD LENGTH=84	1.69122	downregulated	AT3G61110.1
antiHrd1_vs_ctrl	AT3G47700.1	0.768331	14.7873	3.41147	0.00830378	0.02005	-3.90379	MAG2	| Symbols: MAG2 | maigo2 | chr3:17583773-17586578 REVERSE LENGTH=795	1.69788	upregulated	NA
antiHrd1_vs_ctrl	AT1G60440.1	-0.616944	16.2679	-3.39616	0.00850192	0.0204568	-3.90577	PANK1, ATPANK1, ATCOAA	| Symbols: PANK1, ATPANK1, ATCOAA | pantothenate kinase 1 | chr1:22266653-22269070 REVERSE LENGTH=383	1.68916	downregulated	AT1G60440.2, AT1G60440.3
antiHrd1_vs_ctrl	AT3G14415.1	0.870561	17.4341	3.41201	0.00829692	0.0200475	-3.90654	GOX2	| Symbols: GOX2 | glycolate oxidase 2 | chr3:4818667-4820748 FORWARD LENGTH=367	1.69794	upregulated	AT3G14415.3
antiHrd1_vs_ctrl	AT5G44070.1	0.424378	17.0115	3.35917	0.00900118	0.0214042	-3.90946	CAD1, ARA8, PCS1, ATPCS1	| Symbols: CAD1, ARA8, PCS1, ATPCS1 | PHYTOCHELATIN SYNTHASE 1, CADMIUM SENSITIVE 1, ARABIDOPSIS THALIANA PHYTOCHELATIN SYNTHASE 1 | chr5:17734876-17737672 FORWARD LENGTH=485	1.6695	upregulated	NA
antiHrd1_vs_ctrl	ATCG00500.1	0.310732	18.4612	3.41075	0.00831301	0.0200583	-3.91077	ACCD	| Symbols: ACCD | acetyl-CoA carboxylase carboxyl transferase subunit beta | chrc:57075-58541 FORWARD LENGTH=488	1.69771	upregulated	NA
antiHrd1_vs_ctrl	AT3G63170.1	0.685327	18.5091	3.36938	0.00886042	0.0211278	-3.92643	FAP1, AtFAP1	| Symbols: FAP1, AtFAP1 | fatty-acid-binding protein 1 | chr3:23334675-23335993 FORWARD LENGTH=279	1.67515	upregulated	NA
antiHrd1_vs_ctrl	AT1G73240.1	0.406328	16.6739	3.38299	0.00867629	0.0208028	-3.92728	NA	| Symbols: no symbol available | no full name available | chr1:27542397-27544668 REVERSE LENGTH=519	1.68188	upregulated	NA
antiHrd1_vs_ctrl	AT3G02260.1	0.326521	17.5196	3.38942	0.00859067	0.020651	-3.93649	CRM1, ASA1, BIG, DOC1, TIR3, UMB1, LPR1	| Symbols: CRM1, ASA1, BIG, DOC1, TIR3, UMB1, LPR1 | BIG, LOW PHOSPHATE-RESISTANT ROOT 1, DARK OVER-EXPRESSION OF CAB 1, TRANSPORT INHIBITOR RESPONSE 3, UMBRELLA 1, CORYMBOSA1, ATTENUATED SHADE AVOIDANCE 1 | chr3:431152-448489 REVERSE LENGTH=5098	1.68506	upregulated	AT3G02260.2, AT3G02260.3, AT3G02260.4
antiHrd1_vs_ctrl	AT5G45280.2	-0.635942	16.4013	-3.30942	0.00972187	0.0228034	-3.93829	PAE11	| Symbols: PAE11 | pectin acetylesterase 11 | chr5:18346862-18349488 FORWARD LENGTH=391	1.642	downregulated	NA
antiHrd1_vs_ctrl	AT2G30490.1	-0.371938	19.0001	-3.3742	0.00879471	0.0210292	-3.9464	REF3, CYP73A5, C4H, ATC4H	| Symbols: REF3, CYP73A5, C4H, ATC4H | CINNAMATE 4-HYDROXYLASE, REDUCED EPRDERMAL FLUORESCENCE 3, cinnamate-4-hydroxylase | chr2:12993861-12995683 REVERSE LENGTH=505	1.67718	downregulated	NA
antiHrd1_vs_ctrl	AT4G11290.1	-1.33282	14.7767	-3.36963	0.00885703	0.0211278	-3.9474	PER39	| Symbols: PER39 | PEROXIDASE 39 | chr4:6869993-6871476 FORWARD LENGTH=326	1.67515	downregulated	NA
antiHrd1_vs_ctrl	AT5G59010.1	0.295467	17.9314	3.33158	0.00939364	0.0221692	-3.9505	BSK5	| Symbols: BSK5 | brassinosteroid-signaling kinase 5 | chr5:23820578-23823099 REVERSE LENGTH=489	1.65425	upregulated	NA
antiHrd1_vs_ctrl	AT2G21390.1	0.444144	19.1139	3.38397	0.0086632	0.0207868	-3.95396	NA	| Symbols: no symbol available | no full name available | chr2:9152428-9156577 FORWARD LENGTH=1218	1.68221	upregulated	NA
antiHrd1_vs_ctrl	AT1G69030.1	0.938997	17.1612	3.38257	0.00868192	0.0208028	-3.95622	NA	| Symbols: no symbol available | no full name available | chr1:25947429-25949262 REVERSE LENGTH=317	1.68188	upregulated	NA
antiHrd1_vs_ctrl	AT2G03510.1	-0.287559	17.6428	-3.32717	0.00945812	0.0222605	-3.9585	NA	| Symbols: no symbol available | no full name available | chr2:1066717-1068934 FORWARD LENGTH=356	1.65247	downregulated	NA
antiHrd1_vs_ctrl	AT1G14670.1	-0.289957	19.4736	-3.36781	0.00888192	0.0211644	-3.96913	NA	| Symbols: no symbol available | no full name available | chr1:5037669-5040199 FORWARD LENGTH=592	1.67439	downregulated	NA
antiHrd1_vs_ctrl	AT4G17100.2	0.42858	16.2477	3.34616	0.00918411	0.0217791	-3.97063	NA	| Symbols: no symbol available | no full name available | chr4:9610164-9611316 REVERSE LENGTH=314	1.66196	upregulated	NA
antiHrd1_vs_ctrl	AT1G15690.1	-0.356369	20.6772	-3.37025	0.00884849	0.0211278	-3.97108	AtVHP1;1, AtAVP1, ATAVP3, AVP-3, AVP1, FUGU5, VHP1	| Symbols: AtVHP1;1, AtAVP1, ATAVP3, AVP-3, AVP1, FUGU5, VHP1 | ARABIDOPSIS THALIANA V-PPASE 3, FUGU 5 | chr1:5399115-5402185 FORWARD LENGTH=770	1.67515	downregulated	NA
antiHrd1_vs_ctrl	AT4G15610.1	-0.681676	16.3268	-3.35399	0.00907353	0.0215465	-3.97753	CASPL1D1	| Symbols: CASPL1D1 | CASP-like protein 1D1 | chr4:8909162-8910641 FORWARD LENGTH=193	1.66662	downregulated	NA
antiHrd1_vs_ctrl	AT5G56000.1	-0.729438	15.5686	-3.32887	0.0094332	0.0222322	-3.97971	Hsp81.4, AtHsp90.4	| Symbols: Hsp81.4, AtHsp90.4 | HEAT SHOCK PROTEIN 90.4, HEAT SHOCK PROTEIN 81.4 | chr5:22677602-22680067 REVERSE LENGTH=699	1.65302	downregulated	NA
antiHrd1_vs_ctrl	AT2G47730.1	0.402615	18.9998	3.34399	0.00921498	0.0218223	-3.98192	GST6, GSTF8, ATGSTF8, ATGSTF5	| Symbols: GST6, GSTF8, ATGSTF8, ATGSTF5 | glutathione S-transferase phi 8, Arabidopsis thaliana glutathione S-transferase phi 8, GLUTATHIONE S-TRANSFERASE (CLASS PHI) 5 | chr2:19558213-19559266 FORWARD LENGTH=263	1.6611	upregulated	AT2G47730.2
antiHrd1_vs_ctrl	AT5G18480.1	-0.550967	16.9797	-3.36562	0.00891205	0.0212215	-3.98359	MOCA1, PGSIP6, IPUT1	| Symbols: MOCA1, PGSIP6, IPUT1 | monocation-induced [Ca2+]i increases 1, INOSITOL PHOSPHORYLCERAMIDE GLUCURONOSYLTRANSFERASE 1, plant glycogenin-like starch initiation protein 6 | chr5:6131307-6133787 REVERSE LENGTH=537	1.67322	downregulated	NA
antiHrd1_vs_ctrl	AT2G38480.1	-1.1147	15.3587	-3.35768	0.00902203	0.021439	-3.99641	CASPL4B1	| Symbols: CASPL4B1 | CASP-like protein 4B1 | chr2:16110960-16111694 REVERSE LENGTH=188	1.6688	downregulated	NA
antiHrd1_vs_ctrl	AT5G63510.1	0.369542	17.7765	3.33	0.00941664	0.0222083	-3.99876	GAMMA CAL1	| Symbols: GAMMA CAL1 | gamma carbonic anhydrase like 1 | chr5:25424054-25425612 FORWARD LENGTH=252	1.65348	upregulated	AT5G63510.2
antiHrd1_vs_ctrl	AT4G29810.1	0.58439	17.3283	3.34477	0.00920384	0.0218109	-3.99947	ATMKK2, MKK2, MK1	| Symbols: ATMKK2, MKK2, MK1 | MAP kinase kinase 2, MAP KINASE KINASE 1 | chr4:14593299-14595241 REVERSE LENGTH=363	1.66133	upregulated	NA
antiHrd1_vs_ctrl	AT2G37410.1	0.706259	14.7544	3.33759	0.00930671	0.0220244	-4.0034	ATTIM17-2, TIM17-2, TIM17	| Symbols: ATTIM17-2, TIM17-2, TIM17 | TRANSLOCASE OF THE INNER MEMBRANE 17, translocase inner membrane subunit 17-2 | chr2:15698119-15698850 REVERSE LENGTH=243	1.6571	upregulated	AT2G37410.2
antiHrd1_vs_ctrl	AT3G29075.1	-1.23284	17.5935	-3.34806	0.00915711	0.02173	-4.00668	NA	| Symbols: no symbol available | no full name available | chr3:11051645-11052629 REVERSE LENGTH=294	1.66294	downregulated	NA
antiHrd1_vs_ctrl	AT1G01390.1	0.48183	15.1854	3.33644	0.00932322	0.0220332	-4.00907	NA	| Symbols: no symbol available | no full name available | chr1:148319-149761 REVERSE LENGTH=480	1.65692	upregulated	AT1G01390.2
antiHrd1_vs_ctrl	AT4G16130.1	0.588358	16.7256	3.33517	0.00934156	0.0220614	-4.01883	ATISA1, ARA1, ISA1	| Symbols: ATISA1, ARA1, ISA1 | arabinose kinase | chr4:9120875-9127656 FORWARD LENGTH=1039	1.65637	upregulated	NA
antiHrd1_vs_ctrl	AT5G42650.1	0.293752	17.3721	3.26886	0.0103539	0.0241218	-4.02969	CYP74A, AOS, DDE2	| Symbols: CYP74A, AOS, DDE2 | allene oxide synthase, DELAYED DEHISCENCE 2, CYTOCHROME P450 74A | chr5:17097803-17099359 REVERSE LENGTH=518	1.61759	upregulated	NA
antiHrd1_vs_ctrl	AT5G16280.1	0.761617	15.5271	3.33694	0.00931605	0.0220314	-4.02992	TRAPPC8, TRS85	| Symbols: TRAPPC8, TRS85 | | chr5:5323377-5331345 REVERSE LENGTH=1272	1.65696	upregulated	AT5G16280.2
antiHrd1_vs_ctrl	AT1G22940.1	0.6766	14.2146	3.29967	0.00987001	0.0231351	-4.03741	TH1, TH-1, THIE	| Symbols: TH1, TH-1, THIE | THIAMINEE, THIAMINE REQUIRING 1 | chr1:8122384-8124908 FORWARD LENGTH=522	1.63573	upregulated	NA
antiHrd1_vs_ctrl	AT4G27080.1	0.526337	17.1573	3.30994	0.00971402	0.0228012	-4.03815	PDIL5-4, ATPDI7, PDI7, ATPDIL5-4	| Symbols: PDIL5-4, ATPDI7, PDI7, ATPDIL5-4 | PDI-like 5-4, PROTEIN DISULFIDE ISOMERASE 7, ARABIDOPSIS THALIANA PROTEIN DISULFIDE ISOMERASE 7 | chr4:13589156-13593335 FORWARD LENGTH=480	1.64204	upregulated	AT4G27080.2
antiHrd1_vs_ctrl	AT1G26110.1	-0.52199	15.5582	-3.29712	0.00990912	0.023211	-4.04211	DCP5	| Symbols: DCP5 | decapping 5 | chr1:9024616-9027556 REVERSE LENGTH=611	1.63431	downregulated	AT1G26110.2
antiHrd1_vs_ctrl	AT4G01900.1	0.762653	16.2342	3.32801	0.00944575	0.0222465	-4.04436	PII, GLB1	| Symbols: PII, GLB1 | GLNB1 homolog | chr4:821736-823294 FORWARD LENGTH=196	1.65274	upregulated	NA
antiHrd1_vs_ctrl	AT2G31610.1	0.636896	19.7935	3.29269	0.00997757	0.0233421	-4.04472	NA	| Symbols: no symbol available | no full name available | chr2:13450384-13451669 FORWARD LENGTH=250	1.63186	upregulated	NA
antiHrd1_vs_ctrl	AT1G19800.1	-0.666208	15.6883	-3.30992	0.00971431	0.0228012	-4.04912	TGD1, ABCI14	| Symbols: TGD1, ABCI14 | ATP-binding cassette I14, trigalactosyldiacylglycerol 1 | chr1:6846812-6847954 FORWARD LENGTH=350	1.64204	downregulated	AT1G19800.2, AT1G19800.3, AT1G19800.4, AT1G19800.5, AT1G19800.6
antiHrd1_vs_ctrl	AT4G26910.1	0.486543	18.9648	3.31928	0.00957438	0.0225034	-4.04944	E2- OGDH1	| Symbols: E2- OGDH1 | | chr4:13520127-13522889 REVERSE LENGTH=464	1.64775	upregulated	AT4G26910.2, AT4G26910.3
antiHrd1_vs_ctrl	AT4G14070.1	0.340698	15.3358	3.2332	0.0109451	0.0253621	-4.07027	AAE15	| Symbols: AAE15 | acyl-activating enzyme 15 | chr4:8112122-8118039 REVERSE LENGTH=727	1.59582	upregulated	NA
antiHrd1_vs_ctrl	AT1G74470.1	0.314809	19.786	3.2726	0.0102939	0.0240145	-4.07674	NA	| Symbols: no symbol available | no full name available | chr1:27991248-27992845 FORWARD LENGTH=467	1.61953	upregulated	NA
antiHrd1_vs_ctrl	AT4G03430.1	0.396671	15.6675	3.29262	0.0099786	0.0233421	-4.08761	STA1, EMB2770	| Symbols: STA1, EMB2770 | STARIK 1, EMBRYO DEFECTIVE 2770, STABILIZED 1 | chr4:1517411-1520500 REVERSE LENGTH=1029	1.63186	upregulated	AT4G03430.2, AT4G03430.3
antiHrd1_vs_ctrl	AT4G19185.1	-0.895061	14.2828	-3.2795	0.0101841	0.0238067	-4.08799	UMAMIT2	| Symbols: UMAMIT2 | Usually multiple acids move in and out Transporters 2 | chr4:10489201-10491488 REVERSE LENGTH=398	1.6233	downregulated	AT4G19185.2
antiHrd1_vs_ctrl	AT3G47370.1	-0.393352	18.747	-3.27774	0.010212	0.0238395	-4.12337	NA	| Symbols: no symbol available | no full name available | chr3:17453671-17454437 REVERSE LENGTH=122	1.6227	downregulated	AT3G47370.2, AT3G47370.3
antiHrd1_vs_ctrl	AT1G77510.1	0.9549	16.0498	3.2787	0.0101967	0.0238199	-4.12419	ATPDI6, PDIL1-2, ATPDIL1-2, PDI6	| Symbols: ATPDI6, PDIL1-2, ATPDIL1-2, PDI6 | PDI-like 1-2, PROTEIN DISULFIDE ISOMERASE 6 | chr1:29126742-29129433 FORWARD LENGTH=508	1.62306	upregulated	NA
antiHrd1_vs_ctrl	AT1G74020.1	-0.524453	17.4119	-3.25299	0.0106128	0.0246353	-4.12939	SS2	| Symbols: SS2 | strictosidine synthase 2 | chr1:27835289-27837277 REVERSE LENGTH=335	1.60844	downregulated	NA
antiHrd1_vs_ctrl	AT1G05260.1	-0.620463	17.3262	-3.20216	0.0114883	0.0262852	-4.13467	PER3, RCI3, RCI3A	| Symbols: PER3, RCI3, RCI3A | RARE COLD INDUCIBLE GENE 3, PEROXIDASE 3 | chr1:1529827-1531271 FORWARD LENGTH=326	1.58029	downregulated	NA
antiHrd1_vs_ctrl	AT5G41790.1	-0.329216	17.9956	-3.22357	0.0111108	0.0256599	-4.1361	CIP1	| Symbols: CIP1 | COP1-interactive protein 1 | chr5:16727530-16732391 FORWARD LENGTH=1586	1.59075	downregulated	AT5G41790.2
antiHrd1_vs_ctrl	AT1G48230.1	-1.22673	16.2435	-3.27132	0.0103144	0.024046	-4.13615	NA	| Symbols: no symbol available | no full name available | chr1:17806264-17808604 FORWARD LENGTH=367	1.61896	downregulated	AT1G48230.2
antiHrd1_vs_ctrl	AT5G54430.1	1.06141	14.1465	3.26008	0.0104963	0.0244371	-4.13832	ATPHOS32, PHOS32	| Symbols: ATPHOS32, PHOS32 | | chr5:22097563-22099693 REVERSE LENGTH=242	1.61195	upregulated	AT5G54430.2, AT5G54430.3, AT5G54430.4, AT5G54430.5, AT5G54430.6
antiHrd1_vs_ctrl	AT5G19550.1	0.749472	17.7477	3.25273	0.0106172	0.0246353	-4.13861	AAT2, ASP2	| Symbols: AAT2, ASP2 | ASPARTATE AMINOTRANSFERASE 2, aspartate aminotransferase 2 | chr5:6598201-6601597 FORWARD LENGTH=405	1.60844	upregulated	NA
antiHrd1_vs_ctrl	AT5G25265.1	0.435487	16.5978	3.22756	0.0110418	0.0255348	-4.14958	HPAT1	| Symbols: HPAT1 | hydroxyproline O-arabinosylatransferase 1 | chr5:8754794-8756855 REVERSE LENGTH=366	1.59287	upregulated	NA
antiHrd1_vs_ctrl	AT5G55280.1	0.565479	15.6622	3.25717	0.0105439	0.0245313	-4.14975	CPFTSZ, FTSZ1-1, ATFTSZ1-1, FtsZ1	| Symbols: CPFTSZ, FTSZ1-1, ATFTSZ1-1, FtsZ1 | CHLOROPLAST FTSZ, homolog of bacterial cytokinesis Z-ring protein FTSZ 1-1, ARABIDOPSIS THALIANA HOMOLOG OF BACTERIAL CYTOKINESIS Z-RING PROTEIN FTSZ 1-1 | chr5:22420740-22422527 REVERSE LENGTH=433	1.61028	upregulated	NA
antiHrd1_vs_ctrl	AT5G52210.1	0.585601	15.8194	3.25492	0.0105809	0.0246008	-4.15521	ATGB1, ATARLB1, GB1	| Symbols: ATGB1, ATARLB1, GB1 | GTP-binding protein 1 | chr5:21205567-21206840 FORWARD LENGTH=205	1.60905	upregulated	AT5G52210.2
antiHrd1_vs_ctrl	AT1G77540.1	1.45001	14.7236	3.25281	0.0106157	0.0246353	-4.16616	NA	| Symbols: no symbol available | no full name available | chr1:29137762-29138182 REVERSE LENGTH=114	1.60844	upregulated	NA
antiHrd1_vs_ctrl	AT4G30440.1	0.539926	15.8044	3.21719	0.0112219	0.0258443	-4.17839	GAE1	| Symbols: GAE1 | UDP-D-glucuronate 4-epimerase 1 | chr4:14881976-14883265 REVERSE LENGTH=429	1.58764	upregulated	NA
antiHrd1_vs_ctrl	AT4G11420.1	-0.278742	18.7331	-3.1993	0.0115399	0.0263857	-4.18108	ATTIF3A1, TIF3A1, EIF3A-1, ATEIF3A-1, EIF3A	| Symbols: ATTIF3A1, TIF3A1, EIF3A-1, ATEIF3A-1, EIF3A | eukaryotic translation initiation factor 3A | chr4:6947834-6952053 REVERSE LENGTH=987	1.57863	downregulated	NA
antiHrd1_vs_ctrl	AT1G72970.1	0.361971	17.9755	3.18063	0.0118818	0.0270062	-4.18286	EDA17, HTH	| Symbols: EDA17, HTH | HOTHEAD, embryo sac development arrest 17 | chr1:27452872-27455706 FORWARD LENGTH=594	1.56854	upregulated	AT1G72970.2
antiHrd1_vs_ctrl	AT2G20260.1	-0.769606	15.1471	-3.24207	0.0107949	0.0250308	-4.18358	PSAE-2	| Symbols: PSAE-2 | photosystem I subunit E-2 | chr2:8736780-8737644 FORWARD LENGTH=145	1.60153	downregulated	AT4G28750.1
antiHrd1_vs_ctrl	AT3G52850.1	0.567955	16.1278	3.22713	0.0110493	0.0255348	-4.18953	GFS1, MTV18, BP-80, ATELP1, BP80-1;1, VSR1;1, ATELP, ATVSR1, VSR1, BP80, BP80B	| Symbols: GFS1, MTV18, BP-80, ATELP1, BP80-1;1, VSR1;1, ATELP, ATVSR1, VSR1, BP80, BP80B | VACUOLAR SORTING RECEPTOR 1;1, ARABIDOPSIS THALIANA EPIDERMAL GROWTH FACTOR RECEPTOR-LIKE PROTEIN, modified transport to the vacuole 18, Green fluorescent seed 1, binding protein of 80 kDa 1;1, vacuolar sorting receptor homolog 1 | chr3:19587999-19591690 FORWARD LENGTH=623	1.59287	upregulated	NA
antiHrd1_vs_ctrl	AT5G65770.1	0.407546	17.3451	3.20224	0.011487	0.0262852	-4.19027	LINC4, CRWN4	| Symbols: LINC4, CRWN4 | CROWDED NUCLEI 4, LITTLE NUCLEI4 | chr5:26311587-26315610 FORWARD LENGTH=1010	1.58029	upregulated	AT5G65770.2, AT5G65770.3, AT5G65780.2
antiHrd1_vs_ctrl	AT1G25350.1	0.616382	16.7402	3.22734	0.0110456	0.0255348	-4.19379	OVA9	| Symbols: OVA9 | ovule abortion 9 | chr1:8889280-8894205 REVERSE LENGTH=795	1.59287	upregulated	NA
antiHrd1_vs_ctrl	AT5G42765.1	-0.383366	16.0637	-3.21641	0.0112356	0.0258443	-4.19479	NA	| Symbols: no symbol available | no full name available | chr5:17150505-17151641 REVERSE LENGTH=229	1.58764	downregulated	NA
antiHrd1_vs_ctrl	AT4G36750.1	0.411284	15.3075	3.19354	0.0116442	0.0265888	-4.19863	NA	| Symbols: no symbol available | no full name available | chr4:17324642-17326215 FORWARD LENGTH=273	1.5753	upregulated	NA
antiHrd1_vs_ctrl	AT2G34585.1	-1.15473	15.4196	-3.23211	0.0109637	0.0253881	-4.19974	NA	| Symbols: no symbol available | no full name available | chr2:14568227-14568472 REVERSE LENGTH=81	1.59537	downregulated	NA
antiHrd1_vs_ctrl	AT1G24510.1	0.589027	18.4649	3.21721	0.0112215	0.0258443	-4.20751	CCT5	| Symbols: CCT5 | Chaperonin containing T-complex polypeptide-1 subunit 5 | chr1:8685504-8688101 REVERSE LENGTH=535	1.58764	upregulated	NA
antiHrd1_vs_ctrl	AT5G26280.1	0.88323	15.5558	3.21656	0.011233	0.0258443	-4.20851	NA	| Symbols: no symbol available | no full name available | chr5:9208724-9210403 FORWARD LENGTH=350	1.58764	upregulated	AT5G26280.2, AT5G26280.3
antiHrd1_vs_ctrl	AT3G21865.1	-0.329711	16.5159	-3.22042	0.0111655	0.0257688	-4.2115	PEX22	| Symbols: PEX22 | peroxin 22 | chr3:7701308-7703218 REVERSE LENGTH=283	1.58891	downregulated	NA
antiHrd1_vs_ctrl	AT3G17880.1	-0.28822	15.5103	-3.16738	0.0121307	0.0274759	-4.21155	ATTDX, HIP, ATHIP2, TDX	| Symbols: ATTDX, HIP, ATHIP2, TDX | tetraticopeptide domain-containing thioredoxin, HSC-70 INTERACTING PROTEIN, ARABIDOPSIS THALIANA HSP70-INTERACTING PROTEIN 2 | chr3:6123534-6126113 FORWARD LENGTH=380	1.56105	downregulated	AT3G17880.2
antiHrd1_vs_ctrl	AT5G62740.1	0.278925	18.2599	3.19726	0.0115766	0.0264521	-4.21207	AtHIR4, HIR4, HIR1, ATHIR1	| Symbols: AtHIR4, HIR4, HIR1, ATHIR1 | hypersensitive induced reaction 4, HYPERSENSITIVE-INDUCED RESPONSE PROTEIN 1 | chr5:25201320-25202535 FORWARD LENGTH=286	1.57754	upregulated	NA
antiHrd1_vs_ctrl	AT3G57340.1	0.317168	18.9833	3.18374	0.011824	0.0269281	-4.21631	NA	| Symbols: no symbol available | no full name available | chr3:21219175-21220278 FORWARD LENGTH=367	1.56979	upregulated	AT3G57340.2
antiHrd1_vs_ctrl	AT3G18190.1	0.494354	17.9414	3.2137	0.0112833	0.0259365	-4.22022	CCT4	| Symbols: CCT4 | Chaperonin containing T-complex polypeptide-1 subunit 4 | chr3:6232226-6233836 FORWARD LENGTH=536	1.58609	upregulated	NA
antiHrd1_vs_ctrl	AT1G79930.1	0.630239	18.6931	3.20901	0.0113661	0.0260574	-4.22365	HSP91, AtHsp70-14	| Symbols: HSP91, AtHsp70-14 | heat shock protein 91 | chr1:30063781-30067067 REVERSE LENGTH=831	1.58407	upregulated	AT1G79930.2
antiHrd1_vs_ctrl	AT1G56700.1	-0.478048	14.2997	-3.21189	0.0113152	0.0259752	-4.22403	NA	| Symbols: no symbol available | no full name available | chr1:21256743-21257640 FORWARD LENGTH=219	1.58544	downregulated	AT1G56700.2, AT1G56700.3, AT1G56700.4
antiHrd1_vs_ctrl	AT2G38020.1	0.665398	15.3831	3.21641	0.0112357	0.0258443	-4.22524	VCL1, VPS16, EMB258, MAN	| Symbols: VCL1, VPS16, EMB258, MAN | vacuolar protein sorting 16, VACUOLELESS 1, MANGLED | chr2:15910098-15914190 REVERSE LENGTH=858	1.58764	upregulated	AT2G38020.2
antiHrd1_vs_ctrl	AT3G20820.1	0.794761	20.05	3.19193	0.0116736	0.0266207	-4.22541	NA	| Symbols: no symbol available | no full name available | chr3:7280930-7282027 FORWARD LENGTH=365	1.57478	upregulated	NA
antiHrd1_vs_ctrl	AT1G42960.1	-0.834242	17.9954	-3.21308	0.0112942	0.0259443	-4.23064	CTI1	| Symbols: CTI1 | Carboxyltransferase Interactor1 | chr1:16125863-16127080 FORWARD LENGTH=168	1.58596	downregulated	NA
antiHrd1_vs_ctrl	AT1G05520.1	0.692767	17.5361	3.20941	0.0113591	0.0260574	-4.2366	AtSEC23B	| Symbols: AtSEC23B | | chr1:1631126-1635703 REVERSE LENGTH=783	1.58407	upregulated	NA
antiHrd1_vs_ctrl	AT1G08160.1	-0.770044	15.7902	-3.20853	0.0113747	0.0260597	-4.23803	NA	| Symbols: no symbol available | no full name available | chr1:2559672-2560337 REVERSE LENGTH=221	1.58403	downregulated	NA
antiHrd1_vs_ctrl	AT1G72160.1	0.335104	18.7014	3.16147	0.0122435	0.0276279	-4.24505	PATL3	| Symbols: PATL3 | | chr1:27153823-27155609 REVERSE LENGTH=490	1.55865	upregulated	NA
antiHrd1_vs_ctrl	AT1G76850.1	0.361394	17.1772	3.18266	0.0118441	0.0269383	-4.26237	SEC5A	| Symbols: SEC5A | exocyst complex component sec5 | chr1:28848013-28854282 FORWARD LENGTH=1090	1.56963	upregulated	NA
antiHrd1_vs_ctrl	AT4G30270.1	-0.736294	14.7661	-3.14328	0.0125975	0.0282788	-4.26427	MERI5B, XTH24, MERI-5, SEN4	| Symbols: MERI5B, XTH24, MERI-5, SEN4 | xyloglucan endotransglucosylase/hydrolase 24, SENESCENCE 4, MERISTEM 5, meristem-5 | chr4:14819445-14820448 REVERSE LENGTH=269	1.54854	downregulated	NA
antiHrd1_vs_ctrl	AT5G61790.1	0.290623	20.4354	3.19204	0.0116716	0.0266207	-4.26481	CNX1, ATCNX1	| Symbols: CNX1, ATCNX1 | calnexin 1 | chr5:24827394-24829642 REVERSE LENGTH=530	1.57478	upregulated	NA
antiHrd1_vs_ctrl	AT3G49720.1	-0.337913	19.5019	-3.17297	0.012025	0.0272778	-4.26581	CGR2	| Symbols: CGR2 | | chr3:18440192-18441655 REVERSE LENGTH=261	1.56419	downregulated	AT3G49720.2, AT3G49720.3
antiHrd1_vs_ctrl	AT1G71070.1	0.836062	14.4611	3.18913	0.0117248	0.0267198	-4.26954	NA	| Symbols: no symbol available | no full name available | chr1:26807440-26809152 REVERSE LENGTH=395	1.57317	upregulated	NA
antiHrd1_vs_ctrl	AT5G18420.1	0.393363	16.03	3.18331	0.011832	0.0269284	-4.27899	NOT11	| Symbols: NOT11 | | chr5:6105638-6109337 REVERSE LENGTH=441	1.56979	upregulated	AT5G18420.2, AT5G18420.3
antiHrd1_vs_ctrl	AT1G68020.1	0.440526	14.7207	3.14883	0.0124883	0.0280703	-4.28262	ATTPS6, TPS6	| Symbols: ATTPS6, TPS6 | TREHALOSE -6-PHOSPHATASE SYNTHASE S6 | chr1:25497493-25499595 FORWARD LENGTH=700	1.55175	upregulated	AT1G68020.2, AT1G68020.3
antiHrd1_vs_ctrl	AT4G30140.1	-0.641765	17.6104	-3.17946	0.0119034	0.0270375	-4.28476	CDEF1	| Symbols: CDEF1 | CUTICLE DESTRUCTING FACTOR 1 | chr4:14738603-14740548 REVERSE LENGTH=348	1.56803	downregulated	NA
antiHrd1_vs_ctrl	AT3G47930.1	0.406256	16.58	3.17829	0.0119253	0.0270693	-4.28716	ATGLDH, GLDH	| Symbols: ATGLDH, GLDH | L-galactono-1,4-lactone dehydrogenase | chr3:17684500-17687426 FORWARD LENGTH=610	1.56752	upregulated	AT3G47930.2
antiHrd1_vs_ctrl	ATCG00470.1	-0.421372	16.777	-3.17164	0.0120501	0.0273168	-4.28795	ATPE	| Symbols: ATPE | ATP synthase epsilon chain | chrc:52265-52663 REVERSE LENGTH=132	1.56357	downregulated	NA
antiHrd1_vs_ctrl	AT2G42010.1	0.423887	17.5117	3.15104	0.0124453	0.0279918	-4.29093	PLDBETA, PLDBETA1	| Symbols: PLDBETA, PLDBETA1 | phospholipase D beta 1 | chr2:17533018-17537990 REVERSE LENGTH=1083	1.55297	upregulated	AT2G42010.2
antiHrd1_vs_ctrl	AT2G38120.1	-0.367471	15.1233	-3.16187	0.0122358	0.0276279	-4.29263	AUX1, MAP1, PIR1, AtAUX1, WAV5	| Symbols: AUX1, MAP1, PIR1, AtAUX1, WAV5 | MODIFIER OF ARF7/NPH4 PHENOTYPES 1, AUXIN RESISTANT 1, WAVY ROOTS 5 | chr2:15973493-15976792 FORWARD LENGTH=485	1.55865	downregulated	NA
antiHrd1_vs_ctrl	AT3G51140.1	-0.495215	17.452	-3.16708	0.0121365	0.0274759	-4.29326	NA	| Symbols: no symbol available | no full name available | chr3:18998182-18999437 FORWARD LENGTH=278	1.56105	downregulated	AT3G51140.2
antiHrd1_vs_ctrl	AT1G62380.1	0.472731	20.1635	3.15809	0.0123085	0.0277565	-4.2971	ATACO2, ACO2	| Symbols: ATACO2, ACO2 | ACC oxidase 2 | chr1:23082340-23084068 FORWARD LENGTH=320	1.55663	upregulated	NA
antiHrd1_vs_ctrl	AT1G21730.1	0.604	14.5412	3.1426	0.012611	0.0282907	-4.30008	Kin7.1	| Symbols: Kin7.1 | kinesin 7.1 | chr1:7630365-7636247 FORWARD LENGTH=890	1.54836	upregulated	AT3G12020.1, AT3G12020.2, AT3G12020.3, AT3G12020.4, AT5G06670.1, AT5G06670.2, AT5G06670.3, AT5G06670.4, AT5G06670.5, AT5G06670.6, AT5G06670.7, AT5G06670.8
antiHrd1_vs_ctrl	AT5G20650.1	-0.551858	19.598	-3.16625	0.0121522	0.0274759	-4.30246	AtCOPT5, COPT5	| Symbols: AtCOPT5, COPT5 | copper transporter 5 | chr5:6985481-6985921 REVERSE LENGTH=146	1.56105	downregulated	NA
antiHrd1_vs_ctrl	AT1G25490.1	0.806889	18.4661	3.16646	0.0121482	0.0274759	-4.30639	EER1, ATB BETA BETA, RCN1, REGA	| Symbols: EER1, ATB BETA BETA, RCN1, REGA | ROOTS CURL IN NPA, ENHANCED ETHYLENE RESPONSE 1 | chr1:8951700-8954899 FORWARD LENGTH=588	1.56105	upregulated	NA
antiHrd1_vs_ctrl	AT1G02205.2	-0.311282	16.2936	-3.16276	0.0122187	0.0276081	-4.30899	CER22, CER1	| Symbols: CER22, CER1 | ECERIFERUM 22, ECERIFERUM 1 | chr1:418818-422154 FORWARD LENGTH=625	1.55896	downregulated	AT1G02205.3, AT1G02205.4
antiHrd1_vs_ctrl	AT5G57290.1	-0.70234	17.3924	-3.14421	0.0125792	0.0282561	-4.313	P3B, AtP3B	| Symbols: P3B, AtP3B | ribosomal P3 protein B | chr5:23207049-23207835 REVERSE LENGTH=120	1.54889	downregulated	AT5G57290.3
antiHrd1_vs_ctrl	AT1G13090.2	-0.438178	14.8262	-3.11011	0.013271	0.0296171	-4.32035	CYP71B28	| Symbols: CYP71B28 | cytochrome P450, family 71, subfamily B, polypeptide 28 | chr1:4461846-4463400 FORWARD LENGTH=490	1.52846	downregulated	NA
antiHrd1_vs_ctrl	AT5G08610.1	0.369031	16.8826	3.13222	0.012818	0.0287177	-4.32109	PDE340	| Symbols: PDE340 | PIGMENT DEFECTIVE 340 | chr5:2790341-2794059 FORWARD LENGTH=850	1.54185	upregulated	NA
antiHrd1_vs_ctrl	AT4G01100.1	-0.367406	18.3556	-3.15719	0.0123258	0.0277774	-4.32146	ADNT1	| Symbols: ADNT1 | adenine nucleotide transporter 1 | chr4:477411-479590 FORWARD LENGTH=352	1.55631	downregulated	NA
antiHrd1_vs_ctrl	AT4G01320.1	-0.283539	17.541	-3.06119	0.014333	0.0315381	-4.32188	STE24, ATSTE24	| Symbols: STE24, ATSTE24 | | chr4:545905-549002 FORWARD LENGTH=424	1.50116	downregulated	AT4G01320.2, AT4G01320.3
antiHrd1_vs_ctrl	AT5G36230.1	0.577046	17.9762	3.15392	0.0123892	0.027902	-4.32678	NA	| Symbols: no symbol available | no full name available | chr5:14273519-14276773 FORWARD LENGTH=411	1.55437	upregulated	AT5G36230.2
antiHrd1_vs_ctrl	AT1G02150.1	0.501166	16.6619	3.13563	0.0127496	0.0285829	-4.32953	CCR16	| Symbols: CCR16 | | chr1:408779-410433 FORWARD LENGTH=524	1.54389	upregulated	NA
antiHrd1_vs_ctrl	AT3G02110.1	-0.401244	16.4082	-3.05456	0.0144836	0.0317883	-4.33084	scpl25	| Symbols: scpl25 | serine carboxypeptidase-like 25 | chr3:370902-373637 REVERSE LENGTH=473	1.49773	downregulated	NA
antiHrd1_vs_ctrl	AT5G23750.1	-0.735383	16.7615	-3.15113	0.0124436	0.0279918	-4.33133	NA	| Symbols: no symbol available | no full name available | chr5:8010004-8011453 REVERSE LENGTH=202	1.55297	downregulated	AT5G23750.2, AT5G23750.3
antiHrd1_vs_ctrl	AT3G15000.1	0.290971	16.2727	3.04524	0.014698	0.0320498	-4.34294	RIP1, MORF8	| Symbols: RIP1, MORF8 | multiple organellar RNA editing factor 8, RNA-editing factor interacting protein 1 | chr3:5050321-5052121 FORWARD LENGTH=395	1.49417	upregulated	NA
antiHrd1_vs_ctrl	AT1G01790.1	0.533421	15.7086	3.11972	0.0130721	0.0292678	-4.35688	KEA1, ATKEA1	| Symbols: KEA1, ATKEA1 | K+ EFFLUX ANTIPORTER 1, K+ efflux antiporter 1 | chr1:284781-290869 FORWARD LENGTH=1193	1.53361	upregulated	AT1G01790.2
antiHrd1_vs_ctrl	AT1G24706.1	-0.291014	15.7135	-3.07368	0.0140536	0.0310224	-4.36055	EMB2793, AtTHO2, THO2	| Symbols: EMB2793, AtTHO2, THO2 | EMBRYO DEFECTIVE 2793 | chr1:8742210-8755243 FORWARD LENGTH=1804	1.50833	downregulated	AT1G24706.2, AT1G24706.3, AT1G24706.4, AT1G24706.5, AT1G24706.6, AT1G24706.7
antiHrd1_vs_ctrl	AT5G27430.1	0.648555	15.2699	3.09531	0.0135833	0.0301191	-4.36276	NA	| Symbols: no symbol available | no full name available | chr5:9687470-9689185 FORWARD LENGTH=167	1.52116	upregulated	NA
antiHrd1_vs_ctrl	AT3G52200.1	0.358947	18.4683	3.1167	0.0131342	0.0293879	-4.36538	mtE2-1, LTA3	| Symbols: mtE2-1, LTA3 | mitochondrial pyruvate dehydrogenase subunit 2-1 | chr3:19360317-19366091 FORWARD LENGTH=637	1.53183	upregulated	AT3G52200.2
antiHrd1_vs_ctrl	AT3G01500.1	0.554971	15.8258	3.08972	0.0137033	0.0303658	-4.36908	CA1, SABP3, DEG10, ATBCA1, ATSABP3	| Symbols: CA1, SABP3, DEG10, ATBCA1, ATSABP3 | carbonic anhydrase 1, BETA CARBONIC ANHYDRASE 1, SALICYLIC ACID-BINDING PROTEIN 3, ARABIDOPSIS THALIANA SALICYLIC ACID-BINDING PROTEIN 3 | chr3:194853-196716 REVERSE LENGTH=270	1.51762	upregulated	AT3G01500.2, AT3G01500.3, AT3G01500.4
antiHrd1_vs_ctrl	AT1G48210.1	-0.413044	16.5987	-3.10258	0.0134289	0.0298407	-4.37929	NA	| Symbols: no symbol available | no full name available | chr1:17799551-17801798 FORWARD LENGTH=363	1.52519	downregulated	AT1G48210.2, AT1G48210.3, AT1G48210.4, AT1G48210.5, AT1G48210.6, AT1G48210.7
antiHrd1_vs_ctrl	AT3G48730.1	0.327067	17.1702	3.02489	0.0151777	0.0328929	-4.38075	GSAM, GSA2	| Symbols: GSAM, GSA2 | glutamate-l-semialdehyde aminomutase, glutamate-1-semialdehyde 2,1-aminomutase 2 | chr3:18049697-18051550 FORWARD LENGTH=472	1.4829	upregulated	NA
antiHrd1_vs_ctrl	AT3G48860.2	0.46564	16.0478	3.10708	0.0133343	0.0297199	-4.38121	SCD2	| Symbols: SCD2 | STOMATAL CYTOKINESIS DEFECTIVE 2 | chr3:18117619-18121853 FORWARD LENGTH=577	1.52695	upregulated	AT3G48860.3
antiHrd1_vs_ctrl	AT1G53670.1	-0.800944	17.3448	-3.10663	0.0133437	0.0297216	-4.38429	MSRB1, ATMSRB1	| Symbols: MSRB1, ATMSRB1 | methionine sulfoxide reductase B 1 | chr1:20036687-20038074 FORWARD LENGTH=202	1.52693	downregulated	AT1G53670.2
antiHrd1_vs_ctrl	AT4G29350.1	-0.594199	17.552	-3.1142	0.013186	0.0294847	-4.39142	PFN2, PRO2, PRF2, AtPRF2	| Symbols: PFN2, PRO2, PRF2, AtPRF2 | PROFILIN 2, profilin 2 | chr4:14450135-14451119 FORWARD LENGTH=131	1.5304	downregulated	NA
antiHrd1_vs_ctrl	AT3G57280.1	-0.710395	16.9018	-3.10454	0.0133876	0.0298	-4.39272	FAX1, AtFAX1	| Symbols: FAX1, AtFAX1 | fatty acid export 1 | chr3:21193960-21195547 FORWARD LENGTH=226	1.52578	downregulated	NA
antiHrd1_vs_ctrl	AT3G06720.1	-0.434377	16.5908	-3.11338	0.013203	0.0294867	-4.39275	IMPA1, IMPA-1, AT-IMP, ATKAP ALPHA, AIMP ALPHA	| Symbols: IMPA1, IMPA-1, AT-IMP, ATKAP ALPHA, AIMP ALPHA | IMPORTIN ALPHA, IMPORTIN ALPHA ISOFORM 1, importin alpha isoform 1 | chr3:2120559-2123555 FORWARD LENGTH=532	1.53037	downregulated	AT3G06720.2
antiHrd1_vs_ctrl	AT2G18030.1	-0.454633	14.4709	-3.11333	0.013204	0.0294867	-4.39283	MSRA5	| Symbols: MSRA5 | methionine sulfoxide reductase A5 | chr2:7840207-7841496 FORWARD LENGTH=254	1.53037	downregulated	AT2G18030.2
antiHrd1_vs_ctrl	AT5G12370.1	-0.25799	17.8837	-3.07641	0.0139934	0.0309136	-4.39454	SEC10	| Symbols: SEC10 | exocyst complex component sec10 | chr5:4003002-4008445 REVERSE LENGTH=825	1.50985	downregulated	AT5G12370.2, AT5G12370.3
antiHrd1_vs_ctrl	AT2G15240.1	0.980824	15.3003	3.10245	0.0134318	0.0298407	-4.40118	NA	| Symbols: no symbol available | no full name available | chr2:6615980-6618862 REVERSE LENGTH=252	1.52519	upregulated	NA
antiHrd1_vs_ctrl	AT5G01210.1	0.568053	16.2086	3.10761	0.0133232	0.0297144	-4.40215	NA	| Symbols: no symbol available | no full name available | chr5:84554-85981 FORWARD LENGTH=475	1.52703	upregulated	NA
antiHrd1_vs_ctrl	AT3G10920.1	-0.743075	14.9083	-3.06625	0.0142191	0.0313075	-4.40361	ATMSD1, MEE33, MSD1, AtSOD1	| Symbols: ATMSD1, MEE33, MSD1, AtSOD1 | ARABIDOPSIS MANGANESE SUPEROXIDE DISMUTASE 1, superoxide dismutase 1, MATERNAL EFFECT EMBRYO ARREST 33, manganese superoxide dismutase 1 | chr3:3418015-3419581 FORWARD LENGTH=231	1.50435	downregulated	AT3G10920.2
antiHrd1_vs_ctrl	AT2G43400.1	-0.740673	16.1522	-3.09788	0.0135286	0.030017	-4.40402	ETFQO	| Symbols: ETFQO | electron-transfer flavoprotein:ubiquinone oxidoreductase | chr2:18021304-18025041 FORWARD LENGTH=633	1.52263	downregulated	AT2G43400.2
antiHrd1_vs_ctrl	AT5G64200.1	-0.379189	19.244	-3.10112	0.0134597	0.0298835	-4.40437	ATSC35, At-SC35, SC35	| Symbols: ATSC35, At-SC35, SC35 | ARABIDOPSIS THALIANA ORTHOLOG OF HUMAN SPLICING FACTOR SC35, ortholog of human splicing factor SC35 | chr5:25681849-25683553 REVERSE LENGTH=303	1.52457	downregulated	AT5G64200.2
antiHrd1_vs_ctrl	AT4G36730.1	-1.74454	18.5923	-3.10323	0.0134153	0.0298407	-4.40928	AtGBF1, GBF1	| Symbols: AtGBF1, GBF1 | G-box binding factor 1 | chr4:17309850-17311752 REVERSE LENGTH=315	1.52519	downregulated	AT4G36730.2
antiHrd1_vs_ctrl	AT2G29550.1	0.474824	18.9093	3.08193	0.0138723	0.0307008	-4.42001	TUB7, TBB7	| Symbols: TUB7, TBB7 | tubulin beta-7 chain, tubulin beta 7 | chr2:12644258-12645932 REVERSE LENGTH=449	1.51285	upregulated	NA
antiHrd1_vs_ctrl	AT5G27520.1	0.387466	17.787	3.05202	0.0145416	0.0318749	-4.42937	AtPNC2, PNC2	| Symbols: AtPNC2, PNC2 | peroxisomal adenine nucleotide carrier 2 | chr5:9714664-9716244 REVERSE LENGTH=321	1.49655	upregulated	NA
antiHrd1_vs_ctrl	AT5G61220.1	-0.374179	18.2462	-3.03183	0.0150124	0.0325756	-4.43121	ISD11, LYRM4	| Symbols: ISD11, LYRM4 | | chr5:24626057-24626320 REVERSE LENGTH=87	1.48711	downregulated	AT5G61220.2, AT5G61220.3
antiHrd1_vs_ctrl	AT1G54780.1	0.389779	17.3303	3.06655	0.0142124	0.0313075	-4.43194	TLP18.3, AtTLP18.3	| Symbols: TLP18.3, AtTLP18.3 | thylakoid lumen protein 18.3 | chr1:20439533-20440953 FORWARD LENGTH=285	1.50435	upregulated	NA
antiHrd1_vs_ctrl	AT1G27030.1	0.600455	17.3063	3.05077	0.0145704	0.0319179	-4.43537	NA	| Symbols: no symbol available | no full name available | chr1:9381842-9383712 FORWARD LENGTH=310	1.49597	upregulated	NA
antiHrd1_vs_ctrl	AT5G66760.1	0.319123	17.6328	3.07791	0.0139605	0.030876	-4.43742	SDH1-1	| Symbols: SDH1-1 | succinate dehydrogenase 1-1 | chr5:26653776-26657224 FORWARD LENGTH=634	1.51038	upregulated	NA
antiHrd1_vs_ctrl	ATMG00510.1	-0.237882	19.097	-3.05286	0.0145223	0.0318529	-4.43951	NAD7	| Symbols: NAD7 | NADH dehydrogenase subunit 7 | chrm:239250-245330 REVERSE LENGTH=394	1.49685	downregulated	NA
antiHrd1_vs_ctrl	ATCG00810.1	0.410061	17.2134	3.08346	0.013839	0.0306466	-4.44147	RPL22	| Symbols: RPL22 | ribosomal protein L22 | chrc:83467-83949 REVERSE LENGTH=160	1.51362	upregulated	NA
antiHrd1_vs_ctrl	AT1G26460.1	0.562034	16.0362	3.07632	0.0139954	0.0309136	-4.44162	NA	| Symbols: no symbol available | no full name available | chr1:9151816-9154407 FORWARD LENGTH=630	1.50985	upregulated	NA
antiHrd1_vs_ctrl	AT4G33120.1	0.353888	15.6954	3.06794	0.0141813	0.0312642	-4.4436	NA	| Symbols: no symbol available | no full name available | chr4:15975577-15978055 REVERSE LENGTH=355	1.50495	upregulated	NA
antiHrd1_vs_ctrl	AT2G34460.1	-0.529544	18.0612	-3.05856	0.0143924	0.0316285	-4.46349	NA	| Symbols: no symbol available | no full name available | chr2:14529635-14530732 FORWARD LENGTH=280	1.49992	downregulated	NA
antiHrd1_vs_ctrl	AT1G53590.1	-0.311432	16.0543	-3.03633	0.0149059	0.0324058	-4.46513	NTMC2T6.1, NTMC2TYPE6.1	| Symbols: NTMC2T6.1, NTMC2TYPE6.1 | | chr1:19996556-20000127 FORWARD LENGTH=751	1.48938	downregulated	NA
antiHrd1_vs_ctrl	AT3G27570.2	-0.411242	17.3385	-3.06865	0.0141655	0.0312492	-4.46543	NA	| Symbols: no symbol available | no full name available | chr3:10214276-10216564 REVERSE LENGTH=340	1.50516	downregulated	NA
antiHrd1_vs_ctrl	AT5G50870.1	0.329125	14.958	3.03798	0.0148673	0.0323627	-4.46579	UBC27	| Symbols: UBC27 | ubiquitin-conjugating enzyme 27 | chr5:20699626-20700998 REVERSE LENGTH=192	1.48996	upregulated	AT5G50870.2
antiHrd1_vs_ctrl	AT3G49430.1	-0.315106	20.4637	-3.03728	0.0148836	0.0323777	-4.47088	SR34a, SRp34a, At-SR34a	| Symbols: SR34a, SRp34a, At-SR34a | Serine/Arginine-Rich Protein Splicing Factor 34a, SER/ARG-rich protein 34A | chr3:18332668-18334829 FORWARD LENGTH=300	1.48975	downregulated	AT3G49430.2, AT3G49430.3, AT3G49430.4, AT3G49430.5, AT3G49430.6, AT3G49430.7
antiHrd1_vs_ctrl	AT1G65650.1	0.510886	17.3044	3.05871	0.0143891	0.0316285	-4.47468	UCH2	| Symbols: UCH2 | | chr1:24415172-24417466 REVERSE LENGTH=330	1.49992	upregulated	NA
antiHrd1_vs_ctrl	AT4G27720.1	-0.371684	19.3862	-3.04494	0.014705	0.0320498	-4.4776	NA	| Symbols: no symbol available | no full name available | chr4:13831203-13833521 FORWARD LENGTH=460	1.49417	downregulated	NA
antiHrd1_vs_ctrl	AT4G09570.1	0.811301	14.6343	3.04613	0.0146773	0.03203	-4.47902	CPK4, ATCPK4	| Symbols: CPK4, ATCPK4 | calcium-dependent protein kinase 4 | chr4:6049560-6052184 FORWARD LENGTH=501	1.49444	upregulated	NA
antiHrd1_vs_ctrl	AT1G76810.1	-0.316346	15.9557	-3.02198	0.0152476	0.0329822	-4.48574	eIF5B1	| Symbols: eIF5B1 | | chr1:28831366-28836310 REVERSE LENGTH=1294	1.48172	downregulated	NA
antiHrd1_vs_ctrl	AT1G21660.1	-0.721452	14.5866	-3.04891	0.0146131	0.0319708	-4.48662	AUXILIN-LIKE3	| Symbols: AUXILIN-LIKE3 | AUXILIN-LIKE3 | chr1:7605924-7608835 FORWARD LENGTH=523	1.49525	downregulated	NA
antiHrd1_vs_ctrl	AT1G51710.1	0.74983	17.0731	3.05458	0.0144831	0.0317883	-4.48852	ATUBP6, UBP6	| Symbols: ATUBP6, UBP6 | ubiquitin-specific protease 6 | chr1:19175805-19179894 REVERSE LENGTH=482	1.49773	upregulated	NA
antiHrd1_vs_ctrl	AT4G33430.1	-0.524449	18.705	-3.02012	0.0152926	0.0330174	-4.49015	RKS10, ELG, ATSERK3, BAK1, ATBAK1, SERK3	| Symbols: RKS10, ELG, ATSERK3, BAK1, ATBAK1, SERK3 | SOMATIC EMBRYOGENESIS RECEPTOR-LIKE KINASE 3, BRI1-associated receptor kinase, RECEPTOR KINASES LIKE SERK 10, ELONGATED | chr4:16086654-16090288 REVERSE LENGTH=615	1.48126	downregulated	AT4G33430.2
antiHrd1_vs_ctrl	AT3G52990.1	0.683858	17.4533	3.04184	0.014777	0.0321863	-4.49093	NA	| Symbols: no symbol available | no full name available | chr3:19649046-19652237 FORWARD LENGTH=527	1.49233	upregulated	NA
antiHrd1_vs_ctrl	AT3G30390.1	-0.68756	15.5528	-3.04811	0.0146315	0.0319907	-4.49439	NA	| Symbols: no symbol available | no full name available | chr3:11977112-11978827 REVERSE LENGTH=460	1.49498	downregulated	AT3G30390.2, AT3G30390.3
antiHrd1_vs_ctrl	AT4G32070.1	0.579908	14.9551	3.02905	0.0150783	0.0326982	-4.49505	Phox4	| Symbols: Phox4 | Phox4 | chr4:15504662-15507097 REVERSE LENGTH=782	1.48548	upregulated	AT4G32070.2
antiHrd1_vs_ctrl	AT5G65110.1	0.359759	18.3547	3.04921	0.0146061	0.0319708	-4.49727	ATACX2, ACX2	| Symbols: ATACX2, ACX2 | acyl-CoA oxidase 2 | chr5:26009821-26012482 REVERSE LENGTH=692	1.49525	upregulated	NA
antiHrd1_vs_ctrl	AT2G44100.1	0.89851	15.8908	3.02211	0.0152444	0.0329822	-4.50067	AT-GDI1, ATGDI1, GDI1	| Symbols: AT-GDI1, ATGDI1, GDI1 | guanosine nucleotide diphosphate dissociation inhibitor 1 | chr2:18241804-18244864 FORWARD LENGTH=445	1.48172	upregulated	AT2G44100.2
antiHrd1_vs_ctrl	AT5G15290.1	-0.944828	15.6454	-3.04667	0.0146649	0.03203	-4.50142	CASP5	| Symbols: CASP5 | Casparian strip membrane domain protein 5 | chr5:4967094-4967846 FORWARD LENGTH=187	1.49444	downregulated	NA
antiHrd1_vs_ctrl	AT4G24510.1	0.368648	18.0832	3.04623	0.0146749	0.03203	-4.50212	VC-2, VC2, CER2	| Symbols: VC-2, VC2, CER2 | ECERIFERUM 2 | chr4:12660929-12662537 FORWARD LENGTH=421	1.49444	upregulated	NA
antiHrd1_vs_ctrl	AT5G19320.1	-0.351222	15.3439	-3.00291	0.0157141	0.0337862	-4.50336	RANGAP2	| Symbols: RANGAP2 | RAN GTPase activating protein 2 | chr5:6505310-6506947 REVERSE LENGTH=545	1.47126	downregulated	AT5G19320.2
antiHrd1_vs_ctrl	AT5G23920.1	-0.508425	15.5466	-2.99822	0.0158311	0.0339782	-4.50663	NA	| Symbols: no symbol available | no full name available | chr5:8073363-8074118 REVERSE LENGTH=229	1.4688	downregulated	NA
antiHrd1_vs_ctrl	AT1G56410.1	-0.392462	15.0444	-2.97864	0.0163292	0.0346055	-4.51367	HSP70T-1, ERD2	| Symbols: HSP70T-1, ERD2 | HEAT SHOCK PROTEIN 70T-1, EARLY-RESPONSIVE TO DEHYDRATION 2 | chr1:21117147-21119241 FORWARD LENGTH=617	1.46085	downregulated	NA
antiHrd1_vs_ctrl	AT1G74910.1	0.312775	18.9961	3.02088	0.015274	0.032998	-4.51368	KJC1	| Symbols: KJC1 | KONJAC 1 | chr1:28135770-28138456 REVERSE LENGTH=415	1.48151	upregulated	AT1G74910.2
antiHrd1_vs_ctrl	AT1G24180.1	0.259961	16.3919	2.99259	0.0159726	0.0341013	-4.51745	IAR4	| Symbols: IAR4 | IAA-CONJUGATE-RESISTANT 4 | chr1:8560777-8563382 REVERSE LENGTH=393	1.46723	upregulated	NA
antiHrd1_vs_ctrl	AT5G49910.1	0.315862	18.1733	3.03468	0.014945	0.0324703	-4.52096	HSC70-7, cpHsc70-2	| Symbols: HSC70-7, cpHsc70-2 | chloroplast heat shock protein 70-2, HEAT SHOCK PROTEIN 70-7 | chr5:20303470-20306295 FORWARD LENGTH=718	1.48851	upregulated	NA
antiHrd1_vs_ctrl	AT1G23410.1	-0.475	20.6892	-3.03389	0.0149636	0.0324901	-4.52224	RPS27aA	| Symbols: RPS27aA | | chr1:8314940-8315410 FORWARD LENGTH=156	1.48825	downregulated	AT2G47110.1, AT2G47110.2, AT3G62250.1
antiHrd1_vs_ctrl	AT5G61170.1	-0.423492	18.1372	-3.0037	0.0156944	0.0337792	-4.52279	NA	| Symbols: no symbol available | no full name available | chr5:24611158-24612202 FORWARD LENGTH=143	1.47135	downregulated	NA
antiHrd1_vs_ctrl	AT2G33470.1	0.456541	18.8648	3.01445	0.0154299	0.0332515	-4.53225	GLTP1, ATGLTP1	| Symbols: GLTP1, ATGLTP1 | glycolipid transfer protein 1, ARABIDOPSIS GLYCOLIPID TRANSFER PROTEIN 1 | chr2:14176599-14177950 REVERSE LENGTH=202	1.47819	upregulated	AT2G33470.2
antiHrd1_vs_ctrl	AT4G26500.1	0.332768	17.4141	2.96123	0.0167858	0.0354206	-4.53325	EMB1374, SufE, ATSUFE, CPSUFE, BolA1, SUFE1	| Symbols: EMB1374, SufE, ATSUFE, CPSUFE, BolA1, SUFE1 | ARABIDOPSIS THALIANA SULFUR E, homolog of E.coli BolA 1, MBRYO DEFECTIVE 1374, SULFUR E 1, chloroplast sulfur E | chr4:13382456-13383571 REVERSE LENGTH=371	1.45074	upregulated	NA
antiHrd1_vs_ctrl	AT4G34250.1	0.418935	15.2625	2.98192	0.0162445	0.0344896	-4.53875	KCS16	| Symbols: KCS16 | 3-ketoacyl-CoA synthase 16 | chr4:16394749-16396230 FORWARD LENGTH=493	1.46231	upregulated	NA
antiHrd1_vs_ctrl	AT3G07950.1	-0.653929	17.7085	-3.02308	0.0152212	0.0329666	-4.53987	NA	| Symbols: no symbol available | no full name available | chr3:2531982-2534277 FORWARD LENGTH=304	1.48193	downregulated	NA
antiHrd1_vs_ctrl	AT1G12500.1	-0.526556	16.2025	-3.0146	0.0154264	0.0332515	-4.54022	NA	| Symbols: no symbol available | no full name available | chr1:4263542-4264957 REVERSE LENGTH=361	1.47819	downregulated	NA
antiHrd1_vs_ctrl	AT2G31680.1	-0.676269	18.2744	-3.02142	0.0152611	0.0329907	-4.54257	AtRABA5d, RABA5d	| Symbols: AtRABA5d, RABA5d | RAB GTPase homolog A5D | chr2:13473781-13474957 REVERSE LENGTH=219	1.48161	downregulated	NA
antiHrd1_vs_ctrl	AT4G20940.1	-0.468381	14.8632	-2.98518	0.016161	0.0343757	-4.54315	GHR1	| Symbols: GHR1 | GUARD CELL HYDROGEN PEROXIDE-RESISTANT 1 | chr4:11202728-11206038 FORWARD LENGTH=1037	1.46375	downregulated	NA
antiHrd1_vs_ctrl	AT3G63260.1	-0.263076	18.365	-2.99725	0.0158555	0.0339782	-4.54622	ATMRK1	| Symbols: ATMRK1 | | chr3:23373090-23374747 REVERSE LENGTH=391	1.4688	downregulated	NA
antiHrd1_vs_ctrl	AT2G04390.1	-0.28177	19.8695	-3.01892	0.0153214	0.033059	-4.54664	dS17	| Symbols: dS17 | | chr2:1527911-1528336 FORWARD LENGTH=141	1.48071	downregulated	AT2G05220.1, AT2G05220.2, AT3G10610.1, AT5G04800.1, AT5G04800.2, AT5G04800.3, AT5G04800.4
antiHrd1_vs_ctrl	AT2G38530.1	-0.605652	18.9064	-2.95891	0.0168476	0.0355077	-4.5484	AtLtpI-5, cdf3, LP2, LTP2	| Symbols: AtLtpI-5, cdf3, LP2, LTP2 | cell growth defect factor-3, lipid transfer protein 2 | chr2:16128481-16128948 FORWARD LENGTH=118	1.44968	downregulated	NA
antiHrd1_vs_ctrl	AT4G37830.1	0.545947	14.3387	2.9594	0.0168344	0.0355016	-4.55148	NA	| Symbols: no symbol available | no full name available | chr4:17787672-17788762 REVERSE LENGTH=102	1.44975	upregulated	NA
antiHrd1_vs_ctrl	AT1G14000.1	0.321557	15.1461	2.94326	0.0172708	0.0362224	-4.5558	VIK	| Symbols: VIK | VH1-interacting kinase | chr1:4797606-4800043 FORWARD LENGTH=438	1.44102	upregulated	NA
antiHrd1_vs_ctrl	ATCG00520.1	-0.300852	17.5522	-2.98909	0.0160614	0.0342203	-4.55849	YCF4	| Symbols: YCF4 | | chrc:59772-60326 FORWARD LENGTH=184	1.46572	downregulated	NA
antiHrd1_vs_ctrl	AT5G23575.1	-0.243939	16.901	-2.94006	0.0173585	0.0362961	-4.55936	NA	| Symbols: no symbol available | no full name available | chr5:7946563-7950041 FORWARD LENGTH=593	1.44014	downregulated	NA
antiHrd1_vs_ctrl	AT3G09440.1	0.786761	17.6887	3.00698	0.0156133	0.0336256	-4.56296	NA	| Symbols: no symbol available | no full name available | chr3:2903434-2905632 REVERSE LENGTH=649	1.47333	upregulated	AT3G09440.2, AT3G09440.3, AT3G09440.4
antiHrd1_vs_ctrl	AT2G37860.3	-0.380069	18.0184	-2.99589	0.0158895	0.0339869	-4.56545	RE, LCD1	| Symbols: RE, LCD1 | LOWER CELL DENSITY 1, RETICULATA | chr2:15856952-15858793 FORWARD LENGTH=432	1.46869	downregulated	AT2G37860.4
antiHrd1_vs_ctrl	AT5G03540.1	0.418636	18.497	2.99014	0.0160346	0.0341914	-4.56802	ATEXO70A1, EXO70A1	| Symbols: ATEXO70A1, EXO70A1 | exocyst subunit exo70 family protein A1 | chr5:889606-893916 FORWARD LENGTH=638	1.46608	upregulated	NA
antiHrd1_vs_ctrl	AT4G17190.1	-0.771829	15.8271	-2.99644	0.0158755	0.0339782	-4.57068	FPS2	| Symbols: FPS2 | farnesyl diphosphate synthase 2 | chr4:9648743-9650865 REVERSE LENGTH=342	1.4688	downregulated	NA
antiHrd1_vs_ctrl	AT1G12800.1	0.671732	15.3689	3.00278	0.0157172	0.0337862	-4.57296	SDP	| Symbols: SDP | S1 domain-containing RBP | chr1:4361778-4365189 REVERSE LENGTH=767	1.47126	upregulated	NA
antiHrd1_vs_ctrl	AT5G15230.1	-1.06288	20.0771	-2.99709	0.0158593	0.0339782	-4.57329	GASA4	| Symbols: GASA4 | GAST1 protein homolog 4 | chr5:4945017-4946025 FORWARD LENGTH=106	1.4688	downregulated	AT5G15230.2
antiHrd1_vs_ctrl	AT4G05180.1	0.758516	17.5726	3.00192	0.0157387	0.0338113	-4.57437	PSBQ-2, PSBQ, PSII-Q	| Symbols: PSBQ-2, PSBQ, PSII-Q | photosystem II subunit Q-2, PHOTOSYSTEM II SUBUNIT Q | chr4:2672093-2673170 REVERSE LENGTH=230	1.47094	upregulated	AT4G05180.2
antiHrd1_vs_ctrl	AT3G14420.1	1.20832	15.7703	2.99769	0.0158444	0.0339782	-4.58127	GOX1	| Symbols: GOX1 | glycolate oxidase 1 | chr3:4821804-4823899 FORWARD LENGTH=367	1.4688	upregulated	AT3G14420.2
antiHrd1_vs_ctrl	AT4G35850.1	0.693228	16.5925	2.99679	0.0158669	0.0339782	-4.58273	NA	| Symbols: no symbol available | no full name available | chr4:16983638-16986681 FORWARD LENGTH=444	1.4688	upregulated	NA
antiHrd1_vs_ctrl	AT2G39960.1	0.464249	17.355	2.97937	0.0163104	0.0346023	-4.58603	NA	| Symbols: no symbol available | no full name available | chr2:16681666-16683491 REVERSE LENGTH=192	1.4609	upregulated	NA
antiHrd1_vs_ctrl	AT3G46060.1	-0.87251	19.0028	-2.99464	0.0159208	0.0340329	-4.58623	ARA3, RAB8A, RABE1c, ARA-3, ATRAB8A, ATRABE1C	| Symbols: ARA3, RAB8A, RABE1c, ARA-3, ATRAB8A, ATRABE1C | RAB GTPase homolog 8A | chr3:16917908-16919740 FORWARD LENGTH=216	1.4681	downregulated	AT3G46060.2, AT3G46060.3
antiHrd1_vs_ctrl	AT4G13660.1	0.511292	16.778	2.96594	0.0166609	0.0352003	-4.58761	PRR2, ATPRR2	| Symbols: PRR2, ATPRR2 | pinoresinol reductase 2 | chr4:7946283-7948252 FORWARD LENGTH=317	1.45345	upregulated	AT4G13660.2
antiHrd1_vs_ctrl	AT1G29880.1	0.736712	16.3436	2.99319	0.0159575	0.0340902	-4.5886	NA	| Symbols: no symbol available | no full name available | chr1:10459662-10462781 REVERSE LENGTH=729	1.46737	upregulated	NA
antiHrd1_vs_ctrl	AT2G43630.1	0.819895	15.7911	2.99072	0.01602	0.0341813	-4.59263	NA	| Symbols: no symbol available | no full name available | chr2:18096255-18097344 FORWARD LENGTH=274	1.46621	upregulated	NA
antiHrd1_vs_ctrl	AT5G13390.1	-0.833578	13.5159	-2.97908	0.0163177	0.0346023	-4.5948	NEF1	| Symbols: NEF1 | NO EXINE FORMATION 1 | chr5:4292809-4296572 FORWARD LENGTH=1123	1.4609	downregulated	AT5G13390.2
antiHrd1_vs_ctrl	AT4G34100.1	0.794754	14.399	2.98883	0.016068	0.0342203	-4.59572	SUD1, CER9	| Symbols: SUD1, CER9 | SUPPRESSOR OF DRY2 DEFECTS 1, ECERIFERUM 9 | chr4:16330590-16334864 FORWARD LENGTH=1108	1.46572	upregulated	AT4G34100.2
antiHrd1_vs_ctrl	AT1G79440.1	0.650257	16.0896	2.94195	0.0173067	0.0362513	-4.59647	ALDH5F1, ENF1, SSADH1, SSADH	| Symbols: ALDH5F1, ENF1, SSADH1, SSADH | ENLARGED FIL EXPRESSION DOMAIN 1, SUCCINIC SEMIALDEHYDE DEHYDROGENASE, SUCCINIC SEMIALDEHYDE DEHYDROGENASE 1, aldehyde dehydrogenase 5F1 | chr1:29882525-29887275 REVERSE LENGTH=528	1.44068	upregulated	NA
antiHrd1_vs_ctrl	AT4G24830.1	0.914602	17.8551	2.98815	0.0160853	0.0342359	-4.59682	NA	| Symbols: no symbol available | no full name available | chr4:12793085-12795857 REVERSE LENGTH=494	1.46552	upregulated	NA
antiHrd1_vs_ctrl	AT2G20990.1	-0.355064	18.4428	-2.98199	0.0162428	0.0344896	-4.60119	NTMC2T1.1, ATSYTA, SYT1, NTMC2TYPE1.1, AtSYT1, SYTA	| Symbols: NTMC2T1.1, ATSYTA, SYT1, NTMC2TYPE1.1, AtSYT1, SYTA | SYNAPTOTAGMIN 1, synaptotagmin A, ARABIDOPSIS THALIANA SYNAPTOTAGMIN A | chr2:9014827-9017829 FORWARD LENGTH=541	1.46231	downregulated	AT2G20990.3
antiHrd1_vs_ctrl	AT5G46860.1	-0.583007	18.3974	-2.97276	0.016482	0.0348863	-4.60153	SYP22, ATVAM3, VAM3, ATSYP22, SGR3	| Symbols: SYP22, ATVAM3, VAM3, ATSYP22, SGR3 | ARABIDOPSIS THALIANA SYNTAXIN OF PLANTS 22, SYNTAXIN OF PLANTS 22, SHOOT GRAVITROPISM 3, VACUOLAR MORPHOLOGY 3, ARABIDOPSIS THALIANA VACUOLAR MORPHOLOGY 3 | chr5:19012342-19013795 REVERSE LENGTH=268	1.45735	downregulated	NA
antiHrd1_vs_ctrl	AT3G44310.1	0.417804	17.7947	2.98376	0.0161975	0.0344321	-4.60209	NIT1, ATNIT1, NITI	| Symbols: NIT1, ATNIT1, NITI | A. THALIANA NITRILASE 1, nitrilase 1 | chr3:15986901-15988841 FORWARD LENGTH=346	1.46304	upregulated	AT3G44310.3
antiHrd1_vs_ctrl	AT3G14450.1	0.261205	16.5329	2.86015	0.0197088	0.0401631	-4.60435	CID9	| Symbols: CID9 | CTC-interacting domain 9 | chr3:4849788-4851601 FORWARD LENGTH=327	1.39617	upregulated	NA
antiHrd1_vs_ctrl	AT1G48480.1	0.623269	16.394	2.96234	0.016756	0.0353796	-4.60496	RKL1	| Symbols: RKL1 | receptor-like kinase 1 | chr1:17918475-17920743 FORWARD LENGTH=655	1.45125	upregulated	NA
antiHrd1_vs_ctrl	AT4G11190.1	0.523751	16.8391	2.94954	0.0170996	0.0359509	-4.60819	NA	| Symbols: no symbol available | no full name available | chr4:6826682-6827236 FORWARD LENGTH=184	1.44429	upregulated	NA
antiHrd1_vs_ctrl	AT5G45950.1	0.444661	19.654	2.97715	0.0163676	0.0346656	-4.61475	GGL28	| Symbols: GGL28 | | chr5:18634155-18636512 FORWARD LENGTH=357	1.4601	upregulated	NA
antiHrd1_vs_ctrl	AT4G28510.1	0.35629	16.5772	2.94377	0.0172566	0.0362224	-4.61549	ATPHB1, PHB1	| Symbols: ATPHB1, PHB1 | prohibitin 1 | chr4:14084970-14086372 REVERSE LENGTH=288	1.44102	upregulated	NA
antiHrd1_vs_ctrl	AT5G12240.1	-1.09607	14.6651	-2.9416	0.0173161	0.0362513	-4.61895	NA	| Symbols: no symbol available | no full name available | chr5:3959310-3960777 REVERSE LENGTH=67	1.44068	downregulated	AT5G12240.2
antiHrd1_vs_ctrl	AT4G11600.1	0.2923	17.7147	2.93136	0.0175997	0.0366449	-4.6194	GPXL6, PHGPX, LSC803, ATGPX6, GPX6	| Symbols: GPXL6, PHGPX, LSC803, ATGPX6, GPX6 | glutathione peroxidase 6 | chr4:7010021-7011330 REVERSE LENGTH=232	1.43599	upregulated	NA
antiHrd1_vs_ctrl	AT1G73030.1	-0.301387	17.5228	-2.92391	0.017809	0.0369912	-4.61963	CHMP1A, VPS46.2	| Symbols: CHMP1A, VPS46.2 | CHARGED MULTIVESICULAR BODY PROTEIN/CHROMATIN MODIFYING PROTEIN1A | chr1:27473938-27474848 FORWARD LENGTH=203	1.4319	downregulated	NA
antiHrd1_vs_ctrl	AT1G20460.1	-0.474832	15.4825	-2.97155	0.0165135	0.0349317	-4.62389	NA	| Symbols: no symbol available | no full name available | chr1:7091505-7092993 FORWARD LENGTH=106	1.45678	downregulated	AT1G76185.1
antiHrd1_vs_ctrl	AT2G38550.1	-0.276016	16.2644	-2.90466	0.0183621	0.03783	-4.62701	FAX2	| Symbols: FAX2 | fatty acid export 2 | chr2:16132178-16134229 FORWARD LENGTH=335	1.42216	downregulated	NA
antiHrd1_vs_ctrl	AT5G64370.1	0.524666	14.8815	2.96846	0.0165944	0.0350812	-4.62892	PYD3, BETA-UP	| Symbols: PYD3, BETA-UP | PYRIMIDINE 3, beta-ureidopropionase | chr5:25739264-25741031 FORWARD LENGTH=408	1.45493	upregulated	NA
antiHrd1_vs_ctrl	AT5G67590.1	-0.495836	18.5147	-2.95795	0.0168731	0.035518	-4.63701	FRO1, NDUFS4	| Symbols: FRO1, NDUFS4 | NADH:ubiquinone oxidoreductase Fe-S protein4, FROSTBITE1 | chr5:26958073-26959356 FORWARD LENGTH=154	1.44955	downregulated	NA
antiHrd1_vs_ctrl	AT3G09900.1	-1.52331	16.4619	-2.95439	0.0169686	0.0356971	-4.63866	RABE1e, ATRABE1E, ATRAB8E	| Symbols: RABE1e, ATRABE1E, ATRAB8E | RAB GTPase homolog E1E | chr3:3034687-3036379 FORWARD LENGTH=218	1.44737	downregulated	NA
antiHrd1_vs_ctrl	AT4G25680.1	-0.644691	15.8018	-2.94197	0.0173061	0.0362513	-4.64151	NA	| Symbols: no symbol available | no full name available | chr4:13088425-13089952 FORWARD LENGTH=252	1.44068	downregulated	NA
antiHrd1_vs_ctrl	AT2G43160.1	0.394916	19.1889	2.95844	0.01686	0.0355121	-4.64386	EPS2	| Symbols: EPS2 | EPSIN2 | chr2:17948884-17953267 FORWARD LENGTH=895	1.44962	upregulated	AT2G43160.2, AT2G43160.3, AT2G43160.4, AT2G43160.5
antiHrd1_vs_ctrl	AT3G13200.1	0.582952	13.7742	2.93184	0.0175865	0.0366393	-4.65122	EMB2769, CWC15	| Symbols: EMB2769, CWC15 | EMBRYO DEFECTIVE 2769 | chr3:4242239-4243976 FORWARD LENGTH=230	1.43605	upregulated	NA
antiHrd1_vs_ctrl	AT1G05940.1	0.368084	15.8891	2.90451	0.0183664	0.03783	-4.65536	CAT9	| Symbols: CAT9 | cationic amino acid transporter 9 | chr1:1801365-1803942 REVERSE LENGTH=569	1.42216	upregulated	AT1G05940.3, AT1G05940.4
antiHrd1_vs_ctrl	AT4G03550.1	-0.303367	17.177	-2.92436	0.0177965	0.0369874	-4.66176	ATGSL05, ATGSL5, GSL5, GSL05, EED3, PMR4	| Symbols: ATGSL05, ATGSL5, GSL5, GSL05, EED3, PMR4 | enhancer of edr1 3, glucan synthase-like 5, GLUCAN SYNTHASE-LIKE 5, POWDERY MILDEW RESISTANT 4 | chr4:1573513-1579195 FORWARD LENGTH=1780	1.43195	downregulated	NA
antiHrd1_vs_ctrl	AT5G02540.1	-0.32982	17.1954	-2.93277	0.0175604	0.0366072	-4.66189	NA	| Symbols: no symbol available | no full name available | chr5:568609-570720 FORWARD LENGTH=331	1.43643	downregulated	NA
antiHrd1_vs_ctrl	AT3G09240.1	0.453087	16.4983	2.93865	0.0173973	0.0363551	-4.66228	BSK9	| Symbols: BSK9 | brassinosteroid-signaling kinase 9 | chr3:2835668-2837956 REVERSE LENGTH=477	1.43944	upregulated	AT3G09240.2, AT3G09240.3
antiHrd1_vs_ctrl	AT1G22360.1	0.738352	16.4926	2.94775	0.0171481	0.036031	-4.66271	UGT85A2, AtUGT85A2	| Symbols: UGT85A2, AtUGT85A2 | UDP-glucosyl transferase 85A2 | chr1:7895068-7897527 REVERSE LENGTH=481	1.44332	upregulated	NA
antiHrd1_vs_ctrl	AT3G09260.1	0.570645	21.2027	2.91982	0.0179252	0.0371655	-4.66364	LEB, BGLU23, PYK10, PSR3.1	| Symbols: LEB, BGLU23, PYK10, PSR3.1 | LONG ER BODY | chr3:2840657-2843730 REVERSE LENGTH=524	1.42986	upregulated	NA
antiHrd1_vs_ctrl	AT3G63190.1	0.864037	17.1308	2.93619	0.0174654	0.0364754	-4.66521	cpRRF, HFP108, AtcpRRF, RRF	| Symbols: cpRRF, HFP108, AtcpRRF, RRF | chloroplast ribosome recycling factor, Arabidopsis thaliana chloroplast ribosome recycling factor, ribosome recycling factor, chloroplast precursor, HIGH CHLOROPHYLL FLUORESCENCE AND PALE GREEN MUTANT 108 | chr3:23342861-23344640 REVERSE LENGTH=275	1.438	upregulated	NA
antiHrd1_vs_ctrl	AT3G58180.1	-0.53581	14.32	-2.92562	0.0177608	0.0369357	-4.66704	NA	| Symbols: no symbol available | no full name available | chr3:21544189-21545981 FORWARD LENGTH=314	1.43255	downregulated	NA
antiHrd1_vs_ctrl	AT4G34260.1	0.48717	16.1946	2.90852	0.0182496	0.0376793	-4.66812	FUC95A, AXY8	| Symbols: FUC95A, AXY8 | ALTERED XYLOGLUCAN 8 | chr4:16398130-16401591 FORWARD LENGTH=843	1.4239	upregulated	NA
antiHrd1_vs_ctrl	AT2G33040.1	0.360989	20.1328	2.94349	0.0172644	0.0362224	-4.66966	ATP3	| Symbols: ATP3 | gamma subunit of Mt ATP synthase | chr2:14018978-14021047 REVERSE LENGTH=325	1.44102	upregulated	NA
antiHrd1_vs_ctrl	AT2G45300.1	0.650055	17.7162	2.94111	0.0173296	0.0362575	-4.67354	NA	| Symbols: no symbol available | no full name available | chr2:18677518-18679868 FORWARD LENGTH=520	1.4406	upregulated	AT2G45300.2, AT2G45300.4
antiHrd1_vs_ctrl	AT3G21220.1	0.433778	15.6535	2.9294	0.0176546	0.0367369	-4.67449	ATMAP2K_ALPHA, ATMKK5, ATMEK5, MAP2K_A, MEK5, MKK5	| Symbols: ATMAP2K_ALPHA, ATMKK5, ATMEK5, MAP2K_A, MEK5, MKK5 | MAP KINASE KINASE 5, ARABIDOPSIS THALIANA MITOGEN-ACTIVATED PROTEIN KINASE KINASE 5, MAP kinase kinase 5 | chr3:7445917-7446963 FORWARD LENGTH=348	1.4349	upregulated	AT3G21220.2
antiHrd1_vs_ctrl	AT5G42130.1	0.660526	15.0538	2.91872	0.0179564	0.0371854	-4.68293	Mfl1, AtMfl1	| Symbols: Mfl1, AtMfl1 | MitoFerrinLike1 | chr5:16835572-16836810 REVERSE LENGTH=412	1.42963	upregulated	NA
antiHrd1_vs_ctrl	AT4G19006.1	-0.350413	17.8299	-2.93396	0.0175273	0.0365824	-4.6852	NA	| Symbols: no symbol available | no full name available | chr4:10409349-10411347 REVERSE LENGTH=386	1.43673	downregulated	AT4G19006.2
antiHrd1_vs_ctrl	AT3G12780.1	0.712243	18.5347	2.93299	0.0175543	0.0366072	-4.68678	PGKp1, PGK1	| Symbols: PGKp1, PGK1 | phosphoglycerate kinase 1 | chr3:4061127-4063140 REVERSE LENGTH=481	1.43643	upregulated	NA
antiHrd1_vs_ctrl	AT5G22880.1	-0.449655	20.2609	-2.90336	0.0184	0.0378765	-4.68879	HTB2, H2B	| Symbols: HTB2, H2B | histone B2, HISTONE H2B | chr5:7652130-7652567 REVERSE LENGTH=145	1.42163	downregulated	NA
antiHrd1_vs_ctrl	AT2G32120.1	0.431387	14.0464	2.90673	0.0183016	0.0377534	-4.69018	HSP70T-2	| Symbols: HSP70T-2 | heat-shock protein 70T-2 | chr2:13651720-13653411 REVERSE LENGTH=563	1.42304	upregulated	AT2G32120.2
antiHrd1_vs_ctrl	AT3G16370.1	-0.786818	19.453	-2.92282	0.0178398	0.0370107	-4.69179	GGL19	| Symbols: GGL19 | | chr3:5556928-5558351 FORWARD LENGTH=353	1.43167	downregulated	NA
antiHrd1_vs_ctrl	AT4G04910.1	0.405063	19.4338	2.92286	0.0178387	0.0370107	-4.69188	NSF	| Symbols: NSF | N-ethylmaleimide sensitive factor | chr4:2489696-2495666 REVERSE LENGTH=742	1.43167	upregulated	NA
[truncated: 1,778 more rows]
